# Supplementary material for: Comparative Exoproteome Analysis of Streptococcus suis Human Isolates
Source: Microorganisms. 2021 Jun 12;9(6):1287. doi: 10.3390/microorganisms9061287 (PMC8231589; doi:10.3390/microorganisms9061287)
Supplement: Supplementary file 1 [file microorganisms-09-01287-s001.zip]

Archive with 9 entries (8 files):
- Supplementary Figures.pptx
- __MACOSX/
- __MACOSX/._Supplementary Figures.pptx
- Table S1.xlsx
- __MACOSX/._Table S1.xlsx
- Supplementary File 1.xlsx
- __MACOSX/._Supplementary File 1.xlsx
- Supplementary File 2.pdf
- __MACOSX/._Supplementary File 2.pdf
