# Supplementary material for: Comparative Exoproteome Analysis of Streptococcus suis Human Isolates
Source: Microorganisms. 2021 Jun 12;9(6):1287. doi: 10.3390/microorganisms9061287 (PMC8231589; doi:10.3390/microorganisms9061287)
Supplement: Supplementary file 1 [file microorganisms-09-01287-s001.zip › Table S1.xlsx]

## Sheet: all proteins
Accesion	Locus	SSU (P1/7)	GENE	Identifier	Cellular destination	Subcelular destination	Description	Coverage	Proteins	unique peptides	Peptides	PSM	177/112 (1)	177/112 (2)	177/112 (3)	1299/06 (1)	1299/06 (2)	1299/06 (3)	1086/11 (1)	1086/11 (2)	1086/11 (3)	34/11 (1)	34/11 (2)	34/11 (3)	857/106 (1)	857/106 (2)	857/106 (3)	41/14 (1)	41/14 (2)	41/14 (3)
A0A0H3MX63	SSUBM407_0110	SSU0115		gi|253754754|ref|YP_003027894.1| zinc-binding protein AdcA [Streptococcus suis BM407]	Extracellular	@Lipid anchored	Zinc-binding protein AdcA OS=Streptococcus suis (strain BM407) OX=568814 GN=adcA PE=3 SV=1 - [A0A0H3MX63_STRS4]	34	1	13	13	121	2.23494e+06	1.63139e+06	1.56718e+06	2.64786e+06	1.40174e+06	787562	3.26265e+06	1.09748e+06	968874	3.44656e+06	1.5531e+06	2.55387e+06	697863	1.77246e+06	272256	2.47772e+06	2.66268e+06	1.59606e+06
A0A0H3MT56	SSUBM407_0147	SSU0152		gi|253754787|ref|YP_003027927.1| endopeptidase [Streptococcus suis BM407]	Extracellular	@Lipid anchored	Putative endopeptidase OS=Streptococcus suis (strain BM407) OX=568814 GN=SSUBM407_0147 PE=4 SV=1 - [A0A0H3MT56_STRS4]	31.52	1	17	17	79	2.37905e+06	1.00288e+06	1.99435e+06	944039	673208	1.27421e+06	0	0	0	5.84087e+06	4.35847e+06	2.69206e+06	0	0	0	3.28144e+06	1.74821e+06	1.05054e+06
A0A0H3MXB2	SSUBM407_0159	SSU0164		gi|253754799|ref|YP_003027939.1| extracellular solute-binding lipoprotein [Streptococcus suis BM407]	Extracellular	@Lipid anchored	Extracellular solute-binding lipoprotein OS=Streptococcus suis (strain BM407) OX=568814 GN=SSUBM407_0159 PE=4 SV=1 - [A0A0H3MXB2_STRS4]	8.25	1	2	2	2	0	0	0	0	0	0	0	0	0	526870	0	0	0	0	0	0	0	0
A0A0H3MTL0	SSUBM407_0275	SSU0284		gi|253754907|ref|YP_003028047.1| extracellular solute-binding protein [Streptococcus suis BM407]	Extracellular	@Lipid anchored	Extracellular solute-binding protein OS=Streptococcus suis (strain BM407) OX=568814 GN=SSUBM407_0275 PE=3 SV=1 - [A0A0H3MTL0_STRS4]	47.08	1	10	10	29	892979	1.01838e+06	0	734315	0	0	0	0	0	0	0	0	0	1.12103e+06	0	6.5668e+06	4.38368e+06	1.29663e+06
A0A0H3MTK9	SSUBM407_0359	SSU0370		gi|253754986|ref|YP_003028126.1| penicillin-binding protein 1A [Streptococcus suis BM407]	Extracellular	@Lipid anchored	Putative penicillin-binding protein 1A OS=Streptococcus suis (strain BM407) OX=568814 GN=pbp1A PE=4 SV=1 - [A0A0H3MTK9_STRS4]	15.38	1	9	9	41	0	0	0	495233	684453	645344	435976	907242	745515	0	230270	755471	613262	1.73815e+06	0	540660	828317	0
A0A0H3MUA5	SSUBM407_0533	SSU0477		gi|253755156|ref|YP_003028296.1| lipoprotein [Streptococcus suis BM407]	Extracellular	@Lipid anchored	Putative lipoprotein OS=Streptococcus suis (strain BM407) OX=568814 GN=SSUBM407_0533 PE=4 SV=1 - [A0A0H3MUA5_STRS4]	13.22	1	1	1	20	6.34959e+06	2.66512e+06	3.72153e+06	3.68527e+06	1.09116e+06	2.42552e+06	0	0	567837	1.31513e+06	834506	485217	2.72815e+06	1.89073e+06	1.34508e+06	2.60397e+06	1.76079e+06	2.15461e+06
A0A0H3MYC3	SSUBM407_0582	SSU1207		gi|253755204|ref|YP_003028344.1| lipoprotein [Streptococcus suis BM407]	Extracellular	@Lipid anchored	Putative lipoprotein OS=Streptococcus suis (strain BM407) OX=568814 GN=SSUBM407_0582 PE=4 SV=1 - [A0A0H3MYC3_STRS4]	50.77	1	10	10	101	1.49261e+07	4.41065e+06	2.16582e+06	6.60085e+06	3.83291e+06	9.05653e+06	4.2167e+06	5.06794e+06	831875	1.04074e+07	1.40891e+07	532162	6.20776e+06	1.15433e+07	4.06172e+06	1.62002e+07	9.9114e+06	2.34952e+06
A0A0H3MYF3	SSUBM407_0612	SSU1177		gi|253755234|ref|YP_003028374.1| cyclophilin type peptidyl-prolyl cis-trans isomerase [Streptococcus suis BM407]	Extracellular	@Lipid anchored	Peptidyl-prolyl cis-trans isomerase OS=Streptococcus suis (strain BM407) OX=568814 GN=SSUBM407_0612 PE=3 SV=1 - [A0A0H3MYF3_STRS4]	45.69	1	9	9	65	3.41219e+06	2.05604e+06	1.30168e+06	1.28601e+06	2.102e+06	0	2.87114e+06	2.11141e+06	569832	2.10712e+06	2.6999e+06	0	1.81734e+06	4.21937e+06	1.39901e+06	1.02827e+07	8.10532e+06	2.86742e+06
A0A0H3MU65	SSUBM407_0619	SSU1170		gi|253755240|ref|YP_003028380.1| extracellular solute-binding protein [Streptococcus suis BM407]	Extracellular	@Lipid anchored	Extracellular solute-binding protein OS=Streptococcus suis (strain BM407) OX=568814 GN=SSUBM407_0619 PE=4 SV=1 - [A0A0H3MU65_STRS4]	18.1	1	6	6	30	684959	233304	114043	1.02238e+06	779810	0	0	181858	699625	1.54069e+06	2.01011e+06	1.87287e+06	1.60021e+06	455366	0	0	1.29519e+06	0
A0A0H3MYP0	SSUBM407_0696	SSU1093		gi|253755314|ref|YP_003028454.1| lipoprotein [Streptococcus suis BM407]	Extracellular	@Lipid anchored	Putative lipoprotein OS=Streptococcus suis (strain BM407) OX=568814 GN=SSUBM407_0696 PE=4 SV=1 - [A0A0H3MYP0_STRS4]	36.05	1	6	6	45	1.47481e+06	1.70784e+06	734893	766133	815986	512619	1.46961e+06	630437	0	1.18873e+06	960574	0	0	1.76113e+06	0	2.0897e+06	2.34606e+06	1.32915e+06
A0A0H3MUE6	SSUBM407_0697	SSU1092		gi|253755315|ref|YP_003028455.1| lipoprotein [Streptococcus suis BM407]	Extracellular	@Lipid anchored	Putative lipoprotein OS=Streptococcus suis (strain BM407) OX=568814 GN=SSUBM407_0697 PE=4 SV=1 - [A0A0H3MUE6_STRS4]	35.49	1	8	8	56	2.56639e+06	2.32753e+06	935271	1.81217e+06	1.23216e+06	682010	2.02976e+06	1.85106e+06	407791	1.6742e+06	701978	0	691982	1.61369e+06	743498	1.88055e+06	1.62524e+06	1.08641e+06
A0A0H3MYQ8	SSUBM407_0711	SSU1078		gi|253755329|ref|YP_003028469.1| foldase protein PrsA precursor [Streptococcus suis BM407]	Extracellular	@Lipid anchored	Foldase protein PrsA OS=Streptococcus suis (strain BM407) OX=568814 GN=prsA PE=3 SV=1 - [A0A0H3MYQ8_STRS4]	52.85	1	13	13	465	8.55295e+07	4.28438e+07	3.58015e+07	2.39693e+08	8.33461e+07	8.121e+07	1.8888e+08	7.91618e+07	1.05797e+08	1.24356e+08	1.76629e+08	7.66569e+07	9.64453e+07	1.41301e+08	8.30231e+07	1.45823e+08	1.55327e+08	4.46642e+07
A0A0H3MUT8	SSUBM407_0831	SSU0953		gi|253755441|ref|YP_003028581.1| phosphate ABC transporter substrate-binding protein [Streptococcus suis BM407]	Extracellular	@Lipid anchored	Putative phosphate ABC transporter, extracellular phosphate-binding lipoprotein OS=Streptococcus suis (strain BM407) OX=568814 GN=pstS PE=4 SV=1 - [A0A0H3MUT8_STRS4]	19.03	1	2	2	2	1.19296e+06	0	0	0	0	0	0	0	0	0	0	0	0	404547	0	0	0	0
A0A0H3N3V0	SSUBM407_0849	SSU0934		gi|253755458|ref|YP_003028598.1| lipoprotein [Streptococcus suis BM407]	Extracellular	@Lipid anchored	Putative lipoprotein OS=Streptococcus suis (strain BM407) OX=568814 GN=SSUBM407_0849 PE=4 SV=1 - [A0A0H3N3V0_STRS4]	40.28	1	12	12	119	5.49745e+06	5.90979e+06	2.84523e+06	7151618	5.27097e+06	2.04036e+06	7.89405e+06	4.04976e+06	2.89642e+06	6.37806e+06	8.43764e+06	2.45119e+06	9.70325e+06	1.41287e+07	5.02936e+06	4.33776e+07	2.13742e+07	1.1145e+07
A0A0H3MVJ1	SSUBM407_0904	SSU0875		gi|253755509|ref|YP_003028649.1| extracellular amino acid-binding protein [Streptococcus suis BM407]	Extracellular	@Lipid anchored	Putative extracellular amino acid-binding protein OS=Streptococcus suis (strain BM407) OX=568814 GN=SSUBM407_0904 PE=4 SV=1 - [A0A0H3MVJ1_STRS4]	9.77	1	2	2	12	1.06748e+06	601938	374098	0	0	0	0	0	0	680836	829049	0	0	847416	0	2.18871e+06	2.82876e+06	711407
A0A0H3MVY1	SSUBM407_1037	SSU0798		gi|253755637|ref|YP_003028777.1| lipoprotein [Streptococcus suis BM407]	Extracellular	@Lipid anchored	Putative lipoprotein OS=Streptococcus suis (strain BM407) OX=568814 GN=SSUBM407_1037 PE=4 SV=1 - [A0A0H3MVY1_STRS4]	44.58	1	8	8	108	2.51324e+07	1.58362e+07	1.29131e+07	10905034	7.6098e+06	9.23774e+06	2.86581e+06	1.26264e+06	860698	1.52354e+07	1.09645e+07	3.94685e+06	4.09441e+07	4.38976e+07	3.73512e+07	1.94117e+07	1.19919e+07	1.14177e+07
A0A0H3N4I8	SSUBM407_1134	SSU0698		gi|253755727|ref|YP_003028867.1| D-alanyl-D-alanine carboxypeptidase [Streptococcus suis BM407]	Extracellular	@Lipid anchored	Putative D-alanyl-D-alanine carboxypeptidase OS=Streptococcus suis (strain BM407) OX=568814 GN=SSUBM407_1134 PE=4 SV=1 - [A0A0H3N4I8_STRS4]	12.75	1	2	2	8	0	0	0	0	0	0	0	0	0	0	757361	0	0	4.51012e+06	0	639478	947393	0
A0A0H3MVP4	SSUBM407_1174	SSU0656		gi|253755764|ref|YP_003028904.1| lipoprotein [Streptococcus suis BM407]	Extracellular	@Lipid anchored	Putative lipoprotein OS=Streptococcus suis (strain BM407) OX=568814 GN=SSUBM407_1174 PE=4 SV=1 - [A0A0H3MVP4_STRS4]	39.51	1	6	6	78	1.10995e+07	6.45519e+06	7.26053e+06	8.75388e+06	5.21816e+06	8.66155e+06	9.10269e+06	6.28486e+06	8.02714e+06	2.9385e+07	1.76542e+07	1.33285e+07	1.54168e+07	1.57814e+07	1.24508e+07	1.32386e+07	7.57029e+06	6.40967e+06
A0A0H3MWC3	SSUBM407_1218	SSU0606		gi|253755803|ref|YP_003028943.1| ferrichrome-binding protein [Streptococcus suis BM407]	Extracellular	@Lipid anchored	Putative ferrichrome-binding protein OS=Streptococcus suis (strain BM407) OX=568814 GN=fhuD PE=4 SV=1 - [A0A0H3MWC3_STRS4]	27.18	1	9	9	82	3.53593e+06	2.70369e+06	1.446e+06	2.38804e+06	2.44667e+06	1.04915e+06	831518	889719	504946	2.68229e+06	2.91854e+06	710368	2.26077e+06	4.64928e+06	1.41493e+06	7.38021e+06	5.94373e+06	2.2656e+06
A0A0H3N513	SSUBM407_1311	SSU0503		gi|253755880|ref|YP_003029020.1| amino acid ABC transporter substrate-binding protein [Streptococcus suis BM407]	Extracellular	@Lipid anchored	Putative amino acid ABC transporter, extracellular amino acid-binding protein OS=Streptococcus suis (strain BM407) OX=568814 GN=SSUBM407_1311 PE=4 SV=1 - [A0A0H3N513_STRS4]	43.53	1	10	10	71	1.97911e+06	2.25683e+06	210043	0	965033	0	659148	676993	0	2.2891e+06	899722	645919	546659	2.13832e+06	432102	3.5071e+06	2.75913e+06	796874
A0A0H3N0M2	SSUBM407_1380	SSU1303		gi|253755944|ref|YP_003029084.1| lipoprotein [Streptococcus suis BM407]	Extracellular	@Lipid anchored	Putative lipoprotein OS=Streptococcus suis (strain BM407) OX=568814 GN=SSUBM407_1380 PE=4 SV=1 - [A0A0H3N0M2_STRS4]	14.93	1	1	1	12	0	0	0	0	0	0	4.87683e+06	3.56986e+06	3.1963e+06	6.2107e+06	3.73655e+06	1.36322e+06	0	0	0	0	0	0
A0A0H3MWE7	SSUBM407_1441	SSU1364		gi|253756005|ref|YP_003029145.1| branched-chain amino acid ABC transporter substrate-binding protein [Streptococcus suis BM407]	Extracellular	@Lipid anchored	Branched-chain amino acid ABC transporter, amino acid-binding protein OS=Streptococcus suis (strain BM407) OX=568814 GN=SSUBM407_1441 PE=4 SV=1 - [A0A0H3MWE7_STRS4]	31.11	1	10	10	96	6.65153e+06	8.42404e+06	4.62851e+06	2.31518e+06	8.44086e+06	3.72285e+06	3.83269e+06	7.65744e+06	3.41192e+06	3.74863e+06	5.74134e+06	1.50391e+06	4.54541e+06	1.86886e+07	3.17531e+06	6.94987e+06	1.52205e+07	3.50036e+06
A0A0H3MWD1	SSUBM407_1449	SSU1372		gi|253756013|ref|YP_003029153.1| multiple sugar-binding protein [Streptococcus suis BM407]	Extracellular	@Lipid anchored	Multiple sugar-binding protein OS=Streptococcus suis (strain BM407) OX=568814 GN=msmE PE=4 SV=1 - [A0A0H3MWD1_STRS4]	7.79	1	2	2	9	0	0	0	0	0	0	442773	0	0	1.38806e+06	559315	520705	0	0	0	0	1.23226e+06	590794
A0A0H3MWG3	SSUBM407_1467	SSU1390		gi|253756030|ref|YP_003029170.1| Streptococcal histidine triad-family protein [Streptococcus suis BM407]	Extracellular	@Lipid anchored	Streptococcal histidine triad-family protein OS=Streptococcus suis (strain BM407) OX=568814 GN=SSUBM407_1467 PE=4 SV=1 - [A0A0H3MWG3_STRS4]	34.62	1	22	22	218	6.37775e+06	3.45107e+06	2.75298e+06	9.14503e+06	4.37508e+06	3.27942e+06	1.01504e+07	3.58258e+06	4.00032e+06	6.04681e+06	8.5803e+06	1.50399e+06	2.58056e+06	4.92542e+06	3.9081e+06	4.1014e+06	3.22884e+06	1.94453e+06
A0A0H3N5W7	SSUBM407_1633	SSU1559		gi|253756190|ref|YP_003029330.1| thiamine biosynthesis lipoprotein [Streptococcus suis BM407]	Extracellular	@Lipid anchored	FAD:protein FMN transferase OS=Streptococcus suis (strain BM407) OX=568814 GN=SSUBM407_1633 PE=3 SV=1 - [A0A0H3N5W7_STRS4]	26.65	1	4	4	7	0	0	0	0	0	0	0	0	0	0	0	0	0	0	0	651429	624180	0
A0A0H3MXI4	SSUBM407_1634	SSU1560		gi|253756191|ref|YP_003029331.1| lipoprotein [Streptococcus suis BM407]	Extracellular	@Lipid anchored	Putative lipoprotein OS=Streptococcus suis (strain BM407) OX=568814 GN=SSUBM407_1634 PE=4 SV=1 - [A0A0H3MXI4_STRS4]	32.08	1	4	4	67	2.43889e+07	1.51771e+07	1.28851e+07	1.29217e+07	1.10426e+07	9.30778e+06	2.65133e+07	1.09641e+07	9.43517e+06	3.12428e+07	2.19156e+07	7.34774e+06	2.34828e+07	3.65519e+07	1.91906e+07	6.75535e+07	4.72252e+07	1.69289e+07
A0A0H3N1C6	SSUBM407_1651	SSU1577		gi|253756208|ref|YP_003029348.1| lipoprotein [Streptococcus suis BM407]	Extracellular	@Lipid anchored	Lipoprotein OS=Streptococcus suis (strain BM407) OX=568814 GN=SSUBM407_1651 PE=3 SV=1 - [A0A0H3N1C6_STRS4]	31.1	1	7	7	75	1.97577e+07	1.44243e+07	3.58103e+06	8.23085e+06	8.23206e+06	3.33467e+06	6.47421e+06	3.52192e+06	290713	1.36756e+07	9.72558e+06	982313	5.45282e+06	2.05524e+07	2.83897e+06	2.17106e+07	2.34235e+07	9.18721e+06
A0A0H3N1J1	SSUBM407_1713	SSU1640		gi|253756269|ref|YP_003029409.1| lipoprotein [Streptococcus suis BM407]	Extracellular	@Lipid anchored	Putative lipoprotein OS=Streptococcus suis (strain BM407) OX=568814 GN=SSUBM407_1713 PE=4 SV=1 - [A0A0H3N1J1_STRS4]	7.62	1	1	1	21	2.07895e+07	4.9264e+06	8.4337e+06	1.7172e+07	5.72744e+06	9.27573e+06	9.02709e+07	4.06659e+07	5.4714e+07	4.95292e+07	3.19627e+07	2.72357e+07	8.9788e+06	1.03189e+07	7.08042e+06	2.41311e+07	5.31901e+06	6.42568e+06
A0A0H3N676	SSUBM407_1736	SSU1664		gi|253756291|ref|YP_003029431.1| oligopeptide-binding protein OppA precursor [Streptococcus suis BM407]	Extracellular	@Lipid anchored	Putative oligopeptide-binding protein OppA OS=Streptococcus suis (strain BM407) OX=568814 GN=oppA PE=4 SV=1 - [A0A0H3N676_STRS4]	54.7	1	28	28	512	3.93858e+07	3.46554e+07	2.13655e+07	3.54031e+07	3.77025e+07	1.7135e+07	2.27422e+08	1.83104e+08	1.60309e+08	8.71969e+07	8.34947e+07	2.50821e+07	3.82987e+07	1.23596e+08	2.59853e+07	9.92721e+07	1.4185e+08	3.3465e+07
A0A0H3N6T7	SSUBM407_1923	SSU1853		gi|253756472|ref|YP_003029612.1| amino-acid ABC transporter extracellular-binding protein [Streptococcus suis BM407]	Extracellular	@Lipid anchored	Putative amino-acid ABC transporter extracellular-binding protein OS=Streptococcus suis (strain BM407) OX=568814 GN=SSUBM407_1923 PE=3 SV=1 - [A0A0H3N6T7_STRS4]	78.65	1	14	14	393	3.76324e+07	3.05041e+07	7.58241e+06	1.25468e+07	2.57402e+07	3.8498e+06	4.27444e+07	2.71957e+07	4.80465e+06	2.93785e+07	3.32394e+07	5.32386e+06	1.19349e+07	4.60588e+07	2.616e+06	6.73276e+07	6.00862e+07	1.92141e+07
A0A0H3MYH9	SSUBM407_1939	SSU1869		gi|253756488|ref|YP_003029628.1| extracellular metal cation-binding protein [Streptococcus suis BM407]	Extracellular	@Lipid anchored	Extracellular metal cation-binding protein OS=Streptococcus suis (strain BM407) OX=568814 GN=SSUBM407_1939 PE=3 SV=1 - [A0A0H3MYH9_STRS4]	36.81	1	7	7	55	1.56076e+06	1.03118e+06	1.19376e+06	1.07342e+06	1.83928e+06	1.10126e+06	1.10727e+06	1.07849e+06	0	2.24542e+07	1.69535e+07	2.31217e+07	1.51272e+06	3.6632e+06	1.16862e+06	1.13974e+06	1.17816e+06	0
A0A0H3MXU2	SSUBM407_1980	SSU1915		gi|253756526|ref|YP_003029666.1| maltose/maltodextrin-binding protein [Streptococcus suis BM407]	Extracellular	@Lipid anchored	Maltodextrin-binding protein OS=Streptococcus suis (strain BM407) OX=568814 GN=malX PE=3 SV=1 - [A0A0H3MXU2_STRS4]	61.58	1	19	19	285	1.67803e+07	1.55476e+07	1.30595e+07	1.18951e+07	9.70815e+06	7.44098e+06	1.30902e+07	8.43153e+06	4.52307e+06	1.16941e+07	12762861	1.90846e+06	1.25673e+07	2.66102e+07	1.08085e+07	4.08019e+07	3.75066e+07	1.1984e+07
A0A0H3MXX6	SSUBM407_1998	SSU1933		gi|253756544|ref|YP_003029684.1| fumarate reductase flavoprotein subunit [Streptococcus suis BM407]	Extracellular	@Lipid anchored	Putative fumarate reductase flavoprotein subunit OS=Streptococcus suis (strain BM407) OX=568814 GN=SSUBM407_1998 PE=4 SV=1 - [A0A0H3MXX6_STRS4]	44.95	1	20	20	249	122340351	4.01594e+07	3.75892e+07	3.25184e+07	1.64081e+07	1.67682e+07	2.3341e+07	1.11141e+07	6.94252e+06	1.4349e+08	4.21675e+07	2.06263e+07	4.28221e+07	4.3508e+07	3.65004e+07	4.56038e+07	2.52013e+07	2.5436e+07
A0A0H3MXC9	SSUBM407_0180	SSU0186		gi|253754819|ref|YP_003027959.1| surface-anchored protein [Streptococcus suis BM407]	Cell Wall	@LPxTG Cell-wall anchored	Putative surface-anchored protein OS=Streptococcus suis (strain BM407) OX=568814 GN=SSUBM407_0180 PE=4 SV=1 - [A0A0H3MXC9_STRS4]	51.03	1	28	28	640	1.21015e+09	6.66411e+08	6.7544e+08	2.7805e+08	1.77742e+08	1.58332e+08	3.68604e+08	1.23478e+08	2.84022e+08	6.61322e+08	7.43574e+08	1.16964e+08	4.27868e+08	5.19396e+08	1.25039e+08	5.76228e+08	4.69417e+08	1.13972e+08
A0A0H3MTA4	SSUBM407_0194	SSU0201		gi|253754832|ref|YP_003027972.1| surface-anchored protein [Streptococcus suis BM407]	Cell Wall	@LPxTG Cell-wall anchored	Putative surface-anchored protein OS=Streptococcus suis (strain BM407) OX=568814 GN=SSUBM407_0194 PE=4 SV=1 - [A0A0H3MTA4_STRS4]	5.33	1	4	4	6	1.66591e+06	0	1.8146e+06	0	0	0	0	0	0	268472	0	0	0	0	0	684237	0	0
A0A0H3MTC5	SSUBM407_0244	SSU0253		gi|253754880|ref|YP_003028020.1| surface-anchored protein [Streptococcus suis BM407]	Cell Wall	@LPxTG Cell-wall anchored	Putative surface-anchored protein OS=Streptococcus suis (strain BM407) OX=568814 GN=SSUBM407_0244 PE=4 SV=1 - [A0A0H3MTC5_STRS4]	57.25	1	28	28	1282	3.28082e+09	1.40524e+09	1.4527e+09	1.47744e+09	6.57284e+08	5.14158e+08	3.64747e+06	1.51307e+06	2.20997e+06	1.66628e+09	9.38734e+08	6.68707e+08	1.30178e+08	1.75795e+08	1.05491e+08	5.61213e+08	2.34765e+08	4.58149e+08
A0A0H3MTL3	SSUBM407_0414	SSU0427		gi|253755039|ref|YP_003028179.1| major pilus subunit [Streptococcus suis BM407]	Cell Wall	@LPxTG Cell-wall anchored	Major pilus subunit OS=Streptococcus suis (strain BM407) OX=568814 GN=SSUBM407_0414 PE=4 SV=1 - [A0A0H3MTL3_STRS4]	10.83	1	3	3	47	4.96973e+06	2.36825e+06	2.46006e+06	4397566	2.61237e+06	1.46157e+06	0	0	0	4.30467e+06	8.86958e+06	4.42266e+06	236350	2.45634e+06	364534	1.35513e+06	1.27926e+06	2.02871e+06
A0A0H3N2T0	SSUBM407_0574	SSU1215		gi|253755196|ref|YP_003028336.1| surface-anchored dipeptidase [Streptococcus suis BM407]	Cell Wall	@LPxTG Cell-wall anchored	Putative surface-anchored dipeptidase OS=Streptococcus suis (strain BM407) OX=568814 GN=SSUBM407_0574 PE=4 SV=1 - [A0A0H3N2T0_STRS4]	23.06	1	10	10	44	1.2698e+06	741584	0	430360	1.00954e+06	501715	1.54995e+06	1.14348e+06	616300	738842	899202	569498	0	1.36252e+06	0	0	512774	0
A0A0H3MU32	SSUBM407_0588	SSU1201	Sao	gi|253755210|ref|YP_003028350.1| surface-anchored protein [Streptococcus suis BM407]	Cell Wall	@LPxTG Cell-wall anchored	Putative surface-anchored protein OS=Streptococcus suis (strain BM407) OX=568814 GN=sao PE=4 SV=1 - [A0A0H3MU32_STRS4]	60	1	23	23	995	5.61125e+08	3.2426e+08	3.42043e+08	2.41609e+08	1.67657e+08	1.85109e+08	1.99041e+09	1.31761e+09	1.27774e+09	6.83059e+08	3.9888e+08	2.14256e+08	8.3715e+07	8.97231e+07	7.489e+07	1.97582e+08	9.29517e+07	1.62584e+08
A0A0H3MU94	SSUBM407_0646	SSU1143		gi|253755265|ref|YP_003028405.1| surface-anchored zinc carboxypeptidase [Streptococcus suis BM407]	Cell Wall	@LPxTG Cell-wall anchored	Putative surface-anchored zinc carboxypeptidase OS=Streptococcus suis (strain BM407) OX=568814 GN=SSUBM407_0646 PE=4 SV=1 - [A0A0H3MU94_STRS4]	8.11	1	7	7	47	3.60443e+07	3.81727e+07	5.10455e+07	1.92416e+07	3.29195e+07	5.26528e+07	1.96612e+07	7.74603e+06	8.20177e+06	2.81363e+07	1.60273e+07	7.27028e+06	4.06176e+07	4.00103e+07	3.64527e+07	1.58794e+07	3.40555e+07	8.06995e+06
A0A0H3MUB3	SSUBM407_0661	SSU1128		gi|253755280|ref|YP_003028420.1| surface-anchored protein [Streptococcus suis BM407]	Cell Wall	@LPxTG Cell-wall anchored	Putative surface-anchored protein OS=Streptococcus suis (strain BM407) OX=568814 GN=SSUBM407_0661 PE=4 SV=1 - [A0A0H3MUB3_STRS4]	31.7	1	8	8	199	1.16997e+08	4.47079e+07	4.31618e+07	1.03596e+08	4.54554e+07	3.23087e+07	1.87056e+08	6.57697e+07	6.23681e+07	5.51087e+07	6.90392e+07	2.41022e+07	3.50214e+07	5.60245e+07	2.74753e+07	7.74236e+07	4.31137e+07	2.37676e+07
A0A0H3MV17	SSUBM407_0918	SSU0860		gi|253755522|ref|YP_003028662.1| 5'-nucleotidase [Streptococcus suis BM407]	Cell Wall	@LPxTG Cell-wall anchored	Putative 5'-nucleotidase OS=Streptococcus suis (strain BM407) OX=568814 GN=sntC PE=3 SV=1 - [A0A0H3MV17_STRS4]	50.07	1	20	20	329	3.09333e+07	2.10654e+07	2.17904e+07	2.04809e+07	1.10181e+07	1.19429e+07	6.8481e+07	3.67789e+07	4.00443e+07	8.9749e+07	5.49808e+07	4.46099e+07	7.43559e+06	1.67011e+07	3.40204e+06	1.5318e+07	9.44567e+06	1.58492e+07
A0A0H3MV42	SSUBM407_0949	--		gi|253755554|ref|YP_003028694.1| glucan-binding surface-anchored protein [Streptococcus suis BM407]	Cell Wall	@LPxTG Cell-wall anchored	Putative glucan-binding surface-anchored protein OS=Streptococcus suis (strain BM407) OX=568814 GN=SSUBM407_0949 PE=4 SV=1 - [A0A0H3MV42_STRS4]	7.23	2	8	8	17	0	0	0	0	0	0	1.6807e+06	945348	2.94748e+06	0	0	0	0	0	0	0	0	0
A0A0H3MVU2	SSUBM407_1236	SSU0587		gi|253755821|ref|YP_003028961.1| glycosyl hydrolase family protein [Streptococcus suis BM407]	Cell Wall	@LPxTG Cell-wall anchored	Glycosyl hydrolase family protein OS=Streptococcus suis (strain BM407) OX=568814 GN=SSUBM407_1236 PE=4 SV=1 - [A0A0H3MVU2_STRS4]	9.8	1	7	8	13	950196	0	0	0	0	0	0	0	1.49691e+07	1.82321e+07	0	3911976	0	0	0	0	0	8.21816e+06
A0A0H3N5E4	SSUBM407_1432	SSU1355		gi|253755996|ref|YP_003029136.1| surface-anchored 5'-nucleotidase [Streptococcus suis BM407]	Cell Wall	@LPxTG Cell-wall anchored	Putative surface-anchored 5'-nucleotidase OS=Streptococcus suis (strain BM407) OX=568814 GN=SSUBM407_1432 PE=3 SV=1 - [A0A0H3N5E4_STRS4]	48.22	1	21	21	165	5.57842e+06	3.4741e+06	4.73878e+06	2.42032e+06	2.34476e+06	2.88974e+06	4.2361e+07	2.26558e+07	2.60361e+07	1.7574e+07	1.08021e+07	4.17371e+06	1.88859e+06	3.30348e+06	720158	5.24889e+06	3.55557e+06	4.47714e+06
A0A0H3N5P5	SSUBM407_1550	SSU1476		gi|253756109|ref|YP_003029249.1| surface-anchored protein [Streptococcus suis BM407]	Cell Wall	@LPxTG Cell-wall anchored	Putative surface-anchored protein OS=Streptococcus suis (strain BM407) OX=568814 GN=SSUBM407_1550 PE=4 SV=1 - [A0A0H3N5P5_STRS4]	30.21	1	15	15	144	1.61031e+07	1.2014e+07	7.51477e+06	8.69525e+06	6.16935e+06	5.00264e+06	2.68284e+06	1.0374e+06	946801	8.38363e+06	8.35938e+06	3.00903e+06	1.06786e+06	1.86177e+06	835031	1.22658e+07	6.30372e+06	6.34817e+06
A0A0H3MXZ4	SSUBM407_1786	SSU1715		gi|253756338|ref|YP_003029478.1| endo-beta-N-acetylglucosaminidase [Streptococcus suis BM407]	Cell Wall	@LPxTG Cell-wall anchored	Putative endo-beta-N-acetylglucosaminidase OS=Streptococcus suis (strain BM407) OX=568814 GN=SSUBM407_1786 PE=4 SV=1 - [A0A0H3MXZ4_STRS4]	6.37	1	5	6	12	224555	0	0	0	0	0	0	0	0	208297	576515	0	0	410343	0	0	0	0
A0A0H3MXF6	SSUBM407_1830	SSU1760		gi|253756379|ref|YP_003029519.1| surface-anchored DNA nuclease [Streptococcus suis BM407]	Cell Wall	@LPxTG Cell-wall anchored	Surface-anchored DNA nuclease OS=Streptococcus suis (strain BM407) OX=568814 GN=ssnA PE=4 SV=1 - [A0A0H3MXF6_STRS4]	32.34	1	20	20	237	9.93802e+07	4.44786e+07	5.82568e+07	4.22497e+07	2.85313e+07	3.782e+07	0	0	0	1.24737e+08	1.1056e+08	1.04329e+08	1.47184e+07	3.15099e+07	1.5471e+07	4.40055e+07	2.69919e+07	3.84372e+07
A0A0H3N6J4	SSUBM407_1843	SSU1773		gi|253756392|ref|YP_003029532.1| surface-anchored serine protease [Streptococcus suis BM407]	Cell Wall	@LPxTG Cell-wall anchored	Putative surface-anchored serine protease OS=Streptococcus suis (strain BM407) OX=568814 GN=SSUBM407_1843 PE=3 SV=1 - [A0A0H3N6J4_STRS4]	39.36	1	50	50	472	9.04639e+06	4.64736e+06	4.52709e+06	7.91246e+06	3.32601e+06	2.93574e+06	5.4456e+06	5.18026e+06	2.58814e+06	5.69978e+06	5.13974e+06	1.53577e+06	3.83348e+06	5.64744e+06	2.8345e+06	1.05259e+07	6.58898e+06	4.56892e+06
A0A0H3MYG2	SSUBM407_1919	SSU1849		gi|253756468|ref|YP_003029608.1| surface-anchored amylopullulanase [Streptococcus suis BM407]	Cell Wall	@LPxTG Cell-wall anchored	Putative surface-anchored amylopullulanase OS=Streptococcus suis (strain BM407) OX=568814 GN=SSUBM407_1919 PE=3 SV=1 - [A0A0H3MYG2_STRS4]	39.78	1	56	56	416	2.1423e+07	1.35601e+07	1.3213e+07	1.18358e+07	6.22357e+06	4.66935e+06	5.76489e+06	4.00604e+06	5.24831e+06	1.26766e+07	7.18037e+06	7.84306e+06	7.77253e+06	1.36278e+07	7.52119e+06	1.12045e+07	7.33866e+06	1.35371e+07
A0A0H3MXR4	SSUBM407_1949	SSU1879		gi|253756496|ref|YP_003029636.1| bifunctional 2',3'-cyclic nucleotide 2'-phosphodiesterase/3'-nucleotidase [Streptococcus suis BM407]	Cell Wall	@LPxTG Cell-wall anchored	Putative surface-anchored 2',3'-cyclic-nucleotide 2'-phosphodiesterase OS=Streptococcus suis (strain BM407) OX=568814 GN=SSUBM407_1949 PE=4 SV=1 - [A0A0H3MXR4_STRS4]	37.27	1	22	22	219	1.37086e+07	5.4548e+06	5.50158e+06	7.44396e+06	3.6572e+06	3.1996e+06	5.22597e+07	2.63396e+07	3.17472e+07	1.7831e+08	1.37937e+08	7.73715e+07	4.14219e+06	7.76819e+06	3.6971e+06	1.08208e+07	7.9399e+06	5.68831e+06
A0A0H3MV01	SSUBM407_0900	SSU0879		gi|253755505|ref|YP_003028645.1| IgA-specific zinc metalloproteinase [Streptococcus suis BM407]	Cell Wall	@LPxTG Cell-wall anchored	Putative IgA-specific zinc metalloproteinase OS=Streptococcus suis (strain BM407) OX=568814 GN=zmpC PE=4 SV=1 - [A0A0H3MV01_STRS4]	54.05	1	75	75	1209	8.07129e+07	4.12557e+07	4.30915e+07	5.84273e+07	3.04699e+07	2.74935e+07	1.26196e+08	7.37822e+07	8.50909e+07	4.59325e+07	4.86949e+07	2.35671e+07	2.88109e+07	4.76497e+07	2.57212e+07	3.4579e+07	1.79433e+07	1.74059e+07
A0A0H3MST3	SSUBM407_0015	SSU0015		gi|253754662|ref|YP_003027802.1| cell division protease FtsH [Streptococcus suis BM407]	Membrane	@Multi-transmembrane	ATP-dependent zinc metalloprotease FtsH OS=Streptococcus suis (strain BM407) OX=568814 GN=ftsH PE=3 SV=1 - [A0A0H3MST3_STRS4]	32.57	1	17	17	95	4.04706e+06	2.05033e+06	2.23223e+06	9.45083e+06	1.9534e+06	6.22515e+06	3.11727e+06	1.09706e+06	979450	2.98647e+06	5.19032e+06	938577	1.14804e+07	1.36075e+07	9.43384e+06	1.17685e+07	7.27109e+06	1.91094e+06
A0A0H3MT82	SSUBM407_0173	SSU0179		gi|253754813|ref|YP_003027953.1| PTS system ascorbate-specific transporter subunit IIC [Streptococcus suis BM407]	Membrane	@Multi-transmembrane	Sugar phosphotransferase system (PTS), lactose/cellobiose-specific family, IIB subunit protein OS=Streptococcus suis (strain BM407) OX=568814 GN=SSUBM407_0173 PE=4 SV=1 - [A0A0H3MT82_STRS4]	43.62	1	2	2	2	0	0	0	0	0	0	0	0	0	0	0	0	1.16096e+06	785776	0	0	0	0
A0A0H3N1R4	SSUBM407_0177	SSU0183		gi|253754816|ref|YP_003027956.1| glycerophosphodiester phosphodiesterase [Streptococcus suis BM407]	Membrane	@Multi-transmembrane	Putative glycerophosphodiester phosphodiesterase OS=Streptococcus suis (strain BM407) OX=568814 GN=SSUBM407_0177 PE=4 SV=1 - [A0A0H3N1R4_STRS4]	5.8	1	2	2	25	0	0	957552	407884	0	691795	3.97309e+06	2.57859e+06	1.80418e+06	2.92745e+06	856408	694714	0	0	0	0	264494	991071
A0A0H3MXF5	SSUBM407_0208	SSU0217		gi|253754844|ref|YP_003027984.1| PTS system transporter subunit IIABC [Streptococcus suis BM407]	Membrane	@Multi-transmembrane	Sugar phosphotransferase system (PTS), IIABC component OS=Streptococcus suis (strain BM407) OX=568814 GN=SSUBM407_0208 PE=4 SV=1 - [A0A0H3MXF5_STRS4]	2.71	1	2	2	17	2.10279e+06	1.23241e+06	0	376442	0	914550	0	0	0	1.54423e+06	2.3568e+06	0	4.81522e+06	3.86092e+06	3.45822e+06	1.92021e+06	1.95448e+06	1.00928e+06
A0A0H3MT83	SSUBM407_0219	SSU0228		gi|253754855|ref|YP_003027995.1| hypothetical protein SSUBM407_0219 [Streptococcus suis BM407]	Membrane	@Multi-transmembrane	Putative membrane protein OS=Streptococcus suis (strain BM407) OX=568814 GN=SSUBM407_0219 PE=4 SV=1 - [A0A0H3MT83_STRS4]	5.3	1	2	2	2	0	0	0	0	0	0	0	0	0	0	0	0	0	0	0	0	0	0
A0A0H3MT93	SSUBM407_0229	SSU0238		gi|253754865|ref|YP_003028005.1| hypothetical protein SSUBM407_0229 [Streptococcus suis BM407]	Membrane	@Multi-transmembrane	Putative membrane protein OS=Streptococcus suis (strain BM407) OX=568814 GN=SSUBM407_0229 PE=4 SV=1 - [A0A0H3MT93_STRS4]	8.08	1	1	1	1	0	0	0	0	0	0	0	0	0	0	0	0	0	0	0	0	0	0
A0A0H3MXH7	SSUBM407_0233	SSU0242		gi|253754869|ref|YP_003028009.1| hypothetical protein SSUBM407_0233 [Streptococcus suis BM407]	Membrane	@Multi-transmembrane	Putative membrane protein OS=Streptococcus suis (strain BM407) OX=568814 GN=SSUBM407_0233 PE=4 SV=1 - [A0A0H3MXH7_STRS4]	5.86	1	3	3	18	0	0	0	0	0	596641	0	651681	0	745801	595293	817759	380752	640247	360209	609508	781580	1.29867e+06
A0A0H3N1V6	SSUBM407_0235	SSU0244		gi|253754871|ref|YP_003028011.1| hypothetical protein SSUBM407_0235 [Streptococcus suis BM407]	Membrane	@Multi-transmembrane	Putative membrane protein OS=Streptococcus suis (strain BM407) OX=568814 GN=SSUBM407_0235 PE=4 SV=1 - [A0A0H3N1V6_STRS4]	5.18	1	1	1	1	0	0	0	0	0	0	0	0	0	0	0	0	0	0	0	0	0	0
A0A0H3N1X8	SSUBM407_0240	SSU0249		gi|253754876|ref|YP_003028016.1| glycerol facilitator-aquaporin [Streptococcus suis BM407]	Membrane	@Multi-transmembrane	Glycerol facilitator-aquaporin OS=Streptococcus suis (strain BM407) OX=568814 GN=gla PE=3 SV=1 - [A0A0H3N1X8_STRS4]	10.68	1	2	2	3	0	0	0	0	0	0	0	0	0	0	0	0	0	2.02418e+06	0	0	912414	0
A0A0H3N206	SSUBM407_0279	SSU0288		gi|253754911|ref|YP_003028051.1| cation-transporting ATPase [Streptococcus suis BM407]	Membrane	@Multi-transmembrane	Putative cation-transporting ATPase OS=Streptococcus suis (strain BM407) OX=568814 GN=SSUBM407_0279 PE=3 SV=1 - [A0A0H3N206_STRS4]	1.13	1	1	1	8	0	1.34026e+06	0	0	583548	0	3.17361e+07	1.02593e+07	0	3.23546e+06	0	0	0	0	0	0	0	0
A0A0H3MTF6	SSUBM407_0346	SSU0357		gi|253754974|ref|YP_003028114.1| PTS system glucose-specific transporter subunit IIABC [Streptococcus suis BM407]	Membrane	@Multi-transmembrane	Putative glucose-specific phosphotransferase system (PTS), IIABC component OS=Streptococcus suis (strain BM407) OX=568814 GN=SSUBM407_0346 PE=4 SV=1 - [A0A0H3MTF6_STRS4]	9.56	1	5	5	21	656561	0	0	0	0	0	486838	0	456515	1.52854e+06	1.58111e+06	1.3629e+06	1.40286e+06	1841755	2.01086e+06	3.51357e+06	1.71607e+06	0
A0A0H3MTT2	SSUBM407_0454	SSU0467		gi|253755076|ref|YP_003028216.1| permease [Streptococcus suis BM407]	Membrane	@Multi-transmembrane	Putative permease OS=Streptococcus suis (strain BM407) OX=568814 GN=SSUBM407_0454 PE=4 SV=1 - [A0A0H3MTT2_STRS4]	11.33	1	3	3	4	0	0	0	0	0	0	659439	0	216724	0	0	0	0	1.11257e+06	0	0	0	0
A0A0H3MUB5	SSUBM407_0545	SSU1246		gi|253755167|ref|YP_003028307.1| cation transporting ATPase [Streptococcus suis BM407]	Membrane	@Multi-transmembrane	Cation transporting ATPase OS=Streptococcus suis (strain BM407) OX=568814 GN=SSUBM407_0545 PE=4 SV=1 - [A0A0H3MUB5_STRS4]	22.79	1	15	15	127	4.11861e+06	1.09483e+06	996578	3.06294e+06	1.89654e+06	3.46287e+06	2.64428e+06	2.70138e+06	4.39146e+06	4.1535e+06	8.69981e+06	4.39938e+06	9.20285e+06	1.06643e+07	7.67548e+06	9.30335e+06	9.43492e+06	3.34333e+06
A0A0H3MY94	SSUBM407_0552	SSU1238		gi|253755174|ref|YP_003028314.1| cell division protein [Streptococcus suis BM407]	Membrane	@Multi-transmembrane	Cell division protein FtsX OS=Streptococcus suis (strain BM407) OX=568814 GN=ftsX PE=3 SV=1 - [A0A0H3MY94_STRS4]	2.56	1	1	1	3	0	0	0	0	0	0	0	893285	498982	0	0	0	0	0	0	0	0	0
A0A0H3MUC6	SSUBM407_0555	SSU1234		gi|253755177|ref|YP_003028317.1| ABC transporter ATP-binding protein [Streptococcus suis BM407]	Membrane	@Multi-transmembrane	ABC transporter ATP-binding membrane protein OS=Streptococcus suis (strain BM407) OX=568814 GN=SSUBM407_0555 PE=4 SV=1 - [A0A0H3MUC6_STRS4]	2.96	1	1	1	4	0	0	0	0	0	0	8.55235e+06	9.09286e+06	1.23039e+07	4.27687e+06	0	0	0	0	0	0	0	0
A0A0H3MTX0	SSUBM407_0556	SSU1233		gi|253755178|ref|YP_003028318.1| ABC transporter ATP-binding protein [Streptococcus suis BM407]	Membrane	@Multi-transmembrane	ABC transporter ATP-binding membrane protein OS=Streptococcus suis (strain BM407) OX=568814 GN=SSUBM407_0556 PE=4 SV=1 - [A0A0H3MTX0_STRS4]	1.21	1	1	1	1	0	0	0	0	0	0	0	0	0	0	0	0	0	0	0	0	0	0
A0A0H3N2T6	SSUBM407_0579	SSU1210		gi|253755201|ref|YP_003028341.1| ABC transporter permease [Streptococcus suis BM407]	Membrane	@Multi-transmembrane	ABC transporter permease protein OS=Streptococcus suis (strain BM407) OX=568814 GN=SSUBM407_0579 PE=4 SV=1 - [A0A0H3N2T6_STRS4]	12.49	1	9	9	70	1.47354e+06	969544	375473	381337	550790	0	1.20853e+06	561877	381652	1.03798e+06	1.03612e+06	0	719454	2.61468e+06	743249	1.02422e+06	1.22278e+06	601878
A0A0H3MUJ7	SSUBM407_0621	SSU1168		gi|253755242|ref|YP_003028382.1| DNA translocase FtsK [Streptococcus suis BM407]	Membrane	@Multi-transmembrane	DNA translocase FtsK OS=Streptococcus suis (strain BM407) OX=568814 GN=SSUBM407_0621 PE=3 SV=1 - [A0A0H3MUJ7_STRS4]	6.72	1	5	5	7	0	0	0	0	0	0	0	0	0	437147	396886	0	1.14359e+06	0	352520	0	331857	0
A0A0H3MUN2	SSUBM407_0664	SSU1125		gi|253755282|ref|YP_003028422.1| sulfatase [Streptococcus suis BM407]	Membrane	@Multi-transmembrane	Putative sulphatase OS=Streptococcus suis (strain BM407) OX=568814 GN=SSUBM407_0664 PE=4 SV=1 - [A0A0H3MUN2_STRS4]	3.17	1	2	2	3	566983	0	0	0	0	0	0	0	0	0	0	0	0	0	0	1.04396e+06	0	0
A0A0H3MYL2	SSUBM407_0671	SSU1118		gi|253755289|ref|YP_003028429.1| hypothetical protein SSUBM407_0671 [Streptococcus suis BM407]	Membrane	@Multi-transmembrane	Putative membrane protein OS=Streptococcus suis (strain BM407) OX=568814 GN=SSUBM407_0671 PE=4 SV=1 - [A0A0H3MYL2_STRS4]	7.82	1	2	2	32	1.16373e+07	5.6958e+06	7.97613e+06	4.08006e+06	1.70348e+06	2.20263e+06	0	1.21034e+06	809256	2.16825e+07	1.22707e+07	7.69298e+06	1.59925e+06	1.33337e+06	0	4.33963e+06	0	8.2256e+06
A0A0H3MUP1	SSUBM407_0679	SSU1110		gi|253755297|ref|YP_003028437.1| hypothetical protein SSUBM407_0679 [Streptococcus suis BM407]	Membrane	@Multi-transmembrane	Putative membrane protein OS=Streptococcus suis (strain BM407) OX=568814 GN=SSUBM407_0679 PE=4 SV=1 - [A0A0H3MUP1_STRS4]	6.79	1	1	1	1	0	0	0	0	0	0	0	0	0	0	5.79892e+06	0	0	0	0	0	0	0
A0A0H3MUD9	SSUBM407_0687	SSU1102		gi|253755305|ref|YP_003028445.1| sulfatase [Streptococcus suis BM407]	Membrane	@Multi-transmembrane	Putative sulfatase OS=Streptococcus suis (strain BM407) OX=568814 GN=SSUBM407_0687 PE=4 SV=1 - [A0A0H3MUD9_STRS4]	8.4	1	4	4	9	238460	0	0	0	0	0	0	0	0	0	0	0	0	0	0	1.06213e+06	454594	0
A0A0H3N3M4	SSUBM407_0778	SSU1008		gi|253755392|ref|YP_003028532.1| sugar transporter [Streptococcus suis BM407]	Membrane	@Multi-transmembrane	Putative sugar transporter OS=Streptococcus suis (strain BM407) OX=568814 GN=SSUBM407_0778 PE=4 SV=1 - [A0A0H3N3M4_STRS4]	3.09	1	1	1	4	0	0	0	0	0	0	0	0	0	735514	779060	225748	0	0	0	0	0	0
A0A0H3MUV8	SSUBM407_0851	SSU0931		gi|253755461|ref|YP_003028601.1| ABC transporter permease [Streptococcus suis BM407]	Membrane	@Multi-transmembrane	ABC transporter permease protein OS=Streptococcus suis (strain BM407) OX=568814 GN=SSUBM407_0851 PE=3 SV=1 - [A0A0H3MUV8_STRS4]	4.82	1	1	1	3	0	0	0	0	0	0	0	0	0	0	0	0	1.47783e+06	3.13125e+06	403868	0	0	0
A0A0H3N3Y6	SSUBM407_0887	SSU0892		gi|253755493|ref|YP_003028633.1| PTS system lactose-specific transporter subunit IIBC 1 [Streptococcus suis BM407]	Membrane	@Multi-transmembrane	Lactose-specific phosphotransferase system (PTS), IIBC component 1 OS=Streptococcus suis (strain BM407) OX=568814 GN=lacE1 PE=4 SV=1 - [A0A0H3N3Y6_STRS4]	3.04	2	2	2	6	0	0	0	0	0	0	999139	0	1.08755e+06	0	0	1.57689e+06	1.64229e+06	1.28763e+06	0	0	0	0
A0A0H3MV05	SSUBM407_0896	SSU0883		gi|253755502|ref|YP_003028642.1| glutamine ABC transporter glutamine-binding protein/permease [Streptococcus suis BM407]	Membrane	@Multi-transmembrane	Putative glutamine ABC transporter, glutamine-binding protein/permease protein OS=Streptococcus suis (strain BM407) OX=568814 GN=SSUBM407_0896 PE=3 SV=1 - [A0A0H3MV05_STRS4]	16.39	1	10	10	24	0	759219	0	0	632385	0	488172	437412	0	0	0	0	0	1.82334e+06	0	544651	2.13126e+06	488061
A0A0H3MVS1	SSUBM407_0984	--		gi|253755588|ref|YP_003028728.1| tetracycline resistance protein TetL [Streptococcus suis BM407]	Membrane	@Multi-transmembrane	Tetracycline resistance protein TetL OS=Streptococcus suis (strain BM407) OX=568814 GN=tetL PE=4 SV=1 - [A0A0H3MVS1_STRS4]	1.75	1	1	1	1	0	0	0	0	0	0	0	0	0	0	0	0	0	0	0	4.11822e+06	0	0
A0A0H3MVS6	SSUBM407_0995	--		gi|253755597|ref|YP_003028737.1| ABC transporter ATP-binding protein [Streptococcus suis BM407]	Membrane	@Multi-transmembrane	ABC transporter ATP-binding membrane protein OS=Streptococcus suis (strain BM407) OX=568814 GN=SSUBM407_0995 PE=4 SV=1 - [A0A0H3MVS6_STRS4]	2.58	1	1	1	1	0	0	0	0	0	0	0	0	0	0	0	0	0	0	0	0	0	0
A0A0H3MW05	SSUBM407_1067	SSU0768		gi|253755667|ref|YP_003028807.1| PTS system fructose-specific transporter subunit IIABC [Streptococcus suis BM407]	Membrane	@Multi-transmembrane	Putative fructose-specific phosphotransferase system (PTS), IIABC component OS=Streptococcus suis (strain BM407) OX=568814 GN=fruA PE=4 SV=1 - [A0A0H3MW05_STRS4]	21.2	1	11	11	96	2.63065e+06	1.25501e+06	610177	1.41096e+06	678772	1.04901e+06	2.74912e+06	1.73805e+06	759010	1.01037e+06	1.86694e+06	0	5.71421e+06	6.01209e+06	4.70778e+06	4.01407e+06	3.04202e+06	1.22315e+06
A0A0H3MVF2	SSUBM407_1088	SSU0745		gi|253755685|ref|YP_003028825.1| ABC transporter ATP-binding protein/permease [Streptococcus suis BM407]	Membrane	@Multi-transmembrane	ABC transporter, ATP-binding/permease protein OS=Streptococcus suis (strain BM407) OX=568814 GN=SSUBM407_1088 PE=4 SV=1 - [A0A0H3MVF2_STRS4]	4.24	1	2	2	4	0	0	0	0	0	0	476121	0	0	0	949553	0	0	0	0	0	0	0
A0A0H3N4F0	SSUBM407_1089	SSU0744		gi|253755686|ref|YP_003028826.1| ABC transporter ATP-binding protein/permease [Streptococcus suis BM407]	Membrane	@Multi-transmembrane	ABC transporter, ATP-binding/permease protein OS=Streptococcus suis (strain BM407) OX=568814 GN=SSUBM407_1089 PE=4 SV=1 - [A0A0H3N4F0_STRS4]	9.86	1	4	4	10	0	0	0	0	0	0	0	0	0	361126	756769	0	511029	1.0112e+06	0	0	0	0
A0A0H3MVQ2	SSUBM407_1195	SSU0629		gi|253755781|ref|YP_003028921.1| amino acid permease [Streptococcus suis BM407]	Membrane	@Multi-transmembrane	Putative amino acid permease OS=Streptococcus suis (strain BM407) OX=568814 GN=SSUBM407_1195 PE=4 SV=1 - [A0A0H3MVQ2_STRS4]	1.52	1	1	1	1	0	6.74709e+06	0	0	0	0	0	0	0	0	0	0	0	0	0	0	0	0
A0A0H3N4Q5	SSUBM407_1196	SSU0628		gi|253755782|ref|YP_003028922.1| hypothetical protein SSUBM407_1196 [Streptococcus suis BM407]	Membrane	@Multi-transmembrane	Putative membrane protein OS=Streptococcus suis (strain BM407) OX=568814 GN=SSUBM407_1196 PE=4 SV=1 - [A0A0H3N4Q5_STRS4]	3.8	1	2	2	6	0	0	0	0	0	0	0	612968	0	645505	0	0	0	888061	0	0	0	0
A0A0H3MWK3	SSUBM407_1294	SSU0519		gi|253755866|ref|YP_003029006.1| galactosyl transferase [Streptococcus suis BM407]	Membrane	@Multi-transmembrane	Putative galactosyl transferase OS=Streptococcus suis (strain BM407) OX=568814 GN=cps2E PE=4 SV=1 - [A0A0H3MWK3_STRS4]	5.45	1	2	2	4	0	0	0	0	0	0	0	0	0	0	0	0	0	1.68659e+06	1.16174e+06	613009	0	0
A0A0H3MVZ0	SSUBM407_1297	SSU0516		gi|253755869|ref|YP_003029009.1| chain length determinant protein [Streptococcus suis BM407]	Membrane	@Multi-transmembrane	Putative chain length determinant protein OS=Streptococcus suis (strain BM407) OX=568814 GN=cps2B PE=4 SV=1 - [A0A0H3MVZ0_STRS4]	16.59	1	3	3	17	0	0	0	387074	1.03682e+06	0	799840	2.04288e+07	0	0	610627	0	1.6931e+06	8.42273e+06	1.01215e+06	454924	2.10693e+06	507580
A0A0H3N503	SSUBM407_1298	SSU0515		gi|253755870|ref|YP_003029010.1| integral membrane regulatory protein Wzg [Streptococcus suis BM407]	Membrane	@Multi-transmembrane	Integral membrane regulatory protein Wzg OS=Streptococcus suis (strain BM407) OX=568814 GN=wzg PE=4 SV=1 - [A0A0H3N503_STRS4]	20.58	1	8	8	61	1.48646e+06	430867	0	1.98494e+06	911185	634339	6.65148e+06	3.91581e+06	1.81918e+06	2.38559e+06	3.05202e+06	428208	866414	3.84476e+06	0	2.6805e+06	2.43983e+06	1.17789e+06
A0A0H3MW34	SSUBM407_1333	SSU1257		gi|253755900|ref|YP_003029040.1| large-conductance mechanosensitive channel [Streptococcus suis BM407]	Membrane	@Multi-transmembrane	Large-conductance mechanosensitive channel OS=Streptococcus suis (strain BM407) OX=568814 GN=mscL PE=3 SV=1 - [A0A0H3MW34_STRS4]	12.4	1	1	1	16	731804	320186	0	376085	772684	0	9.58749e+06	5.33246e+06	2.81384e+06	2.36087e+06	6.21165e+06	1.02008e+06	2.90569e+06	1.45278e+07	1.47705e+06	1.47624e+06	3.25443e+06	511935
A0A0H3N593	SSUBM407_1376	SSU1299		gi|253755941|ref|YP_003029081.1| hypothetical protein SSUBM407_1376 [Streptococcus suis BM407]	Membrane	@Multi-transmembrane	Putative membrane protein OS=Streptococcus suis (strain BM407) OX=568814 GN=SSUBM407_1376 PE=4 SV=1 - [A0A0H3N593_STRS4]	5.79	1	1	1	1	0	0	0	0	0	0	0	1.25858e+06	0	0	0	0	0	0	0	0	0	0
A0A0H3MW96	SSUBM407_1386	SSU1309		gi|253755950|ref|YP_003029090.1| PTS system beta-glucoside-specific transporter subunit IIABC [Streptococcus suis BM407]	Membrane	@Multi-transmembrane	Beta-glucoside-specific phosphotransferase system (PTS), IIABC component OS=Streptococcus suis (strain BM407) OX=568814 GN=SSUBM407_1386 PE=4 SV=1 - [A0A0H3MW96_STRS4]	9.95	1	5	5	27	1.81932e+06	1.02509e+06	648025	1.57673e+06	720291	672038	0	0	0	1.81932e+06	2.39371e+06	359368	0	0	0	5.54177e+06	4.39345e+06	671726
A0A0H3N0R8	SSUBM407_1440	SSU1363		gi|253756004|ref|YP_003029144.1| branched-chain amino acid transport system permease [Streptococcus suis BM407]	Membrane	@Multi-transmembrane	Branched-chain amino acid transport system permease protein OS=Streptococcus suis (strain BM407) OX=568814 GN=SSUBM407_1440 PE=3 SV=1 - [A0A0H3N0R8_STRS4]	6.1	1	1	1	3	0	0	0	0	0	0	0	0	0	0	0	0	395343	1.41217e+06	0	0	0	0
A0A0H3MX66	SSUBM407_1495	SSU1418		gi|253756058|ref|YP_003029198.1| prolipoprotein diacylglyceryl transferase [Streptococcus suis BM407]	Membrane	@Multi-transmembrane	Prolipoprotein diacylglyceryl transferase OS=Streptococcus suis (strain BM407) OX=568814 GN=lgt PE=3 SV=1 - [A0A0H3MX66_STRS4]	8.91	1	1	1	1	0	0	0	0	0	0	0	0	0	0	2.49917e+06	0	0	0	0	0	0	0
A0A0H3MWM4	SSUBM407_1555	SSU1481		gi|253756113|ref|YP_003029253.1| transporter [Streptococcus suis BM407]	Membrane	@Multi-transmembrane	Putative transport protein OS=Streptococcus suis (strain BM407) OX=568814 GN=SSUBM407_1555 PE=4 SV=1 - [A0A0H3MWM4_STRS4]	1.8	1	1	1	1	0	0	0	0	0	0	0	0	0	0	0	0	0	0	0	1.22404e+06	0	0
A0A0H3MWT4	SSUBM407_1621	SSU1547		gi|253756178|ref|YP_003029318.1| phospho-N-acetylmuramoyl-pentapeptide-transferase [Streptococcus suis BM407]	Membrane	@Multi-transmembrane	Phospho-N-acetylmuramoyl-pentapeptide-transferase OS=Streptococcus suis (strain BM407) OX=568814 GN=mraY PE=3 SV=1 - [A0A0H3MWT4_STRS4]	2.41	1	1	1	1	0	0	3.73741e+07	0	0	0	0	0	0	0	0	0	0	0	0	0	0	0
A0A0H3N1B5	SSUBM407_1636	SSU1562		gi|253756193|ref|YP_003029333.1| pyridine nucleotide-disulfide oxidoreductase family protein [Streptococcus suis BM407]	Membrane	@Multi-transmembrane	Pyridine nucleotide-disulphide oxidoreductase family protein OS=Streptococcus suis (strain BM407) OX=568814 GN=SSUBM407_1636 PE=4 SV=1 - [A0A0H3N1B5_STRS4]	3.33	1	2	2	3	0	0	0	0	0	0	0	0	0	0	0	0	0	3.05753e+06	0	0	1.83639e+06	0
A0A0H3MXK0	SSUBM407_1659	SSU1585		gi|253756216|ref|YP_003029356.1| PTS system mannose-specific transporter subunit IID [Streptococcus suis BM407]	Membrane	@Multi-transmembrane	Putative mannose-specific phosphotransferase system (PTS), IID component OS=Streptococcus suis (strain BM407) OX=568814 GN=manN PE=4 SV=1 - [A0A0H3MXK0_STRS4]	11.88	1	2	2	11	377161	0	0	0	263393	0	866060	0	0	460211	0	0	2.6166e+06	6361252	0	1.48773e+06	1.30595e+06	0
A0A0H3MX07	SSUBM407_1682	SSU1609		gi|253756238|ref|YP_003029378.1| enoyl-CoA hydratase [Streptococcus suis BM407]	Membrane	@Multi-transmembrane	Enoyl-CoA hydratase/isomerase family protein OS=Streptococcus suis (strain BM407) OX=568814 GN=SSUBM407_1682 PE=4 SV=1 - [A0A0H3MX07_STRS4]	40.3	1	8	8	102	5.79123e+06	3.80292e+06	2.09648e+06	1.01494e+07	8.65678e+06	6.56734e+06	3.08789e+06	1.16987e+06	892817	5.66309e+06	1.21423e+07	1.38588e+06	2.39957e+07	3.14301e+07	3.04174e+07	6.73859e+07	4.85161e+07	1.03635e+07
A0A0H3MX08	SSUBM407_1699	SSU1626		gi|253756255|ref|YP_003029395.1| CorA-like Mg2+ transporter protein [Streptococcus suis BM407]	Membrane	@Multi-transmembrane	CorA-like Mg2+ transporter protein OS=Streptococcus suis (strain BM407) OX=568814 GN=SSUBM407_1699 PE=4 SV=1 - [A0A0H3MX08_STRS4]	6.05	1	2	2	2	0	0	0	0	0	0	0	0	0	0	0	0	0	818388	0	0	0	0
A0A0H3N636	SSUBM407_1700	SSU1627		gi|253756256|ref|YP_003029396.1| hypothetical protein SSUBM407_1700 [Streptococcus suis BM407]	Membrane	@Multi-transmembrane	Putative membrane protein OS=Streptococcus suis (strain BM407) OX=568814 GN=SSUBM407_1700 PE=4 SV=1 - [A0A0H3N636_STRS4]	11.93	1	2	2	11	0	0	0	0	0	0	422301	0	0	300452	829375	576259	268035	753616	0	773171	521386	0
A0A0H3MXT4	SSUBM407_1732	SSU1660	OppC	gi|253756287|ref|YP_003029427.1| oligopeptide transport system permease OppC [Streptococcus suis BM407]	Membrane	@Multi-transmembrane	Oligopeptide transport system permease protein OppC OS=Streptococcus suis (strain BM407) OX=568814 GN=oppC PE=3 SV=1 - [A0A0H3MXT4_STRS4]	9	1	2	2	6	0	0	0	0	229854	0	0	0	0	0	0	0	1.89371e+06	3.11153e+06	814878	0	1.49517e+06	0
A0A0H3MX60	SSUBM407_1733	SSU1661		gi|253756288|ref|YP_003029428.1| oligopeptide transport system permease OppB [Streptococcus suis BM407]	Membrane	@Multi-transmembrane	Oligopeptide transport system permease protein OppB OS=Streptococcus suis (strain BM407) OX=568814 GN=oppB PE=3 SV=1 - [A0A0H3MX60_STRS4]	9.43	1	2	2	18	5.346e+06	2.88792e+06	2.64095e+06	2235927	0	2.08979e+06	1.18276e+07	6.72573e+06	5.92867e+06	4.57546e+06	3.26925e+06	3.18364e+06	3.69804e+06	3.44445e+06	4.16875e+06	0	423147	1.66417e+06
A0A0H3N690	SSUBM407_1747	SSU1675		gi|253756301|ref|YP_003029441.1| glutamine ABC transporter glutamine-binding protein/permease [Streptococcus suis BM407]	Membrane	@Multi-transmembrane	Glutamine ABC transporter, glutamine-binding protein/permease protein OS=Streptococcus suis (strain BM407) OX=568814 GN=SSUBM407_1747 PE=3 SV=1 - [A0A0H3N690_STRS4]	6.14	1	2	2	36	1.84413e+06	1.52897e+06	1.10269e+06	1.28622e+06	1.1086e+06	512056	1.54936e+06	959926	0	2.57785e+06	2.78377e+06	523955	1.3685e+06	6.07676e+06	1.14821e+06	955410	1.88522e+06	438003
A0A0H3N6F2	SSUBM407_1801	SSU1731		gi|253756352|ref|YP_003029492.1| hypothetical protein SSUBM407_1801 [Streptococcus suis BM407]	Membrane	@Multi-transmembrane	Putative membrane protein OS=Streptococcus suis (strain BM407) OX=568814 GN=SSUBM407_1801 PE=4 SV=1 - [A0A0H3N6F2_STRS4]	15.38	1	1	1	1	0	0	0	0	0	0	0	4.231e+06	0	0	0	0	0	0	0	0	0	0
A0A0H3MY32	SSUBM407_1824	SSU1754		gi|253756373|ref|YP_003029513.1| pheromone-processing membrane metalloprotease [Streptococcus suis BM407]	Membrane	@Multi-transmembrane	Putative pheromone-processing membrane metalloprotease OS=Streptococcus suis (strain BM407) OX=568814 GN=eep PE=4 SV=1 - [A0A0H3MY32_STRS4]	6.21	1	2	2	5	1.06499e+06	513194	882684	0	0	0	0	0	0	795190	0	0	0	0	0	0	0	0
A0A0H3MY49	SSUBM407_1834	SSU1764		gi|253756383|ref|YP_003029523.1| nicotinamide mononucleotide transporter [Streptococcus suis BM407]	Membrane	@Multi-transmembrane	Nicotinamide mononucleotide transporter OS=Streptococcus suis (strain BM407) OX=568814 GN=SSUBM407_1834 PE=4 SV=1 - [A0A0H3MY49_STRS4]	4.4	1	1	1	1	0	0	0	0	0	0	0	0	0	0	0	0	0	1.37403e+06	0	0	0	0
A0A0H3MXJ0	SSUBM407_1862	SSU1792		gi|253756411|ref|YP_003029551.1| hypothetical protein SSUBM407_1862 [Streptococcus suis BM407]	Membrane	@Multi-transmembrane	Putative membrane protein OS=Streptococcus suis (strain BM407) OX=568814 GN=SSUBM407_1862 PE=4 SV=1 - [A0A0H3MXJ0_STRS4]	7.12	1	3	3	3	0	0	0	0	0	0	0	0	0	4.80443e+06	0	0	0	0	0	0	0	0
A0A0H3MYD7	SSUBM407_1894	SSU1824		gi|253756443|ref|YP_003029583.1| ABC transporter ATP-binding protein [Streptococcus suis BM407]	Membrane	@Multi-transmembrane	ABC transporter ATP-binding membrane protein OS=Streptococcus suis (strain BM407) OX=568814 GN=SSUBM407_1894 PE=4 SV=1 - [A0A0H3MYD7_STRS4]	14.65	1	5	5	21	0	0	0	0	0	0	0	0	0	0	1.27333e+06	0	6.59281e+06	1.25299e+07	2.97318e+06	0	0	0
A0A0H3MXN2	SSUBM407_1895	SSU1825		gi|253756444|ref|YP_003029584.1| ABC transporter ATP-binding protein [Streptococcus suis BM407]	Membrane	@Multi-transmembrane	ABC transporter ATP-binding membrane protein OS=Streptococcus suis (strain BM407) OX=568814 GN=SSUBM407_1895 PE=4 SV=1 - [A0A0H3MXN2_STRS4]	24.3	1	11	11	26	0	0	0	0	0	0	860628	783043	0	558610	881330	410764	4.39833e+06	5.15954e+06	3.99087e+06	0	0	0
A0A0H3MXN9	SSUBM407_1922	SSU1852		gi|253756471|ref|YP_003029611.1| amino-acid ABC transporter permease [Streptococcus suis BM407]	Membrane	@Multi-transmembrane	Putative amino-acid ABC transporter permease protein OS=Streptococcus suis (strain BM407) OX=568814 GN=SSUBM407_1922 PE=3 SV=1 - [A0A0H3MXN9_STRS4]	6.85	1	1	1	1	0	0	0	0	0	0	0	0	0	0	0	0	0	355886	0	0	0	0
A0A0H3N6X5	SSUBM407_1950	SSU1881		gi|253756497|ref|YP_003029637.1| sortase [Streptococcus suis BM407]	Membrane	@Multi-transmembrane	Sortase SrtC3 OS=Streptococcus suis (strain BM407) OX=568814 GN=srtC3 PE=4 SV=1 - [A0A0H3N6X5_STRS4]	7.33	1	1	1	2	435279	0	0	0	0	0	0	0	0	0	0	0	0	0	0	0	0	0
A0A0H3MYL1	SSUBM407_1977	SSU1912		gi|253756523|ref|YP_003029663.1| hypothetical protein SSUBM407_1977 [Streptococcus suis BM407]	Membrane	@Multi-transmembrane	Putative membrane protein OS=Streptococcus suis (strain BM407) OX=568814 GN=SSUBM407_1977 PE=4 SV=1 - [A0A0H3MYL1_STRS4]	6.94	1	1	1	3	0	0	0	0	0	0	0	0	0	0	0	0	1.50037e+06	0	672419	0	862928	0
A0A0H3N2D8	SSUBM407_1994	SSU1929		gi|253756540|ref|YP_003029680.1| beta-glucosidase [Streptococcus suis BM407]	Membrane	@Multi-transmembrane	Putative beta-glucosidase OS=Streptococcus suis (strain BM407) OX=568814 GN=SSUBM407_1994 PE=4 SV=1 - [A0A0H3N2D8_STRS4]	3.61	1	2	2	3	0	0	0	0	0	0	528370	0	0	0	0	0	0	0	0	0	0	0
A0A0H3MXW3	SSUBM407_2005	SSU1940		gi|253756551|ref|YP_003029691.1| DHH family protein [Streptococcus suis BM407]	Membrane	@Multi-transmembrane	DHH family protein OS=Streptococcus suis (strain BM407) OX=568814 GN=SSUBM407_2005 PE=4 SV=1 - [A0A0H3MXW3_STRS4]	1.68	1	1	1	1	0	0	0	0	0	0	0	0	0	0	0	0	0	331553	0	0	0	0
A0A0H3N179	SSUBM407_1599	SSU1525	OxaA	gi|253756157|ref|YP_003029297.1| membrane protein OxaA [Streptococcus suis BM407]	Membrane	@Multi-transmembrane (Lipid modified N-termini)	Membrane protein insertase YidC OS=Streptococcus suis (strain BM407) OX=568814 GN=yidC PE=3 SV=1 - [A0A0H3N179_STRS4]	15.46	1	3	3	13	0	0	0	0	355118	0	0	0	0	6.59369e+06	7.75584e+06	0	1.65355e+06	1.07881e+06	821697	1.23874e+06	1.49005e+06	0
A0A0H3MXL4	SSUBM407_1875	SSU1805		gi|253756424|ref|YP_003029564.1| membrane protein OxaA 1 [Streptococcus suis BM407]	Membrane	@Multi-transmembrane (Lipid modified N-termini)	Membrane protein insertase YidC OS=Streptococcus suis (strain BM407) OX=568814 GN=yidC PE=3 SV=1 - [A0A0H3MXL4_STRS4]	4.81	1	1	1	5	0	0	0	0	0	0	0	0	0	0	0	0	948741	2.17663e+06	347626	0	682855	0
A0A0H3MSS9	SSUBM407_0010	SSU0010		gi|253754657|ref|YP_003027797.1| septum formation initiator protein [Streptococcus suis BM407]	Membrane	@N-terminally anchored (No CS)	Putative septum formation initiator protein OS=Streptococcus suis (strain BM407) OX=568814 GN=SSUBM407_0010 PE=4 SV=1 - [A0A0H3MSS9_STRS4]	16.39	1	2	2	9	0	0	0	0	0	0	2.84671e+06	2.08455e+06	873601	2643756	846991	380616	0	0	0	0	0	0
A0A0H3MWX2	SSUBM407_0017	SSU0018		gi|253754664|ref|YP_003027804.1| rod shape-determining protein MreC [Streptococcus suis BM407]	Membrane	@N-terminally anchored (No CS)	Cell shape-determining protein MreC OS=Streptococcus suis (strain BM407) OX=568814 GN=SSUBM407_0017 PE=3 SV=1 - [A0A0H3MWX2_STRS4]	12.95	1	3	3	17	373313	279012	0	0	0	0	2.69138e+06	583019	843462	1.13186e+06	1.4484e+06	0	401126	3.41966e+06	343656	885264	2.38382e+06	0
A0A0H3N1E3	SSUBM407_0019	SSU0020		gi|253754666|ref|YP_003027806.1| amidase [Streptococcus suis BM407]	Membrane	@N-terminally anchored (No CS)	Putative amidase OS=Streptococcus suis (strain BM407) OX=568814 GN=SSUBM407_0019 PE=4 SV=1 - [A0A0H3N1E3_STRS4]	26.32	1	8	8	85	6.14448e+06	1.17014e+07	1.39643e+07	1.2467e+07	1.61708e+07	7.43204e+06	3.28956e+07	2.97711e+07	2.3313e+07	1.11378e+07	1.80893e+07	7.30999e+06	1.247e+07	2.78396e+07	1.26523e+07	1.90006e+07	2.91812e+07	2.7298e+07
A0A0H3MSZ8	SSUBM407_0116	SSU0121		gi|253754760|ref|YP_003027900.1| penicillin-binding protein 1B [Streptococcus suis BM407]	Membrane	@N-terminally anchored (No CS)	Putative penicillin-binding protein 1B OS=Streptococcus suis (strain BM407) OX=568814 GN=pbp1B PE=4 SV=1 - [A0A0H3MSZ8_STRS4]	21.69	1	12	12	78	1.9315e+06	789563	0	722610	630517	358491	7.81732e+06	4.52312e+06	4.50515e+06	4.76469e+06	3.44575e+06	1.06523e+06	341806	2.11595e+06	501708	4.39682e+06	1.79802e+06	417846
A0A0H3MSX2	SSUBM407_0169	SSU0175		gi|253754808|ref|YP_003027948.1| hypothetical protein SSUBM407_0169 [Streptococcus suis BM407]	Membrane	@N-terminally anchored (No CS)	Putative membrane protein OS=Streptococcus suis (strain BM407) OX=568814 GN=SSUBM407_0169 PE=4 SV=1 - [A0A0H3MSX2_STRS4]	2.56	1	1	1	1	0	0	0	0	0	0	0	0	0	0	0	0	0	0	0	0	0	0
A0A0H3MXE9	SSUBM407_0203	SSU0212		gi|253754839|ref|YP_003027979.1| signal peptidase I 4 [Streptococcus suis BM407]	Membrane	@N-terminally anchored (No CS)	Signal peptidase I OS=Streptococcus suis (strain BM407) OX=568814 GN=SSUBM407_0203 PE=3 SV=1 - [A0A0H3MXE9_STRS4]	4.78	1	1	1	12	0	1.25782e+06	0	1.25517e+06	1.44523e+06	0	2.42543e+06	1.33383e+06	696661	2.59482e+06	0	0	0	4.07052e+06	0	3.20809e+06	3.82723e+06	1.10962e+06
A0A0H3MT98	SSUBM407_0234	SSU0243		gi|253754870|ref|YP_003028010.1| hypothetical protein SSUBM407_0234 [Streptococcus suis BM407]	Membrane	@N-terminally anchored (No CS)	Putative exported protein OS=Streptococcus suis (strain BM407) OX=568814 GN=SSUBM407_0234 PE=4 SV=1 - [A0A0H3MT98_STRS4]	6.53	1	1	1	4	0	0	893710	0	0	0	0	0	0	0	2.79026e+06	0	0	0	894852	0	0	907650
A0A0H3MTN1	SSUBM407_0295	SSU0305		gi|253754927|ref|YP_003028067.1| lipase [Streptococcus suis BM407]	Membrane	@N-terminally anchored (No CS)	Putative lipase OS=Streptococcus suis (strain BM407) OX=568814 GN=SSUBM407_0295 PE=4 SV=1 - [A0A0H3MTN1_STRS4]	11.8	1	2	2	2	0	0	0	0	0	0	0	0	0	0	0	0	789406	0	0	0	0	0
A0A0H3MTT7	SSUBM407_0366	SSU0377		gi|253754993|ref|YP_003028133.1| hypothetical protein SSUBM407_0366 [Streptococcus suis BM407]	Membrane	@N-terminally anchored (No CS)	Ribonuclease Y OS=Streptococcus suis (strain BM407) OX=568814 GN=rny PE=3 SV=1 - [A0A0H3MTT7_STRS4]	24.58	1	9	9	45	0	0	0	0	0	0	1.9268e+06	918846	1.47345e+06	2.66482e+06	3.54454e+06	1.16518e+06	520538	2.21172e+06	0	970456	512625	0
A0A0H3MU09	SSUBM407_0412	SSU0424		gi|253755038|ref|YP_003028178.1| signal peptidase I 2 [Streptococcus suis BM407]	Membrane	@N-terminally anchored (No CS)	Signal peptidase I OS=Streptococcus suis (strain BM407) OX=568814 GN=SSUBM407_0412 PE=3 SV=1 - [A0A0H3MU09_STRS4]	14.29	1	2	2	6	0	0	0	0	0	0	0	0	0	1.15875e+06	0	0	0	0	0	820821	0	0
A0A0H3MTV2	SSUBM407_0484	--		gi|253755107|ref|YP_003028247.1| hypothetical protein SSUBM407_0484 [Streptococcus suis BM407]	Membrane	@N-terminally anchored (No CS)	Putative membrane protein OS=Streptococcus suis (strain BM407) OX=568814 GN=SSUBM407_0484 PE=4 SV=1 - [A0A0H3MTV2_STRS4]	2.9	2	1	1	1	0	0	0	0	0	0	0	0	0	0	0	0	0	858939	0	0	0	0
A0A0H3MTY4	SSUBM407_0531	SSU0475		gi|253755154|ref|YP_003028294.1| glycoside hydrolase [Streptococcus suis BM407]	Membrane	@N-terminally anchored (No CS)	Glycosyl hydrolases family protein OS=Streptococcus suis (strain BM407) OX=568814 GN=SSUBM407_0531 PE=4 SV=1 - [A0A0H3MTY4_STRS4]	2.46	1	1	1	3	1.02322e+06	0	0	0	0	0	0	0	0	0	0	0	0	0	0	1.10138e+06	0	0
A0A0H3N2P9	SSUBM407_0537	SSU0481		gi|253755160|ref|YP_003028300.1| hypothetical protein SSUBM407_0537 [Streptococcus suis BM407]	Membrane	@N-terminally anchored (No CS)	Putative exported protein OS=Streptococcus suis (strain BM407) OX=568814 GN=SSUBM407_0537 PE=4 SV=1 - [A0A0H3N2P9_STRS4]	2.18	1	1	1	7	0	0	2.76915e+06	0	2.23636e+06	0	0	0	2.55093e+06	0	6.96314e+06	5.9903e+06	0	0	6.59812e+07	1.08647e+07	0	0
A0A0H3MU50	SSUBM407_0603	SSU1186		gi|253755225|ref|YP_003028365.1| penicillin-binding protein 2b [Streptococcus suis BM407]	Membrane	@N-terminally anchored (No CS)	Penicillin-binding protein 2b OS=Streptococcus suis (strain BM407) OX=568814 GN=penA PE=4 SV=1 - [A0A0H3MU50_STRS4]	21.42	1	9	9	83	2.62188e+06	1.61112e+06	1.10493e+06	1.50637e+06	1.2974e+06	957502	1.6458e+06	2.13752e+06	1.89219e+06	2.63872e+06	2.07175e+06	638243	1.85639e+06	4.54951e+06	1.60343e+06	858878	1.42515e+06	836425
A0A0H3MYM3	SSUBM407_0681	SSU1108		gi|253755299|ref|YP_003028439.1| hypothetical protein SSUBM407_0681 [Streptococcus suis BM407]	Membrane	@N-terminally anchored (No CS)	Putative membrane protein OS=Streptococcus suis (strain BM407) OX=568814 GN=SSUBM407_0681 PE=4 SV=1 - [A0A0H3MYM3_STRS4]	15.82	1	2	2	22	2.7283e+06	1.74861e+06	1.652e+06	3.79915e+06	1.97217e+06	2.06974e+06	3.85168e+06	3.06298e+06	2.89726e+06	0	0	437219	4.20441e+06	1.05986e+06	3.89925e+06	551387	6.29894e+06	3.32743e+06
A0A0H3MYM8	SSUBM407_0686	SSU1103		gi|253755304|ref|YP_003028444.1| Streptococcal histidine triad-family protein [Streptococcus suis BM407]	Membrane	@N-terminally anchored (No CS)	Streptococcal histidine triad-family protein OS=Streptococcus suis (strain BM407) OX=568814 GN=SSUBM407_0686 PE=4 SV=1 - [A0A0H3MYM8_STRS4]	48.32	1	33	33	524	7.68302e+07	3.3363e+07	2.9341e+07	5.65281e+07	2.06894e+07	2.68224e+07	1.1903e+08	5.32469e+07	5.11798e+07	5.23664e+07	5.21e+07	20174844	1.08111e+08	1.28818e+08	1.08923e+08	4.8556e+07	3.29959e+07	2.61115e+07
A0A0H3MUY5	SSUBM407_0768	SSU1018		gi|253755383|ref|YP_003028523.1| ATP synthase subunit B [Streptococcus suis BM407]	Membrane	@N-terminally anchored (No CS)	ATP synthase subunit b OS=Streptococcus suis (strain BM407) OX=568814 GN=atpF PE=3 SV=1 - [A0A0H3MUY5_STRS4]	47.02	1	7	7	19	1.03184e+06	0	0	197150	0	0	0	0	0	0	776425	0	5.90358e+06	5.96911e+06	3.46658e+06	1.49434e+06	0	0
A0A0H3MUM5	SSUBM407_0777	SSU1009		gi|253755391|ref|YP_003028531.1| competence associated endonuclease [Streptococcus suis BM407]	Membrane	@N-terminally anchored (No CS)	Putative competence associated endonuclease OS=Streptococcus suis (strain BM407) OX=568814 GN=endA PE=4 SV=1 - [A0A0H3MUM5_STRS4]	19	1	3	3	9	0	0	0	0	0	0	3.38317e+06	0	4.38697e+06	6.76049e+06	0	1.01676e+06	0	0	0	0	0	0
A0A0H3MUU1	SSUBM407_0827	SSU0957		gi|253755437|ref|YP_003028577.1| Spx family transcriptional regulator [Streptococcus suis BM407]	Membrane	@N-terminally anchored (No CS)	Regulatory protein Spx OS=Streptococcus suis (strain BM407) OX=568814 GN=spxA PE=3 SV=1 - [A0A0H3MUU1_STRS4]	8.27	1	1	1	2	0	0	0	0	0	0	507899	0	0	0	282130	0	0	0	0	0	0	0
A0A0H3MVC0	SSUBM407_0856	SSU0925	SrtA	gi|253755464|ref|YP_003028604.1| sortase SrtA [Streptococcus suis BM407]	Membrane	@N-terminally anchored (No CS)	Sortase SrtA OS=Streptococcus suis (strain BM407) OX=568814 GN=srtA PE=4 SV=1 - [A0A0H3MVC0_STRS4]	25.3	1	5	5	45	4.04768e+06	2.40863e+06	2.08372e+06	4.31762e+06	1.17743e+06	1.63529e+06	6.75842e+06	3.8707e+06	6.31118e+06	3.86818e+06	4.15056e+06	0	2.37558e+06	3.27538e+06	2.09533e+06	5.80162e+06	4.03276e+06	2.05998e+06
A0A0H3MZN2	SSUBM407_1034	SSU0801		gi|253755634|ref|YP_003028774.1| lipoprotein [Streptococcus suis BM407]	Membrane	@N-terminally anchored (No CS)	Putative lipoprotein OS=Streptococcus suis (strain BM407) OX=568814 GN=SSUBM407_1034 PE=4 SV=1 - [A0A0H3MZN2_STRS4]	31.1	1	8	8	16	0	0	0	0	0	0	5.2964e+06	2.30614e+06	3.59316e+06	0	0	0	0	0	0	7.74251e+06	0	0
A0A0H3MVC9	SSUBM407_1048	SSU0787		gi|253755648|ref|YP_003028788.1| hypothetical protein SSUBM407_1048 [Streptococcus suis BM407]	Membrane	@N-terminally anchored (No CS)	Putative membrane protein OS=Streptococcus suis (strain BM407) OX=568814 GN=SSUBM407_1048 PE=4 SV=1 - [A0A0H3MVC9_STRS4]	17.47	1	6	6	17	499549	460619	185840	0	0	0	0	0	0	1.9945e+06	1.53372e+06	1.0827e+06	0	0	0	0	0	0
A0A0H3MW12	SSUBM407_1080	SSU0754		gi|253755677|ref|YP_003028817.1| spermidine/putrescine extracellular binding protein [Streptococcus suis BM407]	Membrane	@N-terminally anchored (No CS)	Spermidine/putrescine extracellular binding protein OS=Streptococcus suis (strain BM407) OX=568814 GN=potD PE=4 SV=1 - [A0A0H3MW12_STRS4]	41.85	1	11	11	48	784407	630164	0	610330	337875	0	440417	254101	0	1.33996e+06	882781	0	347476	1.33876e+06	337582	5.18451e+06	1.69301e+06	1.05856e+06
A0A0H3MZT2	SSUBM407_1087	SSU0746		gi|253755684|ref|YP_003028824.1| polysaccharide deacetylase [Streptococcus suis BM407]	Membrane	@N-terminally anchored (No CS)	Putative polysaccharide deacetylase OS=Streptococcus suis (strain BM407) OX=568814 GN=SSUBM407_1087 PE=4 SV=1 - [A0A0H3MZT2_STRS4]	55.05	1	8	8	57	865566	629856	361620	1.30642e+06	584611	519193	7.10084e+06	5.16262e+06	3.1738e+06	7.09011e+06	3.26138e+06	1.13187e+06	2.09333e+06	4.4307e+06	2.98949e+06	1.66947e+06	1.37035e+06	340489
A0A0H3MVR6	SSUBM407_1210	SSU0614		gi|253755796|ref|YP_003028936.1| hypothetical protein SSUBM407_1210 [Streptococcus suis BM407]	Membrane	@N-terminally anchored (No CS)	Putative membrane protein OS=Streptococcus suis (strain BM407) OX=568814 GN=SSUBM407_1210 PE=4 SV=1 - [A0A0H3MVR6_STRS4]	10.55	1	3	3	4	0	0	0	0	0	0	0	0	0	0	0	0	0	784052	546788	0	1.03516e+06	0
A0A0H3N075	SSUBM407_1225	SSU0599		gi|253755810|ref|YP_003028950.1| D-alanyl-lipoteichoic acid biosynthesis protein [Streptococcus suis BM407]	Membrane	@N-terminally anchored (No CS)	Putative D-alanyl-lipoteichoic acid biosynthesis protein OS=Streptococcus suis (strain BM407) OX=568814 GN=dltD PE=4 SV=1 - [A0A0H3N075_STRS4]	2.85	1	1	1	9	1154294	0	1.18424e+06	0	0	0	3.73335e+06	1.93368e+06	3.46424e+06	4.26402e+06	1.31316e+06	319558	0	0	0	0	0	709635
A0A0H3MW19	SSUBM407_1315	SSU0499		gi|253755884|ref|YP_003029024.1| signal peptidase I 1 [Streptococcus suis BM407]	Membrane	@N-terminally anchored (No CS)	Signal peptidase I OS=Streptococcus suis (strain BM407) OX=568814 GN=sipC PE=3 SV=1 - [A0A0H3MW19_STRS4]	6.11	1	1	1	1	0	0	0	0	0	0	0	0	0	0	0	0	0	0	0	0	0	0
A0A0H3MW67	SSUBM407_1355	SSU1278		gi|253755920|ref|YP_003029060.1| flotillin family protein [Streptococcus suis BM407]	Membrane	@N-terminally anchored (No CS)	Flotillin family protein OS=Streptococcus suis (strain BM407) OX=568814 GN=SSUBM407_1355 PE=4 SV=1 - [A0A0H3MW67_STRS4]	4.91	1	2	2	5	0	0	0	0	0	0	0	0	0	0	250068	0	1.22962e+06	942462	681729	0	0	0
A0A0H3MW68	SSUBM407_1368	SSU1291		gi|253755933|ref|YP_003029073.1| hypothetical protein SSUBM407_1368 [Streptococcus suis BM407]	Membrane	@N-terminally anchored (No CS)	Putative exported protein OS=Streptococcus suis (strain BM407) OX=568814 GN=SSUBM407_1368 PE=4 SV=1 - [A0A0H3MW68_STRS4]	9.4	1	1	1	1	0	0	0	0	0	0	0	0	0	0	0	0	0	0	0	0	0	0
A0A0H3MWX6	SSUBM407_1403	SSU1326	EzrA	gi|253755967|ref|YP_003029107.1| septation ring formation regulator EzrA [Streptococcus suis BM407]	Membrane	@N-terminally anchored (No CS)	Septation ring formation regulator EzrA OS=Streptococcus suis (strain BM407) OX=568814 GN=ezrA PE=3 SV=1 - [A0A0H3MWX6_STRS4]	17.77	1	9	9	55	2.23977e+06	680729	738828	680057	695695	981493	2.13736e+06	826714	905895	1.44727e+06	1.9882e+06	1.04573e+06	7.90213e+06	1.10968e+07	5.78028e+06	2.88049e+06	3.80646e+06	983479
A0A0H3N5H7	SSUBM407_1468	SSU1391		gi|253756031|ref|YP_003029171.1| hypothetical protein SSUBM407_1468 [Streptococcus suis BM407]	Membrane	@N-terminally anchored (No CS)	Putative membrane protein OS=Streptococcus suis (strain BM407) OX=568814 GN=SSUBM407_1468 PE=4 SV=1 - [A0A0H3N5H7_STRS4]	16.8	1	3	3	7	0	0	0	0	0	0	0	0	0	460432	0	0	615950	0	379212	1.80296e+06	961169	0
A0A0H3N5J7	SSUBM407_1494	SSU1417		gi|253756057|ref|YP_003029197.1| hypothetical protein SSUBM407_1494 [Streptococcus suis BM407]	Membrane	@N-terminally anchored (No CS)	Putative exported protein OS=Streptococcus suis (strain BM407) OX=568814 GN=SSUBM407_1494 PE=4 SV=1 - [A0A0H3N5J7_STRS4]	8.03	1	1	1	15	1.38901e+06	379812	0	1.16367e+06	643678	338765	740077	209576	0	0	775314	0	9.04762e+06	1.27453e+07	4.69153e+06	5.21204e+06	4.06167e+06	0
A0A0H3MX89	SSUBM407_1524	SSU1448	PgdA	gi|253756085|ref|YP_003029225.1| peptidoglycan GlcNAc deacetylase [Streptococcus suis BM407]	Membrane	@N-terminally anchored (No CS)	Peptidoglycan GlcNAc deacetylase OS=Streptococcus suis (strain BM407) OX=568814 GN=pgdA PE=4 SV=1 - [A0A0H3MX89_STRS4]	12.47	1	5	5	46	1.4932e+06	638563	542989	2.43764e+06	1.2712e+06	424375	1.18467e+06	0	1.44469e+06	4.09419e+06	6.61582e+06	3.65013e+06	527408	1.42872e+06	719691	769628	701973	421513
A0A0H3MWM6	SSUBM407_1536	SSU1460		gi|253756096|ref|YP_003029236.1| GDSL-like lipase/acylhydrolase protein [Streptococcus suis BM407]	Membrane	@N-terminally anchored (No CS)	GDSL-like lipase/acylhydrolase protein OS=Streptococcus suis (strain BM407) OX=568814 GN=SSUBM407_1536 PE=4 SV=1 - [A0A0H3MWM6_STRS4]	12.98	1	1	1	1	0	0	0	0	0	0	0	0	0	0	0	0	0	0	0	0	0	0
A0A0H3N5P0	SSUBM407_1544	SSU1468		gi|253756104|ref|YP_003029244.1| neutral zinc metallopeptidase [Streptococcus suis BM407]	Membrane	@N-terminally anchored (No CS)	Putative neutral zinc metallopeptidase OS=Streptococcus suis (strain BM407) OX=568814 GN=SSUBM407_1544 PE=4 SV=1 - [A0A0H3N5P0_STRS4]	20.86	1	3	3	19	433287	0	0	1.881e+06	0	1.91646e+06	711439	3.77529e+06	6.76879e+06	1.34887e+06	1917905	2.19812e+06	4.67047e+06	0	4903272	2.9842e+06	4.47549e+06	3.76513e+06
A0A0H3N143	SSUBM407_1564	SSU1490		gi|253756122|ref|YP_003029262.1| hypothetical protein SSUBM407_1564 [Streptococcus suis BM407]	Membrane	@N-terminally anchored (No CS)	Endopeptidase La OS=Streptococcus suis (strain BM407) OX=568814 GN=SSUBM407_1564 PE=3 SV=1 - [A0A0H3N143_STRS4]	26.93	1	7	7	50	2.88452e+06	854018	854441	0	482767	565729	1422293	613290	599178	2.94796e+06	1.06753e+06	351770	3.89649e+06	6.37421e+06	1.54338e+06	7.00605e+06	4.54191e+06	1.66637e+06
A0A0H3MXD1	SSUBM407_1567	SSU1493		gi|253756125|ref|YP_003029265.1| lipoprotein [Streptococcus suis BM407]	Membrane	@N-terminally anchored (No CS)	Putative lipoprotein OS=Streptococcus suis (strain BM407) OX=568814 GN=SSUBM407_1567 PE=4 SV=1 - [A0A0H3MXD1_STRS4]	20	1	3	3	40	5.08211e+06	2.76491e+06	3.38961e+06	1.62872e+06	1.22085e+06	1.6363e+06	6.8164e+06	5.7936e+06	5.28321e+06	4.87407e+06	3.88707e+06	0	5.75371e+06	6.18348e+06	5.88771e+06	8.31279e+06	4966819	3.94948e+06
A0A0H3MWQ4	SSUBM407_1568	SSU1494		gi|253756126|ref|YP_003029266.1| hypothetical protein SSUBM407_1568 [Streptococcus suis BM407]	Membrane	@N-terminally anchored (No CS)	Putative membrane protein OS=Streptococcus suis (strain BM407) OX=568814 GN=SSUBM407_1568 PE=4 SV=1 - [A0A0H3MWQ4_STRS4]	8.59	1	1	1	2	0	0	0	0	0	0	0	0	0	0	0	0	0	698397	0	0	0	0
A0A0H3MXD8	SSUBM407_1577	SSU1503		gi|253756135|ref|YP_003029275.1| hypothetical protein SSUBM407_1577 [Streptococcus suis BM407]	Membrane	@N-terminally anchored (No CS)	Putative membrane protein OS=Streptococcus suis (strain BM407) OX=568814 GN=SSUBM407_1577 PE=4 SV=1 - [A0A0H3MXD8_STRS4]	10	1	1	1	2	0	0	0	0	0	0	0	0	0	0	409167	0	0	0	0	0	0	0
A0A0H3MXF4	SSUBM407_1592	SSU1518		gi|253756150|ref|YP_003029290.1| hypothetical protein SSUBM407_1592 [Streptococcus suis BM407]	Membrane	@N-terminally anchored (No CS)	UPF0154 protein SSUBM407_1592 OS=Streptococcus suis (strain BM407) OX=568814 GN=SSUBM407_1592 PE=3 SV=1 - [A0A0H3MXF4_STRS4]	17.95	1	1	1	7	0	0	0	0	0	0	0	0	0	0	0	0	1.43495e+06	7.89279e+06	558464	537095	2.98992e+06	0
A0A0H3N5V6	SSUBM407_1622	SSU1548	PbpX	gi|253756179|ref|YP_003029319.1| penicillin binding protein 2x [Streptococcus suis BM407]	Membrane	@N-terminally anchored (No CS)	Putative penicillin binding protein 2x OS=Streptococcus suis (strain BM407) OX=568814 GN=pbpX PE=4 SV=1 - [A0A0H3N5V6_STRS4]	30.71	1	15	15	73	1.02598e+06	647277	372017	723291	277882	0	6.55497e+06	3.01471e+06	2.53553e+06	1.37766e+06	2.30407e+06	369234	819228	2.09491e+06	540074	1.4299e+06	1.22954e+06	470026
A0A0H3MXH8	SSUBM407_1623	SSU1549		gi|253756180|ref|YP_003029320.1| cell division protein [Streptococcus suis BM407]	Membrane	@N-terminally anchored (No CS)	Cell division protein FtsL OS=Streptococcus suis (strain BM407) OX=568814 GN=ftsL PE=3 SV=1 - [A0A0H3MXH8_STRS4]	20.56	1	2	2	7	0	0	0	0	0	0	1066944	2.30389e+06	738104	2.08522e+06	1.45679e+06	0	0	0	0	0	0	0
A0A0H3N1A8	SSUBM407_1631	SSU1557		gi|253756188|ref|YP_003029328.1| hypothetical protein SSUBM407_1631 [Streptococcus suis BM407]	Membrane	@N-terminally anchored (No CS)	Putative exported protein OS=Streptococcus suis (strain BM407) OX=568814 GN=SSUBM407_1631 PE=4 SV=1 - [A0A0H3N1A8_STRS4]	21.83	1	2	2	12	0	0	0	0	0	0	1.89803e+06	1.04309e+06	817336	777727	942266	373148	0	0	0	0	0	0
A0A0H3N1M3	SSUBM407_1750	SSU1678		gi|253756304|ref|YP_003029444.1| hypothetical protein SSUBM407_1750 [Streptococcus suis BM407]	Membrane	@N-terminally anchored (No CS)	Putative membrane protein OS=Streptococcus suis (strain BM407) OX=568814 GN=SSUBM407_1750 PE=4 SV=1 - [A0A0H3N1M3_STRS4]	16	1	4	4	7	0	0	0	0	0	0	0	0	0	0	0	0	392675	1.33819e+06	0	0	0	0
A0A0H3MXF2	SSUBM407_1847	SSU1777	Pbp2A	gi|253756396|ref|YP_003029536.1| penicillin-binding protein 2a [Streptococcus suis BM407]	Membrane	@N-terminally anchored (No CS)	Penicillin-binding protein 2a OS=Streptococcus suis (strain BM407) OX=568814 GN=pbp2A PE=4 SV=1 - [A0A0H3MXF2_STRS4]	7.6	1	4	4	7	0	0	0	0	0	0	2.0493e+06	0	0	1.02362e+07	0	0	0	1.21396e+06	0	0	2.73848e+06	0
A0A0H3N6K3	SSUBM407_1853	SSU1783		gi|253756402|ref|YP_003029542.1| RmuC family protein [Streptococcus suis BM407]	Membrane	@N-terminally anchored (No CS)	RmuC family protein OS=Streptococcus suis (strain BM407) OX=568814 GN=SSUBM407_1853 PE=4 SV=1 - [A0A0H3N6K3_STRS4]	7.28	1	3	3	20	1.28019e+07	6.85634e+06	1.41454e+07	2.73545e+07	0	1.54644e+07	8.73882e+06	5.10585e+06	1.36506e+07	0	3.40042e+07	9.73575e+06	1.6106e+07	2.86614e+07	1.65864e+07	4.54144e+06	8.02327e+06	7.91335e+06
A0A0H3MXR9	SSUBM407_1955a	SSU1888		gi|253756501|ref|YP_003029641.1| accessory pilus subunit [Streptococcus suis BM407]	Membrane	@N-terminally anchored (No CS)	Putative accessory pilus subunit OS=Streptococcus suis (strain BM407) OX=568814 GN=SSUBM407_1955a PE=4 SV=1 - [A0A0H3MXR9_STRS4]	4.3	1	2	2	3	0	0	0	4.42984e+06	2.67228e+06	0	0	0	0	0	0	0	0	0	0	0	0	0
A0A0H3MYM9	SSUBM407_1997	SSU1932		gi|253756543|ref|YP_003029683.1| Calcineurin-like phosphoesterase [Streptococcus suis BM407]	Membrane	@N-terminally anchored (No CS)	Calcineurin-like phosphoesterase OS=Streptococcus suis (strain BM407) OX=568814 GN=SSUBM407_1997 PE=4 SV=1 - [A0A0H3MYM9_STRS4]	2.23	1	1	1	2	0	0	0	0	0	0	0	0	0	0	0	0	0	0	0	0	0	0
A0A0H3MT47	SSUBM407_0137	SSU0141		gi|253754777|ref|YP_003027917.1| hypothetical protein SSUBM407_0137 [Streptococcus suis BM407]	Membrane	@N-terminally anchored (with CS)	Putative exported protein OS=Streptococcus suis (strain BM407) OX=568814 GN=SSUBM407_0137 PE=4 SV=1 - [A0A0H3MT47_STRS4]	28.62	1	6	6	61	2.43989e+06	2.26386e+06	1.9301e+06	5.18849e+06	3.12049e+06	3.887e+06	3.56256e+06	1.30814e+06	2.39479e+06	2.82627e+06	3.7836e+06	1.48259e+06	5.33366e+06	3776666	3.40474e+06	2.33545e+07	9.22119e+06	5.11994e+06
A0A0H3MXG9	SSUBM407_0223	SSU0232		gi|253754859|ref|YP_003027999.1| lipoprotein [Streptococcus suis BM407]	Membrane	@N-terminally anchored (with CS)	Putative lipoprotein OS=Streptococcus suis (strain BM407) OX=568814 GN=SSUBM407_0223 PE=4 SV=1 - [A0A0H3MXG9_STRS4]	5.11	1	1	1	5	1.14994e+06	0	0	0	0	0	0	0	0	1.88401e+06	780373	0	0	0	0	0	0	474589
A0A0H3N225	SSUBM407_0299	SSU0309		gi|253754931|ref|YP_003028071.1| Streptococcal histidine triad-family protein [Streptococcus suis BM407]	Membrane	@N-terminally anchored (with CS)	Streptococcal histidine triad-family protein OS=Streptococcus suis (strain BM407) OX=568814 GN=SSUBM407_0299 PE=4 SV=1 - [A0A0H3N225_STRS4]	5.33	1	4	4	12	118943	0	0	965218	0	0	473834	1.40995e+06	452028	0	355519	0	0	0	0	0	0	0
A0A0H3MU02	SSUBM407_0558	SSU1231	Sly	gi|253755180|ref|YP_003028320.1| suilysin (hemolysin) [Streptococcus suis BM407]	Membrane	@N-terminally anchored (with CS)	Thiol-activated cytolysin OS=Streptococcus suis (strain BM407) OX=568814 GN=sly PE=3 SV=1 - [A0A0H3MU02_STRS4]	5.84	1	2	2	3	0	0	0	0	0	0	0	0	0	1.17793e+06	0	0	0	0	0	0	0	0
A0A0H3MYA2	SSUBM407_0562	SSU1227		gi|253755184|ref|YP_003028324.1| metalloprotease [Streptococcus suis BM407]	Membrane	@N-terminally anchored (with CS)	Endoribonuclease YbeY OS=Streptococcus suis (strain BM407) OX=568814 GN=ybeY PE=3 SV=1 - [A0A0H3MYA2_STRS4]	7.27	1	1	1	4	0	0	0	0	0	0	0	0	0	0	0	0	182508	440630	0	0	1.78304e+06	0
A0A0H3N2S1	SSUBM407_0564	SSU1225		gi|253755186|ref|YP_003028326.1| GTP-binding protein Era [Streptococcus suis BM407]	Membrane	@N-terminally anchored (with CS)	GTPase Era OS=Streptococcus suis (strain BM407) OX=568814 GN=era PE=3 SV=1 - [A0A0H3N2S1_STRS4]	19.73	1	4	4	17	0	0	0	0	0	0	749330	0	0	0	352181	0	1.05278e+06	1.55169e+06	618619	0	1.13362e+06	0
A0A0H3MU20	SSUBM407_0596	SSU1193		gi|253755218|ref|YP_003028358.1| glutamine-binding protein [Streptococcus suis BM407]	Membrane	@N-terminally anchored (with CS)	Putative glutamine-binding protein OS=Streptococcus suis (strain BM407) OX=568814 GN=SSUBM407_0596 PE=4 SV=1 - [A0A0H3MU20_STRS4]	44.8	1	9	9	68	2.69441e+06	2.1543e+06	855597	1.18134e+06	1.20261e+06	498058	1.57989e+06	719812	350419	940716	1.44795e+06	0	1.06681e+06	2.35517e+06	836192	1.62865e+06	1.54976e+06	983744
A0A0H3MW80	SSUBM407_1384	SSU1307		gi|253755948|ref|YP_003029088.1| hypothetical protein SSUBM407_1384 [Streptococcus suis BM407]	Membrane	@N-terminally anchored (with CS)	Putative exported protein OS=Streptococcus suis (strain BM407) OX=568814 GN=SSUBM407_1384 PE=4 SV=1 - [A0A0H3MW80_STRS4]	18.92	1	4	4	14	468972	0	0	0	511241	0	1.58488e+06	780145	626650	0	954323	0	0	0	0	0	0	0
A0A0H3MXU0	SSUBM407_1737	SSU1665		gi|253756292|ref|YP_003029432.1| D-alanyl-D-alanine carboxypeptidase [Streptococcus suis BM407]	Membrane	@N-terminally anchored (with CS)	Putative D-alanyl-D-alanine carboxypeptidase OS=Streptococcus suis (strain BM407) OX=568814 GN=SSUBM407_1737 PE=3 SV=1 - [A0A0H3MXU0_STRS4]	28.81	1	9	9	104	1.02286e+07	4.66139e+06	2.51366e+06	1.3941e+07	5.10992e+06	4.44548e+06	1.74726e+06	493834	305400	6.56345e+06	1.07745e+07	3.34792e+06	1.02379e+07	1.86635e+07	9.45235e+06	1.58149e+07	1.22202e+07	4.03163e+06
A0A0H3MXX3	SSUBM407_2015	SSU1950		gi|253756561|ref|YP_003029701.1| hypothetical protein SSUBM407_2015 [Streptococcus suis BM407]	Membrane	@N-terminally anchored (with CS)	Putative exported protein OS=Streptococcus suis (strain BM407) OX=568814 GN=SSUBM407_2015 PE=4 SV=1 - [A0A0H3MXX3_STRS4]	57.61	1	7	7	72	0	1.557e+06	761400	3.27596e+06	1.40044e+07	5.2175e+06	9.502e+06	3.1597e+07	1.29715e+07	3.76945e+06	3.36071e+07	1.23273e+07	241488	4.54933e+06	0	4.19644e+07	1.07236e+08	2.22598e+07
A0A0H3MW10	SSUBM407_1318	SSU0496		gi|253755887|ref|YP_003029027.1| Mac family protein [Streptococcus suis BM407]	Membrane	@C-terminally anchored (with CS)	Putative Mac family protein OS=Streptococcus suis (strain BM407) OX=568814 GN=SSUBM407_1318 PE=4 SV=1 - [A0A0H3MW10_STRS4]	25.83	1	20	20	212	5.19168e+06	4.58238e+06	7.97927e+06	8.65157e+06	4.86113e+06	6.84801e+06	7.39e+06	9.59034e+06	7.9056e+06	1.31916e+07	1.33007e+07	1.17829e+07	6.98026e+06	7.47322e+06	5.63724e+06	5.45969e+06	7.88903e+06	3.85052e+06
A0A0H3MTB4	SSUBM407_0206	SSU0215		gi|253754842|ref|YP_003027982.1| hypothetical protein SSUBM407_0206 [Streptococcus suis BM407]	Extracellular	@Secretory (released) (with CS)	Putative exported protein OS=Streptococcus suis (strain BM407) OX=568814 GN=SSUBM407_0206 PE=4 SV=1 - [A0A0H3MTB4_STRS4]	27.21	1	4	4	27	323562	398987	0	970489	1.9838e+06	0	9.88545e+06	1.03254e+07	420738	0	4.31098e+06	282553	0	0	0	2.71405e+06	1.25384e+06	1.11707e+06
A0A0H3MTP0	SSUBM407_0452	SSU0465		gi|253755074|ref|YP_003028214.1| hypothetical protein SSUBM407_0452 [Streptococcus suis BM407]	Extracellular	@Secretory (released) (with CS)	Putative exported protein OS=Streptococcus suis (strain BM407) OX=568814 GN=SSUBM407_0452 PE=3 SV=1 - [A0A0H3MTP0_STRS4]	40.78	1	9	9	116	1.53554e+07	6.80565e+06	7.72811e+06	5.08692e+06	4.81865e+06	7.38374e+06	1.15199e+07	6.52249e+06	5.0027e+06	1.64518e+07	1.94587e+07	1.13795e+07	1.59853e+07	1.48746e+07	1.68232e+07	1.53047e+07	1.47007e+07	9.66957e+06
A0A0H3MYI0	SSUBM407_0640	SSU1149		gi|253755259|ref|YP_003028399.1| hypothetical protein SSUBM407_0640 [Streptococcus suis BM407]	Extracellular	@Secretory (released) (with CS)	Putative exported protein OS=Streptococcus suis (strain BM407) OX=568814 GN=SSUBM407_0640 PE=4 SV=1 - [A0A0H3MYI0_STRS4]	28.57	1	2	2	13	3.56681e+06	0	932083	0	997623	0	545052	0	0	8.58387e+06	3.7317e+06	537715	0	4.50876e+06	0	0	2.57669e+06	550732
A0A0H3N363	SSUBM407_0662	SSU1127		gi|253755281|ref|YP_003028421.1| N-acetylmuramoyl-L-alanine amidase [Streptococcus suis BM407]	Extracellular	@Secretory (released) (with CS)	Putative N-acetylmuramoyl-L-alanine amidase OS=Streptococcus suis (strain BM407) OX=568814 GN=SSUBM407_0662 PE=4 SV=1 - [A0A0H3N363_STRS4]	47.81	1	17	17	169	1.17046e+07	5.91657e+06	6.13977e+06	5.79598e+06	3.61054e+06	4.37551e+06	2.05788e+07	1.09796e+07	9.76768e+06	8.81362e+06	9.09037e+06	3.16782e+06	6.5623e+06	1.4627e+07	4.23997e+06	1.50636e+07	9.05661e+06	6.58756e+06
A0A0H3MVU1	SSUBM407_1229	SSU0595		gi|253755814|ref|YP_003028954.1| hypothetical protein SSUBM407_1229 [Streptococcus suis BM407]	Extracellular	@Secretory (released) (with CS)	Putative exported protein OS=Streptococcus suis (strain BM407) OX=568814 GN=SSUBM407_1229 PE=4 SV=1 - [A0A0H3MVU1_STRS4]	16.67	1	2	2	4	0	0	0	0	0	0	0	0	0	3.71483e+06	2354471	888448	0	0	0	0	0	0
A0A0H3N0R3	SSUBM407_1435	SSU1358		gi|253755999|ref|YP_003029139.1| hypothetical protein SSUBM407_1435 [Streptococcus suis BM407]	Extracellular	@Secretory (released) (with CS)	Putative exported protein OS=Streptococcus suis (strain BM407) OX=568814 GN=SSUBM407_1435 PE=4 SV=1 - [A0A0H3N0R3_STRS4]	11.22	1	2	2	2	0	0	0	0	0	0	0	0	0	0	0	0	0	0	0	0	0	0
A0A0H3MWI4	SSUBM407_1493	SSU1416		gi|253756056|ref|YP_003029196.1| hypothetical protein SSUBM407_1493 [Streptococcus suis BM407]	Extracellular	@Secretory (released) (with CS)	Putative exported protein OS=Streptococcus suis (strain BM407) OX=568814 GN=SSUBM407_1493 PE=4 SV=1 - [A0A0H3MWI4_STRS4]	22.47	1	3	3	41	1.8282e+06	747453	985385	673569	409161	623601	2.73302e+06	1.75744e+06	1.19082e+06	2.51819e+06	3.25081e+06	3.0368e+06	2.0324e+06	2.23702e+06	0	2.27056e+06	1.57463e+06	1.04936e+06
A0A0H3MXS9	SSUBM407_1726	SSU1653		gi|253756282|ref|YP_003029422.1| LytR family transcriptional regulator [Streptococcus suis BM407]	Extracellular	@Secretory (released) (with CS)	LytR family regulatory protein OS=Streptococcus suis (strain BM407) OX=568814 GN=SSUBM407_1726 PE=4 SV=1 - [A0A0H3MXS9_STRS4]	37.53	1	9	9	35	1.4922e+06	0	0	5411844	0	0	3.27842e+06	1.17913e+06	779073	0	1.31121e+06	0	998514	2.0468e+06	459834	3.01484e+06	916802	0
A0A0H3N6R4	SSUBM407_1898	SSU1828		gi|253756447|ref|YP_003029587.1| UTP-glucose-1-phosphate uridylyltransferase [Streptococcus suis BM407]	Extracellular	@Secretory (released) (with CS)	UTP--glucose-1-phosphate uridylyltransferase OS=Streptococcus suis (strain BM407) OX=568814 GN=hasC PE=3 SV=1 - [A0A0H3N6R4_STRS4]	21.4	1	5	5	25	463592	302791	330453	699578	561533	564097	483390	335356	0	2.30034e+06	3.4156e+06	2.25082e+06	1.51432e+06	667228	0	3.81346e+06	2.1829e+06	606950
A0A0H3MYR1	SSUBM407_2032	SSU1968		gi|253756578|ref|YP_003029718.1| serine protease [Streptococcus suis BM407]	Extracellular	@Secretory (released) (with CS)	Serine protease OS=Streptococcus suis (strain BM407) OX=568814 GN=htrA PE=4 SV=1 - [A0A0H3MYR1_STRS4]	33.92	1	8	8	114	1.62817e+07	9.16805e+06	6.9925e+06	1.1661e+07	5.8128e+06	7.22445e+06	1.91315e+07	9.7228e+06	2.89159e+06	1.73908e+07	1.44173e+07	4.39463e+06	1.02577e+07	1.49973e+07	8.79455e+06	4.67196e+06	1.07313e+07	1.00311e+07

## Sheet: filtered
Table S1: List and quantitative values of identified surface proteins, as predicted by LocateP v2. Column A shows the accession numbers in Uniprot. Column B, loci in S. suis BM407.Column C, assigned protein category. Columns K-AB, LC total protein peak areas for each isolate and replicate.
Accesion	Locus	Cellular destination	LocateP prediction	Description	Coverage	Proteins	unique peptides	Peptides	PSM	117/12 (1)	117/12 (2)	117/12 (3)	1299/06 (1)	1299/06 (2)	1299/06 (3)	1086/11 (1)	1086/11 (2)	1086/11 (3)	34/11 (1)	34/11 (2)	34/11 (3)	857/06 (1)	857/06 (2)	857/06 (3)	41/14 (1)	41/14 (2)	41/14 (3)
A0A0H3MX63	SSUBM407_0110	Extracellular	@Lipid anchored	Zinc-binding protein AdcA OS=Streptococcus suis (strain BM407) OX=568814 GN=adcA PE=3 SV=1 - [A0A0H3MX63_STRS4]	34	1	13	13	121	2.23494e+06	1.63139e+06	1.56718e+06	2.64786e+06	1.40174e+06	787562	3.26265e+06	1.09748e+06	968874	3.44656e+06	1.5531e+06	2.55387e+06	697863	1.77246e+06	272256	2.47772e+06	2.66268e+06	1.59606e+06
A0A0H3MT56	SSUBM407_0147	Extracellular	@Lipid anchored	Putative endopeptidase OS=Streptococcus suis (strain BM407) OX=568814 GN=SSUBM407_0147 PE=4 SV=1 - [A0A0H3MT56_STRS4]	31.52	1	17	17	79	2.37905e+06	1.00288e+06	1.99435e+06	944039	673208	1.27421e+06	0	0	0	5.84087e+06	4.35847e+06	2.69206e+06	0	0	0	3.28144e+06	1.74821e+06	1.05054e+06
A0A0H3MXB2	SSUBM407_0159	Extracellular	@Lipid anchored	Extracellular solute-binding lipoprotein OS=Streptococcus suis (strain BM407) OX=568814 GN=SSUBM407_0159 PE=4 SV=1 - [A0A0H3MXB2_STRS4]	8.25	1	2	2	2	0	0	0	0	0	0	0	0	0	526870	0	0	0	0	0	0	0	0
A0A0H3MTL0	SSUBM407_0275	Extracellular	@Lipid anchored	Extracellular solute-binding protein OS=Streptococcus suis (strain BM407) OX=568814 GN=SSUBM407_0275 PE=3 SV=1 - [A0A0H3MTL0_STRS4]	47.08	1	10	10	29	892979	1.01838e+06	0	734315	0	0	0	0	0	0	0	0	0	1.12103e+06	0	6.5668e+06	4.38368e+06	1.29663e+06
A0A0H3MTK9	SSUBM407_0359	Extracellular	@Lipid anchored	Putative penicillin-binding protein 1A OS=Streptococcus suis (strain BM407) OX=568814 GN=pbp1A PE=4 SV=1 - [A0A0H3MTK9_STRS4]	15.38	1	9	9	41	0	0	0	495233	684453	645344	435976	907242	745515	0	230270	755471	613262	1.73815e+06	0	540660	828317	0
A0A0H3MUA5	SSUBM407_0533	Extracellular	@Lipid anchored	Putative lipoprotein OS=Streptococcus suis (strain BM407) OX=568814 GN=SSUBM407_0533 PE=4 SV=1 - [A0A0H3MUA5_STRS4]	13.22	1	1	1	20	6.34959e+06	2.66512e+06	3.72153e+06	3.68527e+06	1.09116e+06	2.42552e+06	0	0	567837	1.31513e+06	834506	485217	2.72815e+06	1.89073e+06	1.34508e+06	2.60397e+06	1.76079e+06	2.15461e+06
A0A0H3MYC3	SSUBM407_0582	Extracellular	@Lipid anchored	Putative lipoprotein OS=Streptococcus suis (strain BM407) OX=568814 GN=SSUBM407_0582 PE=4 SV=1 - [A0A0H3MYC3_STRS4]	50.77	1	10	10	101	1.49261e+07	4.41065e+06	2.16582e+06	6.60085e+06	3.83291e+06	9.05653e+06	4.2167e+06	5.06794e+06	831875	1.04074e+07	1.40891e+07	532162	6.20776e+06	1.15433e+07	4.06172e+06	1.62002e+07	9.9114e+06	2.34952e+06
A0A0H3MYF3	SSUBM407_0612	Extracellular	@Lipid anchored	Peptidyl-prolyl cis-trans isomerase OS=Streptococcus suis (strain BM407) OX=568814 GN=SSUBM407_0612 PE=3 SV=1 - [A0A0H3MYF3_STRS4]	45.69	1	9	9	65	3.41219e+06	2.05604e+06	1.30168e+06	1.28601e+06	2.102e+06	0	2.87114e+06	2.11141e+06	569832	2.10712e+06	2.6999e+06	0	1.81734e+06	4.21937e+06	1.39901e+06	1.02827e+07	8.10532e+06	2.86742e+06
A0A0H3MU65	SSUBM407_0619	Extracellular	@Lipid anchored	Extracellular solute-binding protein OS=Streptococcus suis (strain BM407) OX=568814 GN=SSUBM407_0619 PE=4 SV=1 - [A0A0H3MU65_STRS4]	18.1	1	6	6	30	684959	233304	114043	1.02238e+06	779810	0	0	181858	699625	1.54069e+06	2.01011e+06	1.87287e+06	1.60021e+06	455366	0	0	1.29519e+06	0
A0A0H3MYP0	SSUBM407_0696	Extracellular	@Lipid anchored	Putative lipoprotein OS=Streptococcus suis (strain BM407) OX=568814 GN=SSUBM407_0696 PE=4 SV=1 - [A0A0H3MYP0_STRS4]	36.05	1	6	6	45	1.47481e+06	1.70784e+06	734893	766133	815986	512619	1.46961e+06	630437	0	1.18873e+06	960574	0	0	1.76113e+06	0	2.0897e+06	2.34606e+06	1.32915e+06
A0A0H3MUE6	SSUBM407_0697	Extracellular	@Lipid anchored	Putative lipoprotein OS=Streptococcus suis (strain BM407) OX=568814 GN=SSUBM407_0697 PE=4 SV=1 - [A0A0H3MUE6_STRS4]	35.49	1	8	8	56	2.56639e+06	2.32753e+06	935271	1.81217e+06	1.23216e+06	682010	2.02976e+06	1.85106e+06	407791	1.6742e+06	701978	0	691982	1.61369e+06	743498	1.88055e+06	1.62524e+06	1.08641e+06
A0A0H3MYQ8	SSUBM407_0711	Extracellular	@Lipid anchored	Foldase protein PrsA OS=Streptococcus suis (strain BM407) OX=568814 GN=prsA PE=3 SV=1 - [A0A0H3MYQ8_STRS4]	52.85	1	13	13	465	8.55295e+07	4.28438e+07	3.58015e+07	2.39693e+08	8.33461e+07	8.121e+07	1.8888e+08	7.91618e+07	1.05797e+08	1.24356e+08	1.76629e+08	7.66569e+07	9.64453e+07	1.41301e+08	8.30231e+07	1.45823e+08	1.55327e+08	4.46642e+07
A0A0H3MUT8	SSUBM407_0831	Extracellular	@Lipid anchored	Putative phosphate ABC transporter, extracellular phosphate-binding lipoprotein OS=Streptococcus suis (strain BM407) OX=568814 GN=pstS PE=4 SV=1 - [A0A0H3MUT8_STRS4]	19.03	1	2	2	2	1.19296e+06	0	0	0	0	0	0	0	0	0	0	0	0	404547	0	0	0	0
A0A0H3N3V0	SSUBM407_0849	Extracellular	@Lipid anchored	Putative lipoprotein OS=Streptococcus suis (strain BM407) OX=568814 GN=SSUBM407_0849 PE=4 SV=1 - [A0A0H3N3V0_STRS4]	40.28	1	12	12	119	5.49745e+06	5.90979e+06	2.84523e+06	7151618	5.27097e+06	2.04036e+06	7.89405e+06	4.04976e+06	2.89642e+06	6.37806e+06	8.43764e+06	2.45119e+06	9.70325e+06	1.41287e+07	5.02936e+06	4.33776e+07	2.13742e+07	1.1145e+07
A0A0H3MVJ1	SSUBM407_0904	Extracellular	@Lipid anchored	Putative extracellular amino acid-binding protein OS=Streptococcus suis (strain BM407) OX=568814 GN=SSUBM407_0904 PE=4 SV=1 - [A0A0H3MVJ1_STRS4]	9.77	1	2	2	12	1.06748e+06	601938	374098	0	0	0	0	0	0	680836	829049	0	0	847416	0	2.18871e+06	2.82876e+06	711407
A0A0H3MVY1	SSUBM407_1037	Extracellular	@Lipid anchored	Putative lipoprotein OS=Streptococcus suis (strain BM407) OX=568814 GN=SSUBM407_1037 PE=4 SV=1 - [A0A0H3MVY1_STRS4]	44.58	1	8	8	108	2.51324e+07	1.58362e+07	1.29131e+07	10905034	7.6098e+06	9.23774e+06	2.86581e+06	1.26264e+06	860698	1.52354e+07	1.09645e+07	3.94685e+06	4.09441e+07	4.38976e+07	3.73512e+07	1.94117e+07	1.19919e+07	1.14177e+07
A0A0H3N4I8	SSUBM407_1134	Extracellular	@Lipid anchored	Putative D-alanyl-D-alanine carboxypeptidase OS=Streptococcus suis (strain BM407) OX=568814 GN=SSUBM407_1134 PE=4 SV=1 - [A0A0H3N4I8_STRS4]	12.75	1	2	2	8	0	0	0	0	0	0	0	0	0	0	757361	0	0	4.51012e+06	0	639478	947393	0
A0A0H3MVP4	SSUBM407_1174	Extracellular	@Lipid anchored	Putative lipoprotein OS=Streptococcus suis (strain BM407) OX=568814 GN=SSUBM407_1174 PE=4 SV=1 - [A0A0H3MVP4_STRS4]	39.51	1	6	6	78	1.10995e+07	6.45519e+06	7.26053e+06	8.75388e+06	5.21816e+06	8.66155e+06	9.10269e+06	6.28486e+06	8.02714e+06	2.9385e+07	1.76542e+07	1.33285e+07	1.54168e+07	1.57814e+07	1.24508e+07	1.32386e+07	7.57029e+06	6.40967e+06
A0A0H3MWC3	SSUBM407_1218	Extracellular	@Lipid anchored	Putative ferrichrome-binding protein OS=Streptococcus suis (strain BM407) OX=568814 GN=fhuD PE=4 SV=1 - [A0A0H3MWC3_STRS4]	27.18	1	9	9	82	3.53593e+06	2.70369e+06	1.446e+06	2.38804e+06	2.44667e+06	1.04915e+06	831518	889719	504946	2.68229e+06	2.91854e+06	710368	2.26077e+06	4.64928e+06	1.41493e+06	7.38021e+06	5.94373e+06	2.2656e+06
A0A0H3N513	SSUBM407_1311	Extracellular	@Lipid anchored	Putative amino acid ABC transporter, extracellular amino acid-binding protein OS=Streptococcus suis (strain BM407) OX=568814 GN=SSUBM407_1311 PE=4 SV=1 - [A0A0H3N513_STRS4]	43.53	1	10	10	71	1.97911e+06	2.25683e+06	210043	0	965033	0	659148	676993	0	2.2891e+06	899722	645919	546659	2.13832e+06	432102	3.5071e+06	2.75913e+06	796874
A0A0H3N0M2	SSUBM407_1380	Extracellular	@Lipid anchored	Putative lipoprotein OS=Streptococcus suis (strain BM407) OX=568814 GN=SSUBM407_1380 PE=4 SV=1 - [A0A0H3N0M2_STRS4]	14.93	1	1	1	12	0	0	0	0	0	0	4.87683e+06	3.56986e+06	3.1963e+06	6.2107e+06	3.73655e+06	1.36322e+06	0	0	0	0	0	0
A0A0H3MWE7	SSUBM407_1441	Extracellular	@Lipid anchored	Branched-chain amino acid ABC transporter, amino acid-binding protein OS=Streptococcus suis (strain BM407) OX=568814 GN=SSUBM407_1441 PE=4 SV=1 - [A0A0H3MWE7_STRS4]	31.11	1	10	10	96	6.65153e+06	8.42404e+06	4.62851e+06	2.31518e+06	8.44086e+06	3.72285e+06	3.83269e+06	7.65744e+06	3.41192e+06	3.74863e+06	5.74134e+06	1.50391e+06	4.54541e+06	1.86886e+07	3.17531e+06	6.94987e+06	1.52205e+07	3.50036e+06
A0A0H3MWD1	SSUBM407_1449	Extracellular	@Lipid anchored	Multiple sugar-binding protein OS=Streptococcus suis (strain BM407) OX=568814 GN=msmE PE=4 SV=1 - [A0A0H3MWD1_STRS4]	7.79	1	2	2	9	0	0	0	0	0	0	442773	0	0	1.38806e+06	559315	520705	0	0	0	0	1.23226e+06	590794
A0A0H3MWG3	SSUBM407_1467	Extracellular	@Lipid anchored	Streptococcal histidine triad-family protein OS=Streptococcus suis (strain BM407) OX=568814 GN=SSUBM407_1467 PE=4 SV=1 - [A0A0H3MWG3_STRS4]	34.62	1	22	22	218	6.37775e+06	3.45107e+06	2.75298e+06	9.14503e+06	4.37508e+06	3.27942e+06	1.01504e+07	3.58258e+06	4.00032e+06	6.04681e+06	8.5803e+06	1.50399e+06	2.58056e+06	4.92542e+06	3.9081e+06	4.1014e+06	3.22884e+06	1.94453e+06
A0A0H3N5W7	SSUBM407_1633	Extracellular	@Lipid anchored	FAD:protein FMN transferase OS=Streptococcus suis (strain BM407) OX=568814 GN=SSUBM407_1633 PE=3 SV=1 - [A0A0H3N5W7_STRS4]	26.65	1	4	4	7	0	0	0	0	0	0	0	0	0	0	0	0	0	0	0	651429	624180	0
A0A0H3MXI4	SSUBM407_1634	Extracellular	@Lipid anchored	Putative lipoprotein OS=Streptococcus suis (strain BM407) OX=568814 GN=SSUBM407_1634 PE=4 SV=1 - [A0A0H3MXI4_STRS4]	32.08	1	4	4	67	2.43889e+07	1.51771e+07	1.28851e+07	1.29217e+07	1.10426e+07	9.30778e+06	2.65133e+07	1.09641e+07	9.43517e+06	3.12428e+07	2.19156e+07	7.34774e+06	2.34828e+07	3.65519e+07	1.91906e+07	6.75535e+07	4.72252e+07	1.69289e+07
A0A0H3N1C6	SSUBM407_1651	Extracellular	@Lipid anchored	Lipoprotein OS=Streptococcus suis (strain BM407) OX=568814 GN=SSUBM407_1651 PE=3 SV=1 - [A0A0H3N1C6_STRS4]	31.1	1	7	7	75	1.97577e+07	1.44243e+07	3.58103e+06	8.23085e+06	8.23206e+06	3.33467e+06	6.47421e+06	3.52192e+06	290713	1.36756e+07	9.72558e+06	982313	5.45282e+06	2.05524e+07	2.83897e+06	2.17106e+07	2.34235e+07	9.18721e+06
A0A0H3N1J1	SSUBM407_1713	Extracellular	@Lipid anchored	Putative lipoprotein OS=Streptococcus suis (strain BM407) OX=568814 GN=SSUBM407_1713 PE=4 SV=1 - [A0A0H3N1J1_STRS4]	7.62	1	1	1	21	2.07895e+07	4.9264e+06	8.4337e+06	1.7172e+07	5.72744e+06	9.27573e+06	9.02709e+07	4.06659e+07	5.4714e+07	4.95292e+07	3.19627e+07	2.72357e+07	8.9788e+06	1.03189e+07	7.08042e+06	2.41311e+07	5.31901e+06	6.42568e+06
A0A0H3N676	SSUBM407_1736	Extracellular	@Lipid anchored	Putative oligopeptide-binding protein OppA OS=Streptococcus suis (strain BM407) OX=568814 GN=oppA PE=4 SV=1 - [A0A0H3N676_STRS4]	54.7	1	28	28	512	3.93858e+07	3.46554e+07	2.13655e+07	3.54031e+07	3.77025e+07	1.7135e+07	2.27422e+08	1.83104e+08	1.60309e+08	8.71969e+07	8.34947e+07	2.50821e+07	3.82987e+07	1.23596e+08	2.59853e+07	9.92721e+07	1.4185e+08	3.3465e+07
A0A0H3N6T7	SSUBM407_1923	Extracellular	@Lipid anchored	Putative amino-acid ABC transporter extracellular-binding protein OS=Streptococcus suis (strain BM407) OX=568814 GN=SSUBM407_1923 PE=3 SV=1 - [A0A0H3N6T7_STRS4]	78.65	1	14	14	393	3.76324e+07	3.05041e+07	7.58241e+06	1.25468e+07	2.57402e+07	3.8498e+06	4.27444e+07	2.71957e+07	4.80465e+06	2.93785e+07	3.32394e+07	5.32386e+06	1.19349e+07	4.60588e+07	2.616e+06	6.73276e+07	6.00862e+07	1.92141e+07
A0A0H3MYH9	SSUBM407_1939	Extracellular	@Lipid anchored	Extracellular metal cation-binding protein OS=Streptococcus suis (strain BM407) OX=568814 GN=SSUBM407_1939 PE=3 SV=1 - [A0A0H3MYH9_STRS4]	36.81	1	7	7	55	1.56076e+06	1.03118e+06	1.19376e+06	1.07342e+06	1.83928e+06	1.10126e+06	1.10727e+06	1.07849e+06	0	2.24542e+07	1.69535e+07	2.31217e+07	1.51272e+06	3.6632e+06	1.16862e+06	1.13974e+06	1.17816e+06	0
A0A0H3MXU2	SSUBM407_1980	Extracellular	@Lipid anchored	Maltodextrin-binding protein OS=Streptococcus suis (strain BM407) OX=568814 GN=malX PE=3 SV=1 - [A0A0H3MXU2_STRS4]	61.58	1	19	19	285	1.67803e+07	1.55476e+07	1.30595e+07	1.18951e+07	9.70815e+06	7.44098e+06	1.30902e+07	8.43153e+06	4.52307e+06	1.16941e+07	12762861	1.90846e+06	1.25673e+07	2.66102e+07	1.08085e+07	4.08019e+07	3.75066e+07	1.1984e+07
A0A0H3MXX6	SSUBM407_1998	Extracellular	@Lipid anchored	Putative fumarate reductase flavoprotein subunit OS=Streptococcus suis (strain BM407) OX=568814 GN=SSUBM407_1998 PE=4 SV=1 - [A0A0H3MXX6_STRS4]	44.95	1	20	20	249	122340351	4.01594e+07	3.75892e+07	3.25184e+07	1.64081e+07	1.67682e+07	2.3341e+07	1.11141e+07	6.94252e+06	1.4349e+08	4.21675e+07	2.06263e+07	4.28221e+07	4.3508e+07	3.65004e+07	4.56038e+07	2.52013e+07	2.5436e+07
A0A0H3MXC9	SSUBM407_0180	Cell Wall	@LPxTG Cell-wall anchored	Putative surface-anchored protein OS=Streptococcus suis (strain BM407) OX=568814 GN=SSUBM407_0180 PE=4 SV=1 - [A0A0H3MXC9_STRS4]	51.03	1	28	28	640	1.21015e+09	6.66411e+08	6.7544e+08	2.7805e+08	1.77742e+08	1.58332e+08	3.68604e+08	1.23478e+08	2.84022e+08	6.61322e+08	7.43574e+08	1.16964e+08	4.27868e+08	5.19396e+08	1.25039e+08	5.76228e+08	4.69417e+08	1.13972e+08
A0A0H3MTA4	SSUBM407_0194	Cell Wall	@LPxTG Cell-wall anchored	Putative surface-anchored protein OS=Streptococcus suis (strain BM407) OX=568814 GN=SSUBM407_0194 PE=4 SV=1 - [A0A0H3MTA4_STRS4]	5.33	1	4	4	6	1.66591e+06	0	1.8146e+06	0	0	0	0	0	0	268472	0	0	0	0	0	684237	0	0
A0A0H3MTC5	SSUBM407_0244	Cell Wall	@LPxTG Cell-wall anchored	Putative surface-anchored protein OS=Streptococcus suis (strain BM407) OX=568814 GN=SSUBM407_0244 PE=4 SV=1 - [A0A0H3MTC5_STRS4]	57.25	1	28	28	1282	3.28082e+09	1.40524e+09	1.4527e+09	1.47744e+09	6.57284e+08	5.14158e+08	3.64747e+06	1.51307e+06	2.20997e+06	1.66628e+09	9.38734e+08	6.68707e+08	1.30178e+08	1.75795e+08	1.05491e+08	5.61213e+08	2.34765e+08	4.58149e+08
A0A0H3MTL3	SSUBM407_0414	Cell Wall	@LPxTG Cell-wall anchored	Major pilus subunit OS=Streptococcus suis (strain BM407) OX=568814 GN=SSUBM407_0414 PE=4 SV=1 - [A0A0H3MTL3_STRS4]	10.83	1	3	3	47	4.96973e+06	2.36825e+06	2.46006e+06	4397566	2.61237e+06	1.46157e+06	0	0	0	4.30467e+06	8.86958e+06	4.42266e+06	236350	2.45634e+06	364534	1.35513e+06	1.27926e+06	2.02871e+06
A0A0H3N2T0	SSUBM407_0574	Cell Wall	@LPxTG Cell-wall anchored	Putative surface-anchored dipeptidase OS=Streptococcus suis (strain BM407) OX=568814 GN=SSUBM407_0574 PE=4 SV=1 - [A0A0H3N2T0_STRS4]	23.06	1	10	10	44	1.2698e+06	741584	0	430360	1.00954e+06	501715	1.54995e+06	1.14348e+06	616300	738842	899202	569498	0	1.36252e+06	0	0	512774	0
A0A0H3MU32	SSUBM407_0588	Cell Wall	@LPxTG Cell-wall anchored	Putative surface-anchored protein OS=Streptococcus suis (strain BM407) OX=568814 GN=sao PE=4 SV=1 - [A0A0H3MU32_STRS4]	60	1	23	23	995	5.61125e+08	3.2426e+08	3.42043e+08	2.41609e+08	1.67657e+08	1.85109e+08	1.99041e+09	1.31761e+09	1.27774e+09	6.83059e+08	3.9888e+08	2.14256e+08	8.3715e+07	8.97231e+07	7.489e+07	1.97582e+08	9.29517e+07	1.62584e+08
A0A0H3MU94	SSUBM407_0646	Cell Wall	@LPxTG Cell-wall anchored	Putative surface-anchored zinc carboxypeptidase OS=Streptococcus suis (strain BM407) OX=568814 GN=SSUBM407_0646 PE=4 SV=1 - [A0A0H3MU94_STRS4]	8.11	1	7	7	47	3.60443e+07	3.81727e+07	5.10455e+07	1.92416e+07	3.29195e+07	5.26528e+07	1.96612e+07	7.74603e+06	8.20177e+06	2.81363e+07	1.60273e+07	7.27028e+06	4.06176e+07	4.00103e+07	3.64527e+07	1.58794e+07	3.40555e+07	8.06995e+06
A0A0H3MUB3	SSUBM407_0661	Cell Wall	@LPxTG Cell-wall anchored	Putative surface-anchored protein OS=Streptococcus suis (strain BM407) OX=568814 GN=SSUBM407_0661 PE=4 SV=1 - [A0A0H3MUB3_STRS4]	31.7	1	8	8	199	1.16997e+08	4.47079e+07	4.31618e+07	1.03596e+08	4.54554e+07	3.23087e+07	1.87056e+08	6.57697e+07	6.23681e+07	5.51087e+07	6.90392e+07	2.41022e+07	3.50214e+07	5.60245e+07	2.74753e+07	7.74236e+07	4.31137e+07	2.37676e+07
A0A0H3MV17	SSUBM407_0918	Cell Wall	@LPxTG Cell-wall anchored	Putative 5'-nucleotidase OS=Streptococcus suis (strain BM407) OX=568814 GN=sntC PE=3 SV=1 - [A0A0H3MV17_STRS4]	50.07	1	20	20	329	3.09333e+07	2.10654e+07	2.17904e+07	2.04809e+07	1.10181e+07	1.19429e+07	6.8481e+07	3.67789e+07	4.00443e+07	8.9749e+07	5.49808e+07	4.46099e+07	7.43559e+06	1.67011e+07	3.40204e+06	1.5318e+07	9.44567e+06	1.58492e+07
A0A0H3MV42	SSUBM407_0949	Cell Wall	@LPxTG Cell-wall anchored	Putative glucan-binding surface-anchored protein OS=Streptococcus suis (strain BM407) OX=568814 GN=SSUBM407_0949 PE=4 SV=1 - [A0A0H3MV42_STRS4]	7.23	2	8	8	17	0	0	0	0	0	0	1.6807e+06	945348	2.94748e+06	0	0	0	0	0	0	0	0	0
A0A0H3MVU2	SSUBM407_1236	Cell Wall	@LPxTG Cell-wall anchored	Glycosyl hydrolase family protein OS=Streptococcus suis (strain BM407) OX=568814 GN=SSUBM407_1236 PE=4 SV=1 - [A0A0H3MVU2_STRS4]	9.8	1	7	8	13	950196	0	0	0	0	0	0	0	1.49691e+07	1.82321e+07	0	3911976	0	0	0	0	0	8.21816e+06
A0A0H3N5E4	SSUBM407_1432	Cell Wall	@LPxTG Cell-wall anchored	Putative surface-anchored 5'-nucleotidase OS=Streptococcus suis (strain BM407) OX=568814 GN=SSUBM407_1432 PE=3 SV=1 - [A0A0H3N5E4_STRS4]	48.22	1	21	21	165	5.57842e+06	3.4741e+06	4.73878e+06	2.42032e+06	2.34476e+06	2.88974e+06	4.2361e+07	2.26558e+07	2.60361e+07	1.7574e+07	1.08021e+07	4.17371e+06	1.88859e+06	3.30348e+06	720158	5.24889e+06	3.55557e+06	4.47714e+06
A0A0H3N5P5	SSUBM407_1550	Cell Wall	@LPxTG Cell-wall anchored	Putative surface-anchored protein OS=Streptococcus suis (strain BM407) OX=568814 GN=SSUBM407_1550 PE=4 SV=1 - [A0A0H3N5P5_STRS4]	30.21	1	15	15	144	1.61031e+07	1.2014e+07	7.51477e+06	8.69525e+06	6.16935e+06	5.00264e+06	2.68284e+06	1.0374e+06	946801	8.38363e+06	8.35938e+06	3.00903e+06	1.06786e+06	1.86177e+06	835031	1.22658e+07	6.30372e+06	6.34817e+06
A0A0H3MXZ4	SSUBM407_1786	Cell Wall	@LPxTG Cell-wall anchored	Putative endo-beta-N-acetylglucosaminidase OS=Streptococcus suis (strain BM407) OX=568814 GN=SSUBM407_1786 PE=4 SV=1 - [A0A0H3MXZ4_STRS4]	6.37	1	5	6	12	224555	0	0	0	0	0	0	0	0	208297	576515	0	0	410343	0	0	0	0
A0A0H3MXF6	SSUBM407_1830	Cell Wall	@LPxTG Cell-wall anchored	Surface-anchored DNA nuclease OS=Streptococcus suis (strain BM407) OX=568814 GN=ssnA PE=4 SV=1 - [A0A0H3MXF6_STRS4]	32.34	1	20	20	237	9.93802e+07	4.44786e+07	5.82568e+07	4.22497e+07	2.85313e+07	3.782e+07	0	0	0	1.24737e+08	1.1056e+08	1.04329e+08	1.47184e+07	3.15099e+07	1.5471e+07	4.40055e+07	2.69919e+07	3.84372e+07
A0A0H3N6J4	SSUBM407_1843	Cell Wall	@LPxTG Cell-wall anchored	Putative surface-anchored serine protease OS=Streptococcus suis (strain BM407) OX=568814 GN=SSUBM407_1843 PE=3 SV=1 - [A0A0H3N6J4_STRS4]	39.36	1	50	50	472	9.04639e+06	4.64736e+06	4.52709e+06	7.91246e+06	3.32601e+06	2.93574e+06	5.4456e+06	5.18026e+06	2.58814e+06	5.69978e+06	5.13974e+06	1.53577e+06	3.83348e+06	5.64744e+06	2.8345e+06	1.05259e+07	6.58898e+06	4.56892e+06
A0A0H3MYG2	SSUBM407_1919	Cell Wall	@LPxTG Cell-wall anchored	Putative surface-anchored amylopullulanase OS=Streptococcus suis (strain BM407) OX=568814 GN=SSUBM407_1919 PE=3 SV=1 - [A0A0H3MYG2_STRS4]	39.78	1	56	56	416	2.1423e+07	1.35601e+07	1.3213e+07	1.18358e+07	6.22357e+06	4.66935e+06	5.76489e+06	4.00604e+06	5.24831e+06	1.26766e+07	7.18037e+06	7.84306e+06	7.77253e+06	1.36278e+07	7.52119e+06	1.12045e+07	7.33866e+06	1.35371e+07
A0A0H3MXR4	SSUBM407_1949	Cell Wall	@LPxTG Cell-wall anchored	Putative surface-anchored 2',3'-cyclic-nucleotide 2'-phosphodiesterase OS=Streptococcus suis (strain BM407) OX=568814 GN=SSUBM407_1949 PE=4 SV=1 - [A0A0H3MXR4_STRS4]	37.27	1	22	22	219	1.37086e+07	5.4548e+06	5.50158e+06	7.44396e+06	3.6572e+06	3.1996e+06	5.22597e+07	2.63396e+07	3.17472e+07	1.7831e+08	1.37937e+08	7.73715e+07	4.14219e+06	7.76819e+06	3.6971e+06	1.08208e+07	7.9399e+06	5.68831e+06
A0A0H3MV01	SSUBM407_0900	Cell Wall	@LPxTG Cell-wall anchored	Putative IgA-specific zinc metalloproteinase OS=Streptococcus suis (strain BM407) OX=568814 GN=zmpC PE=4 SV=1 - [A0A0H3MV01_STRS4]	54.05	1	75	75	1209	8.07129e+07	4.12557e+07	4.30915e+07	5.84273e+07	3.04699e+07	2.74935e+07	1.26196e+08	7.37822e+07	8.50909e+07	4.59325e+07	4.86949e+07	2.35671e+07	2.88109e+07	4.76497e+07	2.57212e+07	3.4579e+07	1.79433e+07	1.74059e+07
A0A0H3MST3	SSUBM407_0015	Membrane	@Multi-transmembrane	ATP-dependent zinc metalloprotease FtsH OS=Streptococcus suis (strain BM407) OX=568814 GN=ftsH PE=3 SV=1 - [A0A0H3MST3_STRS4]	32.57	1	17	17	95	4.04706e+06	2.05033e+06	2.23223e+06	9.45083e+06	1.9534e+06	6.22515e+06	3.11727e+06	1.09706e+06	979450	2.98647e+06	5.19032e+06	938577	1.14804e+07	1.36075e+07	9.43384e+06	1.17685e+07	7.27109e+06	1.91094e+06
A0A0H3MT82	SSUBM407_0173	Membrane	@Multi-transmembrane	Sugar phosphotransferase system (PTS), lactose/cellobiose-specific family, IIB subunit protein OS=Streptococcus suis (strain BM407) OX=568814 GN=SSUBM407_0173 PE=4 SV=1 - [A0A0H3MT82_STRS4]	43.62	1	2	2	2	0	0	0	0	0	0	0	0	0	0	0	0	1.16096e+06	785776	0	0	0	0
A0A0H3N1R4	SSUBM407_0177	Membrane	@Multi-transmembrane	Putative glycerophosphodiester phosphodiesterase OS=Streptococcus suis (strain BM407) OX=568814 GN=SSUBM407_0177 PE=4 SV=1 - [A0A0H3N1R4_STRS4]	5.8	1	2	2	25	0	0	957552	407884	0	691795	3.97309e+06	2.57859e+06	1.80418e+06	2.92745e+06	856408	694714	0	0	0	0	264494	991071
A0A0H3MXF5	SSUBM407_0208	Membrane	@Multi-transmembrane	Sugar phosphotransferase system (PTS), IIABC component OS=Streptococcus suis (strain BM407) OX=568814 GN=SSUBM407_0208 PE=4 SV=1 - [A0A0H3MXF5_STRS4]	2.71	1	2	2	17	2.10279e+06	1.23241e+06	0	376442	0	914550	0	0	0	1.54423e+06	2.3568e+06	0	4.81522e+06	3.86092e+06	3.45822e+06	1.92021e+06	1.95448e+06	1.00928e+06
A0A0H3MXH7	SSUBM407_0233	Membrane	@Multi-transmembrane	Putative membrane protein OS=Streptococcus suis (strain BM407) OX=568814 GN=SSUBM407_0233 PE=4 SV=1 - [A0A0H3MXH7_STRS4]	5.86	1	3	3	18	0	0	0	0	0	596641	0	651681	0	745801	595293	817759	380752	640247	360209	609508	781580	1.29867e+06
A0A0H3N206	SSUBM407_0279	Membrane	@Multi-transmembrane	Putative cation-transporting ATPase OS=Streptococcus suis (strain BM407) OX=568814 GN=SSUBM407_0279 PE=3 SV=1 - [A0A0H3N206_STRS4]	1.13	1	1	1	8	0	1.34026e+06	0	0	583548	0	3.17361e+07	1.02593e+07	0	3.23546e+06	0	0	0	0	0	0	0	0
A0A0H3MTF6	SSUBM407_0346	Membrane	@Multi-transmembrane	Putative glucose-specific phosphotransferase system (PTS), IIABC component OS=Streptococcus suis (strain BM407) OX=568814 GN=SSUBM407_0346 PE=4 SV=1 - [A0A0H3MTF6_STRS4]	9.56	1	5	5	21	656561	0	0	0	0	0	486838	0	456515	1.52854e+06	1.58111e+06	1.3629e+06	1.40286e+06	1841755	2.01086e+06	3.51357e+06	1.71607e+06	0
A0A0H3MTT2	SSUBM407_0454	Membrane	@Multi-transmembrane	Putative permease OS=Streptococcus suis (strain BM407) OX=568814 GN=SSUBM407_0454 PE=4 SV=1 - [A0A0H3MTT2_STRS4]	11.33	1	3	3	4	0	0	0	0	0	0	659439	0	216724	0	0	0	0	1.11257e+06	0	0	0	0
A0A0H3MUB5	SSUBM407_0545	Membrane	@Multi-transmembrane	Cation transporting ATPase OS=Streptococcus suis (strain BM407) OX=568814 GN=SSUBM407_0545 PE=4 SV=1 - [A0A0H3MUB5_STRS4]	22.79	1	15	15	127	4.11861e+06	1.09483e+06	996578	3.06294e+06	1.89654e+06	3.46287e+06	2.64428e+06	2.70138e+06	4.39146e+06	4.1535e+06	8.69981e+06	4.39938e+06	9.20285e+06	1.06643e+07	7.67548e+06	9.30335e+06	9.43492e+06	3.34333e+06
A0A0H3MY94	SSUBM407_0552	Membrane	@Multi-transmembrane	Cell division protein FtsX OS=Streptococcus suis (strain BM407) OX=568814 GN=ftsX PE=3 SV=1 - [A0A0H3MY94_STRS4]	2.56	1	1	1	3	0	0	0	0	0	0	0	893285	498982	0	0	0	0	0	0	0	0	0
A0A0H3MUC6	SSUBM407_0555	Membrane	@Multi-transmembrane	ABC transporter ATP-binding membrane protein OS=Streptococcus suis (strain BM407) OX=568814 GN=SSUBM407_0555 PE=4 SV=1 - [A0A0H3MUC6_STRS4]	2.96	1	1	1	4	0	0	0	0	0	0	8.55235e+06	9.09286e+06	1.23039e+07	4.27687e+06	0	0	0	0	0	0	0	0
A0A0H3N2T6	SSUBM407_0579	Membrane	@Multi-transmembrane	ABC transporter permease protein OS=Streptococcus suis (strain BM407) OX=568814 GN=SSUBM407_0579 PE=4 SV=1 - [A0A0H3N2T6_STRS4]	12.49	1	9	9	70	1.47354e+06	969544	375473	381337	550790	0	1.20853e+06	561877	381652	1.03798e+06	1.03612e+06	0	719454	2.61468e+06	743249	1.02422e+06	1.22278e+06	601878
A0A0H3MUJ7	SSUBM407_0621	Membrane	@Multi-transmembrane	DNA translocase FtsK OS=Streptococcus suis (strain BM407) OX=568814 GN=SSUBM407_0621 PE=3 SV=1 - [A0A0H3MUJ7_STRS4]	6.72	1	5	5	7	0	0	0	0	0	0	0	0	0	437147	396886	0	1.14359e+06	0	352520	0	331857	0
A0A0H3MYL2	SSUBM407_0671	Membrane	@Multi-transmembrane	Putative membrane protein OS=Streptococcus suis (strain BM407) OX=568814 GN=SSUBM407_0671 PE=4 SV=1 - [A0A0H3MYL2_STRS4]	7.82	1	2	2	32	1.16373e+07	5.6958e+06	7.97613e+06	4.08006e+06	1.70348e+06	2.20263e+06	0	1.21034e+06	809256	2.16825e+07	1.22707e+07	7.69298e+06	1.59925e+06	1.33337e+06	0	4.33963e+06	0	8.2256e+06
A0A0H3MUD9	SSUBM407_0687	Membrane	@Multi-transmembrane	Putative sulfatase OS=Streptococcus suis (strain BM407) OX=568814 GN=SSUBM407_0687 PE=4 SV=1 - [A0A0H3MUD9_STRS4]	8.4	1	4	4	9	238460	0	0	0	0	0	0	0	0	0	0	0	0	0	0	1.06213e+06	454594	0
A0A0H3N3M4	SSUBM407_0778	Membrane	@Multi-transmembrane	Putative sugar transporter OS=Streptococcus suis (strain BM407) OX=568814 GN=SSUBM407_0778 PE=4 SV=1 - [A0A0H3N3M4_STRS4]	3.09	1	1	1	4	0	0	0	0	0	0	0	0	0	735514	779060	225748	0	0	0	0	0	0
A0A0H3MUV8	SSUBM407_0851	Membrane	@Multi-transmembrane	ABC transporter permease protein OS=Streptococcus suis (strain BM407) OX=568814 GN=SSUBM407_0851 PE=3 SV=1 - [A0A0H3MUV8_STRS4]	4.82	1	1	1	3	0	0	0	0	0	0	0	0	0	0	0	0	1.47783e+06	3.13125e+06	403868	0	0	0
A0A0H3N3Y6	SSUBM407_0887	Membrane	@Multi-transmembrane	Lactose-specific phosphotransferase system (PTS), IIBC component 1 OS=Streptococcus suis (strain BM407) OX=568814 GN=lacE1 PE=4 SV=1 - [A0A0H3N3Y6_STRS4]	3.04	2	2	2	6	0	0	0	0	0	0	999139	0	1.08755e+06	0	0	1.57689e+06	1.64229e+06	1.28763e+06	0	0	0	0
A0A0H3MV05	SSUBM407_0896	Membrane	@Multi-transmembrane	Putative glutamine ABC transporter, glutamine-binding protein/permease protein OS=Streptococcus suis (strain BM407) OX=568814 GN=SSUBM407_0896 PE=3 SV=1 - [A0A0H3MV05_STRS4]	16.39	1	10	10	24	0	759219	0	0	632385	0	488172	437412	0	0	0	0	0	1.82334e+06	0	544651	2.13126e+06	488061
A0A0H3MW05	SSUBM407_1067	Membrane	@Multi-transmembrane	Putative fructose-specific phosphotransferase system (PTS), IIABC component OS=Streptococcus suis (strain BM407) OX=568814 GN=fruA PE=4 SV=1 - [A0A0H3MW05_STRS4]	21.2	1	11	11	96	2.63065e+06	1.25501e+06	610177	1.41096e+06	678772	1.04901e+06	2.74912e+06	1.73805e+06	759010	1.01037e+06	1.86694e+06	0	5.71421e+06	6.01209e+06	4.70778e+06	4.01407e+06	3.04202e+06	1.22315e+06
A0A0H3N4F0	SSUBM407_1089	Membrane	@Multi-transmembrane	ABC transporter, ATP-binding/permease protein OS=Streptococcus suis (strain BM407) OX=568814 GN=SSUBM407_1089 PE=4 SV=1 - [A0A0H3N4F0_STRS4]	9.86	1	4	4	10	0	0	0	0	0	0	0	0	0	361126	756769	0	511029	1.0112e+06	0	0	0	0
A0A0H3MWK3	SSUBM407_1294	Membrane	@Multi-transmembrane	Putative galactosyl transferase OS=Streptococcus suis (strain BM407) OX=568814 GN=cps2E PE=4 SV=1 - [A0A0H3MWK3_STRS4]	5.45	1	2	2	4	0	0	0	0	0	0	0	0	0	0	0	0	0	1.68659e+06	1.16174e+06	613009	0	0
A0A0H3MVZ0	SSUBM407_1297	Membrane	@Multi-transmembrane	Putative chain length determinant protein OS=Streptococcus suis (strain BM407) OX=568814 GN=cps2B PE=4 SV=1 - [A0A0H3MVZ0_STRS4]	16.59	1	3	3	17	0	0	0	387074	1.03682e+06	0	799840	2.04288e+07	0	0	610627	0	1.6931e+06	8.42273e+06	1.01215e+06	454924	2.10693e+06	507580
A0A0H3N503	SSUBM407_1298	Membrane	@Multi-transmembrane	Integral membrane regulatory protein Wzg OS=Streptococcus suis (strain BM407) OX=568814 GN=wzg PE=4 SV=1 - [A0A0H3N503_STRS4]	20.58	1	8	8	61	1.48646e+06	430867	0	1.98494e+06	911185	634339	6.65148e+06	3.91581e+06	1.81918e+06	2.38559e+06	3.05202e+06	428208	866414	3.84476e+06	0	2.6805e+06	2.43983e+06	1.17789e+06
A0A0H3MW34	SSUBM407_1333	Membrane	@Multi-transmembrane	Large-conductance mechanosensitive channel OS=Streptococcus suis (strain BM407) OX=568814 GN=mscL PE=3 SV=1 - [A0A0H3MW34_STRS4]	12.4	1	1	1	16	731804	320186	0	376085	772684	0	9.58749e+06	5.33246e+06	2.81384e+06	2.36087e+06	6.21165e+06	1.02008e+06	2.90569e+06	1.45278e+07	1.47705e+06	1.47624e+06	3.25443e+06	511935
A0A0H3MW96	SSUBM407_1386	Membrane	@Multi-transmembrane	Beta-glucoside-specific phosphotransferase system (PTS), IIABC component OS=Streptococcus suis (strain BM407) OX=568814 GN=SSUBM407_1386 PE=4 SV=1 - [A0A0H3MW96_STRS4]	9.95	1	5	5	27	1.81932e+06	1.02509e+06	648025	1.57673e+06	720291	672038	0	0	0	1.81932e+06	2.39371e+06	359368	0	0	0	5.54177e+06	4.39345e+06	671726
A0A0H3N0R8	SSUBM407_1440	Membrane	@Multi-transmembrane	Branched-chain amino acid transport system permease protein OS=Streptococcus suis (strain BM407) OX=568814 GN=SSUBM407_1440 PE=3 SV=1 - [A0A0H3N0R8_STRS4]	6.1	1	1	1	3	0	0	0	0	0	0	0	0	0	0	0	0	395343	1.41217e+06	0	0	0	0
A0A0H3MXK0	SSUBM407_1659	Membrane	@Multi-transmembrane	Putative mannose-specific phosphotransferase system (PTS), IID component OS=Streptococcus suis (strain BM407) OX=568814 GN=manN PE=4 SV=1 - [A0A0H3MXK0_STRS4]	11.88	1	2	2	11	377161	0	0	0	263393	0	866060	0	0	460211	0	0	2.6166e+06	6361252	0	1.48773e+06	1.30595e+06	0
A0A0H3MX07	SSUBM407_1682	Membrane	@Multi-transmembrane	Enoyl-CoA hydratase/isomerase family protein OS=Streptococcus suis (strain BM407) OX=568814 GN=SSUBM407_1682 PE=4 SV=1 - [A0A0H3MX07_STRS4]	40.3	1	8	8	102	5.79123e+06	3.80292e+06	2.09648e+06	1.01494e+07	8.65678e+06	6.56734e+06	3.08789e+06	1.16987e+06	892817	5.66309e+06	1.21423e+07	1.38588e+06	2.39957e+07	3.14301e+07	3.04174e+07	6.73859e+07	4.85161e+07	1.03635e+07
A0A0H3N636	SSUBM407_1700	Membrane	@Multi-transmembrane	Putative membrane protein OS=Streptococcus suis (strain BM407) OX=568814 GN=SSUBM407_1700 PE=4 SV=1 - [A0A0H3N636_STRS4]	11.93	1	2	2	11	0	0	0	0	0	0	422301	0	0	300452	829375	576259	268035	753616	0	773171	521386	0
A0A0H3MXT4	SSUBM407_1732	Membrane	@Multi-transmembrane	Oligopeptide transport system permease protein OppC OS=Streptococcus suis (strain BM407) OX=568814 GN=oppC PE=3 SV=1 - [A0A0H3MXT4_STRS4]	9	1	2	2	6	0	0	0	0	229854	0	0	0	0	0	0	0	1.89371e+06	3.11153e+06	814878	0	1.49517e+06	0
A0A0H3MX60	SSUBM407_1733	Membrane	@Multi-transmembrane	Oligopeptide transport system permease protein OppB OS=Streptococcus suis (strain BM407) OX=568814 GN=oppB PE=3 SV=1 - [A0A0H3MX60_STRS4]	9.43	1	2	2	18	5.346e+06	2.88792e+06	2.64095e+06	2235927	0	2.08979e+06	1.18276e+07	6.72573e+06	5.92867e+06	4.57546e+06	3.26925e+06	3.18364e+06	3.69804e+06	3.44445e+06	4.16875e+06	0	423147	1.66417e+06
A0A0H3N690	SSUBM407_1747	Membrane	@Multi-transmembrane	Glutamine ABC transporter, glutamine-binding protein/permease protein OS=Streptococcus suis (strain BM407) OX=568814 GN=SSUBM407_1747 PE=3 SV=1 - [A0A0H3N690_STRS4]	6.14	1	2	2	36	1.84413e+06	1.52897e+06	1.10269e+06	1.28622e+06	1.1086e+06	512056	1.54936e+06	959926	0	2.57785e+06	2.78377e+06	523955	1.3685e+06	6.07676e+06	1.14821e+06	955410	1.88522e+06	438003
A0A0H3MY32	SSUBM407_1824	Membrane	@Multi-transmembrane	Putative pheromone-processing membrane metalloprotease OS=Streptococcus suis (strain BM407) OX=568814 GN=eep PE=4 SV=1 - [A0A0H3MY32_STRS4]	6.21	1	2	2	5	1.06499e+06	513194	882684	0	0	0	0	0	0	795190	0	0	0	0	0	0	0	0
A0A0H3MYD7	SSUBM407_1894	Membrane	@Multi-transmembrane	ABC transporter ATP-binding membrane protein OS=Streptococcus suis (strain BM407) OX=568814 GN=SSUBM407_1894 PE=4 SV=1 - [A0A0H3MYD7_STRS4]	14.65	1	5	5	21	0	0	0	0	0	0	0	0	0	0	1.27333e+06	0	6.59281e+06	1.25299e+07	2.97318e+06	0	0	0
A0A0H3MXN2	SSUBM407_1895	Membrane	@Multi-transmembrane	ABC transporter ATP-binding membrane protein OS=Streptococcus suis (strain BM407) OX=568814 GN=SSUBM407_1895 PE=4 SV=1 - [A0A0H3MXN2_STRS4]	24.3	1	11	11	26	0	0	0	0	0	0	860628	783043	0	558610	881330	410764	4.39833e+06	5.15954e+06	3.99087e+06	0	0	0
A0A0H3MYL1	SSUBM407_1977	Membrane	@Multi-transmembrane	Putative membrane protein OS=Streptococcus suis (strain BM407) OX=568814 GN=SSUBM407_1977 PE=4 SV=1 - [A0A0H3MYL1_STRS4]	6.94	1	1	1	3	0	0	0	0	0	0	0	0	0	0	0	0	1.50037e+06	0	672419	0	862928	0
A0A0H3N179	SSUBM407_1599	Membrane	@Multi-transmembrane (Lipid modified N-termini)	Membrane protein insertase YidC OS=Streptococcus suis (strain BM407) OX=568814 GN=yidC PE=3 SV=1 - [A0A0H3N179_STRS4]	15.46	1	3	3	13	0	0	0	0	355118	0	0	0	0	6.59369e+06	7.75584e+06	0	1.65355e+06	1.07881e+06	821697	1.23874e+06	1.49005e+06	0
A0A0H3MXL4	SSUBM407_1875	Membrane	@Multi-transmembrane (Lipid modified N-termini)	Membrane protein insertase YidC OS=Streptococcus suis (strain BM407) OX=568814 GN=yidC PE=3 SV=1 - [A0A0H3MXL4_STRS4]	4.81	1	1	1	5	0	0	0	0	0	0	0	0	0	0	0	0	948741	2.17663e+06	347626	0	682855	0
A0A0H3MSS9	SSUBM407_0010	Membrane	@N-terminally anchored (No CS)	Putative septum formation initiator protein OS=Streptococcus suis (strain BM407) OX=568814 GN=SSUBM407_0010 PE=4 SV=1 - [A0A0H3MSS9_STRS4]	16.39	1	2	2	9	0	0	0	0	0	0	2.84671e+06	2.08455e+06	873601	2643756	846991	380616	0	0	0	0	0	0
A0A0H3MWX2	SSUBM407_0017	Membrane	@N-terminally anchored (No CS)	Cell shape-determining protein MreC OS=Streptococcus suis (strain BM407) OX=568814 GN=SSUBM407_0017 PE=3 SV=1 - [A0A0H3MWX2_STRS4]	12.95	1	3	3	17	373313	279012	0	0	0	0	2.69138e+06	583019	843462	1.13186e+06	1.4484e+06	0	401126	3.41966e+06	343656	885264	2.38382e+06	0
A0A0H3N1E3	SSUBM407_0019	Membrane	@N-terminally anchored (No CS)	Putative amidase OS=Streptococcus suis (strain BM407) OX=568814 GN=SSUBM407_0019 PE=4 SV=1 - [A0A0H3N1E3_STRS4]	26.32	1	8	8	85	6.14448e+06	1.17014e+07	1.39643e+07	1.2467e+07	1.61708e+07	7.43204e+06	3.28956e+07	2.97711e+07	2.3313e+07	1.11378e+07	1.80893e+07	7.30999e+06	1.247e+07	2.78396e+07	1.26523e+07	1.90006e+07	2.91812e+07	2.7298e+07
A0A0H3MSZ8	SSUBM407_0116	Membrane	@N-terminally anchored (No CS)	Putative penicillin-binding protein 1B OS=Streptococcus suis (strain BM407) OX=568814 GN=pbp1B PE=4 SV=1 - [A0A0H3MSZ8_STRS4]	21.69	1	12	12	78	1.9315e+06	789563	0	722610	630517	358491	7.81732e+06	4.52312e+06	4.50515e+06	4.76469e+06	3.44575e+06	1.06523e+06	341806	2.11595e+06	501708	4.39682e+06	1.79802e+06	417846
A0A0H3MXE9	SSUBM407_0203	Membrane	@N-terminally anchored (No CS)	Signal peptidase I OS=Streptococcus suis (strain BM407) OX=568814 GN=SSUBM407_0203 PE=3 SV=1 - [A0A0H3MXE9_STRS4]	4.78	1	1	1	12	0	1.25782e+06	0	1.25517e+06	1.44523e+06	0	2.42543e+06	1.33383e+06	696661	2.59482e+06	0	0	0	4.07052e+06	0	3.20809e+06	3.82723e+06	1.10962e+06
A0A0H3MTT7	SSUBM407_0366	Membrane	@N-terminally anchored (No CS)	Ribonuclease Y OS=Streptococcus suis (strain BM407) OX=568814 GN=rny PE=3 SV=1 - [A0A0H3MTT7_STRS4]	24.58	1	9	9	45	0	0	0	0	0	0	1.9268e+06	918846	1.47345e+06	2.66482e+06	3.54454e+06	1.16518e+06	520538	2.21172e+06	0	970456	512625	0
A0A0H3N2P9	SSUBM407_0537	Membrane	@N-terminally anchored (No CS)	Putative exported protein OS=Streptococcus suis (strain BM407) OX=568814 GN=SSUBM407_0537 PE=4 SV=1 - [A0A0H3N2P9_STRS4]	2.18	1	1	1	7	0	0	2.76915e+06	0	2.23636e+06	0	0	0	2.55093e+06	0	6.96314e+06	5.9903e+06	0	0	6.59812e+07	1.08647e+07	0	0
A0A0H3MU50	SSUBM407_0603	Membrane	@N-terminally anchored (No CS)	Penicillin-binding protein 2b OS=Streptococcus suis (strain BM407) OX=568814 GN=penA PE=4 SV=1 - [A0A0H3MU50_STRS4]	21.42	1	9	9	83	2.62188e+06	1.61112e+06	1.10493e+06	1.50637e+06	1.2974e+06	957502	1.6458e+06	2.13752e+06	1.89219e+06	2.63872e+06	2.07175e+06	638243	1.85639e+06	4.54951e+06	1.60343e+06	858878	1.42515e+06	836425
A0A0H3MYM3	SSUBM407_0681	Membrane	@N-terminally anchored (No CS)	Putative membrane protein OS=Streptococcus suis (strain BM407) OX=568814 GN=SSUBM407_0681 PE=4 SV=1 - [A0A0H3MYM3_STRS4]	15.82	1	2	2	22	2.7283e+06	1.74861e+06	1.652e+06	3.79915e+06	1.97217e+06	2.06974e+06	3.85168e+06	3.06298e+06	2.89726e+06	0	0	437219	4.20441e+06	1.05986e+06	3.89925e+06	551387	6.29894e+06	3.32743e+06
A0A0H3MYM8	SSUBM407_0686	Membrane	@N-terminally anchored (No CS)	Streptococcal histidine triad-family protein OS=Streptococcus suis (strain BM407) OX=568814 GN=SSUBM407_0686 PE=4 SV=1 - [A0A0H3MYM8_STRS4]	48.32	1	33	33	524	7.68302e+07	3.3363e+07	2.9341e+07	5.65281e+07	2.06894e+07	2.68224e+07	1.1903e+08	5.32469e+07	5.11798e+07	5.23664e+07	5.21e+07	20174844	1.08111e+08	1.28818e+08	1.08923e+08	4.8556e+07	3.29959e+07	2.61115e+07
A0A0H3MUY5	SSUBM407_0768	Membrane	@N-terminally anchored (No CS)	ATP synthase subunit b OS=Streptococcus suis (strain BM407) OX=568814 GN=atpF PE=3 SV=1 - [A0A0H3MUY5_STRS4]	47.02	1	7	7	19	1.03184e+06	0	0	197150	0	0	0	0	0	0	776425	0	5.90358e+06	5.96911e+06	3.46658e+06	1.49434e+06	0	0
A0A0H3MUM5	SSUBM407_0777	Membrane	@N-terminally anchored (No CS)	Putative competence associated endonuclease OS=Streptococcus suis (strain BM407) OX=568814 GN=endA PE=4 SV=1 - [A0A0H3MUM5_STRS4]	19	1	3	3	9	0	0	0	0	0	0	3.38317e+06	0	4.38697e+06	6.76049e+06	0	1.01676e+06	0	0	0	0	0	0
A0A0H3MVC0	SSUBM407_0856	Membrane	@N-terminally anchored (No CS)	Sortase SrtA OS=Streptococcus suis (strain BM407) OX=568814 GN=srtA PE=4 SV=1 - [A0A0H3MVC0_STRS4]	25.3	1	5	5	45	4.04768e+06	2.40863e+06	2.08372e+06	4.31762e+06	1.17743e+06	1.63529e+06	6.75842e+06	3.8707e+06	6.31118e+06	3.86818e+06	4.15056e+06	0	2.37558e+06	3.27538e+06	2.09533e+06	5.80162e+06	4.03276e+06	2.05998e+06
A0A0H3MZN2	SSUBM407_1034	Membrane	@N-terminally anchored (No CS)	Putative lipoprotein OS=Streptococcus suis (strain BM407) OX=568814 GN=SSUBM407_1034 PE=4 SV=1 - [A0A0H3MZN2_STRS4]	31.1	1	8	8	16	0	0	0	0	0	0	5.2964e+06	2.30614e+06	3.59316e+06	0	0	0	0	0	0	7.74251e+06	0	0
A0A0H3MVC9	SSUBM407_1048	Membrane	@N-terminally anchored (No CS)	Putative membrane protein OS=Streptococcus suis (strain BM407) OX=568814 GN=SSUBM407_1048 PE=4 SV=1 - [A0A0H3MVC9_STRS4]	17.47	1	6	6	17	499549	460619	185840	0	0	0	0	0	0	1.9945e+06	1.53372e+06	1.0827e+06	0	0	0	0	0	0
A0A0H3MW12	SSUBM407_1080	Membrane	@N-terminally anchored (No CS)	Spermidine/putrescine extracellular binding protein OS=Streptococcus suis (strain BM407) OX=568814 GN=potD PE=4 SV=1 - [A0A0H3MW12_STRS4]	41.85	1	11	11	48	784407	630164	0	610330	337875	0	440417	254101	0	1.33996e+06	882781	0	347476	1.33876e+06	337582	5.18451e+06	1.69301e+06	1.05856e+06
A0A0H3MZT2	SSUBM407_1087	Membrane	@N-terminally anchored (No CS)	Putative polysaccharide deacetylase OS=Streptococcus suis (strain BM407) OX=568814 GN=SSUBM407_1087 PE=4 SV=1 - [A0A0H3MZT2_STRS4]	55.05	1	8	8	57	865566	629856	361620	1.30642e+06	584611	519193	7.10084e+06	5.16262e+06	3.1738e+06	7.09011e+06	3.26138e+06	1.13187e+06	2.09333e+06	4.4307e+06	2.98949e+06	1.66947e+06	1.37035e+06	340489
A0A0H3MVR6	SSUBM407_1210	Membrane	@N-terminally anchored (No CS)	Putative membrane protein OS=Streptococcus suis (strain BM407) OX=568814 GN=SSUBM407_1210 PE=4 SV=1 - [A0A0H3MVR6_STRS4]	10.55	1	3	3	4	0	0	0	0	0	0	0	0	0	0	0	0	0	784052	546788	0	1.03516e+06	0
A0A0H3N075	SSUBM407_1225	Membrane	@N-terminally anchored (No CS)	Putative D-alanyl-lipoteichoic acid biosynthesis protein OS=Streptococcus suis (strain BM407) OX=568814 GN=dltD PE=4 SV=1 - [A0A0H3N075_STRS4]	2.85	1	1	1	9	1154294	0	1.18424e+06	0	0	0	3.73335e+06	1.93368e+06	3.46424e+06	4.26402e+06	1.31316e+06	319558	0	0	0	0	0	709635
A0A0H3MW67	SSUBM407_1355	Membrane	@N-terminally anchored (No CS)	Flotillin family protein OS=Streptococcus suis (strain BM407) OX=568814 GN=SSUBM407_1355 PE=4 SV=1 - [A0A0H3MW67_STRS4]	4.91	1	2	2	5	0	0	0	0	0	0	0	0	0	0	250068	0	1.22962e+06	942462	681729	0	0	0
A0A0H3MWX6	SSUBM407_1403	Membrane	@N-terminally anchored (No CS)	Septation ring formation regulator EzrA OS=Streptococcus suis (strain BM407) OX=568814 GN=ezrA PE=3 SV=1 - [A0A0H3MWX6_STRS4]	17.77	1	9	9	55	2.23977e+06	680729	738828	680057	695695	981493	2.13736e+06	826714	905895	1.44727e+06	1.9882e+06	1.04573e+06	7.90213e+06	1.10968e+07	5.78028e+06	2.88049e+06	3.80646e+06	983479
A0A0H3N5H7	SSUBM407_1468	Membrane	@N-terminally anchored (No CS)	Putative membrane protein OS=Streptococcus suis (strain BM407) OX=568814 GN=SSUBM407_1468 PE=4 SV=1 - [A0A0H3N5H7_STRS4]	16.8	1	3	3	7	0	0	0	0	0	0	0	0	0	460432	0	0	615950	0	379212	1.80296e+06	961169	0
A0A0H3N5J7	SSUBM407_1494	Membrane	@N-terminally anchored (No CS)	Putative exported protein OS=Streptococcus suis (strain BM407) OX=568814 GN=SSUBM407_1494 PE=4 SV=1 - [A0A0H3N5J7_STRS4]	8.03	1	1	1	15	1.38901e+06	379812	0	1.16367e+06	643678	338765	740077	209576	0	0	775314	0	9.04762e+06	1.27453e+07	4.69153e+06	5.21204e+06	4.06167e+06	0
A0A0H3MX89	SSUBM407_1524	Membrane	@N-terminally anchored (No CS)	Peptidoglycan GlcNAc deacetylase OS=Streptococcus suis (strain BM407) OX=568814 GN=pgdA PE=4 SV=1 - [A0A0H3MX89_STRS4]	12.47	1	5	5	46	1.4932e+06	638563	542989	2.43764e+06	1.2712e+06	424375	1.18467e+06	0	1.44469e+06	4.09419e+06	6.61582e+06	3.65013e+06	527408	1.42872e+06	719691	769628	701973	421513
A0A0H3N5P0	SSUBM407_1544	Membrane	@N-terminally anchored (No CS)	Putative neutral zinc metallopeptidase OS=Streptococcus suis (strain BM407) OX=568814 GN=SSUBM407_1544 PE=4 SV=1 - [A0A0H3N5P0_STRS4]	20.86	1	3	3	19	433287	0	0	1.881e+06	0	1.91646e+06	711439	3.77529e+06	6.76879e+06	1.34887e+06	1917905	2.19812e+06	4.67047e+06	0	4903272	2.9842e+06	4.47549e+06	3.76513e+06
A0A0H3N143	SSUBM407_1564	Membrane	@N-terminally anchored (No CS)	Endopeptidase La OS=Streptococcus suis (strain BM407) OX=568814 GN=SSUBM407_1564 PE=3 SV=1 - [A0A0H3N143_STRS4]	26.93	1	7	7	50	2.88452e+06	854018	854441	0	482767	565729	1422293	613290	599178	2.94796e+06	1.06753e+06	351770	3.89649e+06	6.37421e+06	1.54338e+06	7.00605e+06	4.54191e+06	1.66637e+06
A0A0H3MXD1	SSUBM407_1567	Membrane	@N-terminally anchored (No CS)	Putative lipoprotein OS=Streptococcus suis (strain BM407) OX=568814 GN=SSUBM407_1567 PE=4 SV=1 - [A0A0H3MXD1_STRS4]	20	1	3	3	40	5.08211e+06	2.76491e+06	3.38961e+06	1.62872e+06	1.22085e+06	1.6363e+06	6.8164e+06	5.7936e+06	5.28321e+06	4.87407e+06	3.88707e+06	0	5.75371e+06	6.18348e+06	5.88771e+06	8.31279e+06	4966819	3.94948e+06
A0A0H3MXF4	SSUBM407_1592	Membrane	@N-terminally anchored (No CS)	UPF0154 protein SSUBM407_1592 OS=Streptococcus suis (strain BM407) OX=568814 GN=SSUBM407_1592 PE=3 SV=1 - [A0A0H3MXF4_STRS4]	17.95	1	1	1	7	0	0	0	0	0	0	0	0	0	0	0	0	1.43495e+06	7.89279e+06	558464	537095	2.98992e+06	0
A0A0H3N5V6	SSUBM407_1622	Membrane	@N-terminally anchored (No CS)	Putative penicillin binding protein 2x OS=Streptococcus suis (strain BM407) OX=568814 GN=pbpX PE=4 SV=1 - [A0A0H3N5V6_STRS4]	30.71	1	15	15	73	1.02598e+06	647277	372017	723291	277882	0	6.55497e+06	3.01471e+06	2.53553e+06	1.37766e+06	2.30407e+06	369234	819228	2.09491e+06	540074	1.4299e+06	1.22954e+06	470026
A0A0H3MXH8	SSUBM407_1623	Membrane	@N-terminally anchored (No CS)	Cell division protein FtsL OS=Streptococcus suis (strain BM407) OX=568814 GN=ftsL PE=3 SV=1 - [A0A0H3MXH8_STRS4]	20.56	1	2	2	7	0	0	0	0	0	0	1066944	2.30389e+06	738104	2.08522e+06	1.45679e+06	0	0	0	0	0	0	0
A0A0H3N1A8	SSUBM407_1631	Membrane	@N-terminally anchored (No CS)	Putative exported protein OS=Streptococcus suis (strain BM407) OX=568814 GN=SSUBM407_1631 PE=4 SV=1 - [A0A0H3N1A8_STRS4]	21.83	1	2	2	12	0	0	0	0	0	0	1.89803e+06	1.04309e+06	817336	777727	942266	373148	0	0	0	0	0	0
A0A0H3N1M3	SSUBM407_1750	Membrane	@N-terminally anchored (No CS)	Putative membrane protein OS=Streptococcus suis (strain BM407) OX=568814 GN=SSUBM407_1750 PE=4 SV=1 - [A0A0H3N1M3_STRS4]	16	1	4	4	7	0	0	0	0	0	0	0	0	0	0	0	0	392675	1.33819e+06	0	0	0	0
A0A0H3N6K3	SSUBM407_1853	Membrane	@N-terminally anchored (No CS)	RmuC family protein OS=Streptococcus suis (strain BM407) OX=568814 GN=SSUBM407_1853 PE=4 SV=1 - [A0A0H3N6K3_STRS4]	7.28	1	3	3	20	1.28019e+07	6.85634e+06	1.41454e+07	2.73545e+07	0	1.54644e+07	8.73882e+06	5.10585e+06	1.36506e+07	0	3.40042e+07	9.73575e+06	1.6106e+07	2.86614e+07	1.65864e+07	4.54144e+06	8.02327e+06	7.91335e+06
A0A0H3MXR9	SSUBM407_1955a	Membrane	@N-terminally anchored (No CS)	Putative accessory pilus subunit OS=Streptococcus suis (strain BM407) OX=568814 GN=SSUBM407_1955a PE=4 SV=1 - [A0A0H3MXR9_STRS4]	4.3	1	2	2	3	0	0	0	4.42984e+06	2.67228e+06	0	0	0	0	0	0	0	0	0	0	0	0	0
A0A0H3MT47	SSUBM407_0137	Membrane	@N-terminally anchored (with CS)	Putative exported protein OS=Streptococcus suis (strain BM407) OX=568814 GN=SSUBM407_0137 PE=4 SV=1 - [A0A0H3MT47_STRS4]	28.62	1	6	6	61	2.43989e+06	2.26386e+06	1.9301e+06	5.18849e+06	3.12049e+06	3.887e+06	3.56256e+06	1.30814e+06	2.39479e+06	2.82627e+06	3.7836e+06	1.48259e+06	5.33366e+06	3776666	3.40474e+06	2.33545e+07	9.22119e+06	5.11994e+06
A0A0H3MXG9	SSUBM407_0223	Membrane	@N-terminally anchored (with CS)	Putative lipoprotein OS=Streptococcus suis (strain BM407) OX=568814 GN=SSUBM407_0223 PE=4 SV=1 - [A0A0H3MXG9_STRS4]	5.11	1	1	1	5	1.14994e+06	0	0	0	0	0	0	0	0	1.88401e+06	780373	0	0	0	0	0	0	474589
A0A0H3N225	SSUBM407_0299	Membrane	@N-terminally anchored (with CS)	Streptococcal histidine triad-family protein OS=Streptococcus suis (strain BM407) OX=568814 GN=SSUBM407_0299 PE=4 SV=1 - [A0A0H3N225_STRS4]	5.33	1	4	4	12	118943	0	0	965218	0	0	473834	1.40995e+06	452028	0	355519	0	0	0	0	0	0	0
A0A0H3MYA2	SSUBM407_0562	Membrane	@N-terminally anchored (with CS)	Endoribonuclease YbeY OS=Streptococcus suis (strain BM407) OX=568814 GN=ybeY PE=3 SV=1 - [A0A0H3MYA2_STRS4]	7.27	1	1	1	4	0	0	0	0	0	0	0	0	0	0	0	0	182508	440630	0	0	1.78304e+06	0
A0A0H3N2S1	SSUBM407_0564	Membrane	@N-terminally anchored (with CS)	GTPase Era OS=Streptococcus suis (strain BM407) OX=568814 GN=era PE=3 SV=1 - [A0A0H3N2S1_STRS4]	19.73	1	4	4	17	0	0	0	0	0	0	749330	0	0	0	352181	0	1.05278e+06	1.55169e+06	618619	0	1.13362e+06	0
A0A0H3MU20	SSUBM407_0596	Membrane	@N-terminally anchored (with CS)	Putative glutamine-binding protein OS=Streptococcus suis (strain BM407) OX=568814 GN=SSUBM407_0596 PE=4 SV=1 - [A0A0H3MU20_STRS4]	44.8	1	9	9	68	2.69441e+06	2.1543e+06	855597	1.18134e+06	1.20261e+06	498058	1.57989e+06	719812	350419	940716	1.44795e+06	0	1.06681e+06	2.35517e+06	836192	1.62865e+06	1.54976e+06	983744
A0A0H3MW80	SSUBM407_1384	Membrane	@N-terminally anchored (with CS)	Putative exported protein OS=Streptococcus suis (strain BM407) OX=568814 GN=SSUBM407_1384 PE=4 SV=1 - [A0A0H3MW80_STRS4]	18.92	1	4	4	14	468972	0	0	0	511241	0	1.58488e+06	780145	626650	0	954323	0	0	0	0	0	0	0
A0A0H3MXU0	SSUBM407_1737	Membrane	@N-terminally anchored (with CS)	Putative D-alanyl-D-alanine carboxypeptidase OS=Streptococcus suis (strain BM407) OX=568814 GN=SSUBM407_1737 PE=3 SV=1 - [A0A0H3MXU0_STRS4]	28.81	1	9	9	104	1.02286e+07	4.66139e+06	2.51366e+06	1.3941e+07	5.10992e+06	4.44548e+06	1.74726e+06	493834	305400	6.56345e+06	1.07745e+07	3.34792e+06	1.02379e+07	1.86635e+07	9.45235e+06	1.58149e+07	1.22202e+07	4.03163e+06
A0A0H3MXX3	SSUBM407_2015	Membrane	@N-terminally anchored (with CS)	Putative exported protein OS=Streptococcus suis (strain BM407) OX=568814 GN=SSUBM407_2015 PE=4 SV=1 - [A0A0H3MXX3_STRS4]	57.61	1	7	7	72	0	1.557e+06	761400	3.27596e+06	1.40044e+07	5.2175e+06	9.502e+06	3.1597e+07	1.29715e+07	3.76945e+06	3.36071e+07	1.23273e+07	241488	4.54933e+06	0	4.19644e+07	1.07236e+08	2.22598e+07
A0A0H3MW10	SSUBM407_1318	Membrane	@C-terminally anchored (with CS)	Putative Mac family protein OS=Streptococcus suis (strain BM407) OX=568814 GN=SSUBM407_1318 PE=4 SV=1 - [A0A0H3MW10_STRS4]	25.83	1	20	20	212	5.19168e+06	4.58238e+06	7.97927e+06	8.65157e+06	4.86113e+06	6.84801e+06	7.39e+06	9.59034e+06	7.9056e+06	1.31916e+07	1.33007e+07	1.17829e+07	6.98026e+06	7.47322e+06	5.63724e+06	5.45969e+06	7.88903e+06	3.85052e+06
A0A0H3MTB4	SSUBM407_0206	Extracellular	@Secretory (released) (with CS)	Putative exported protein OS=Streptococcus suis (strain BM407) OX=568814 GN=SSUBM407_0206 PE=4 SV=1 - [A0A0H3MTB4_STRS4]	27.21	1	4	4	27	323562	398987	0	970489	1.9838e+06	0	9.88545e+06	1.03254e+07	420738	0	4.31098e+06	282553	0	0	0	2.71405e+06	1.25384e+06	1.11707e+06
A0A0H3MTP0	SSUBM407_0452	Extracellular	@Secretory (released) (with CS)	Putative exported protein OS=Streptococcus suis (strain BM407) OX=568814 GN=SSUBM407_0452 PE=3 SV=1 - [A0A0H3MTP0_STRS4]	40.78	1	9	9	116	1.53554e+07	6.80565e+06	7.72811e+06	5.08692e+06	4.81865e+06	7.38374e+06	1.15199e+07	6.52249e+06	5.0027e+06	1.64518e+07	1.94587e+07	1.13795e+07	1.59853e+07	1.48746e+07	1.68232e+07	1.53047e+07	1.47007e+07	9.66957e+06
A0A0H3MYI0	SSUBM407_0640	Extracellular	@Secretory (released) (with CS)	Putative exported protein OS=Streptococcus suis (strain BM407) OX=568814 GN=SSUBM407_0640 PE=4 SV=1 - [A0A0H3MYI0_STRS4]	28.57	1	2	2	13	3.56681e+06	0	932083	0	997623	0	545052	0	0	8.58387e+06	3.7317e+06	537715	0	4.50876e+06	0	0	2.57669e+06	550732
A0A0H3N363	SSUBM407_0662	Extracellular	@Secretory (released) (with CS)	Putative N-acetylmuramoyl-L-alanine amidase OS=Streptococcus suis (strain BM407) OX=568814 GN=SSUBM407_0662 PE=4 SV=1 - [A0A0H3N363_STRS4]	47.81	1	17	17	169	1.17046e+07	5.91657e+06	6.13977e+06	5.79598e+06	3.61054e+06	4.37551e+06	2.05788e+07	1.09796e+07	9.76768e+06	8.81362e+06	9.09037e+06	3.16782e+06	6.5623e+06	1.4627e+07	4.23997e+06	1.50636e+07	9.05661e+06	6.58756e+06
A0A0H3MVU1	SSUBM407_1229	Extracellular	@Secretory (released) (with CS)	Putative exported protein OS=Streptococcus suis (strain BM407) OX=568814 GN=SSUBM407_1229 PE=4 SV=1 - [A0A0H3MVU1_STRS4]	16.67	1	2	2	4	0	0	0	0	0	0	0	0	0	3.71483e+06	2354471	888448	0	0	0	0	0	0
A0A0H3MWI4	SSUBM407_1493	Extracellular	@Secretory (released) (with CS)	Putative exported protein OS=Streptococcus suis (strain BM407) OX=568814 GN=SSUBM407_1493 PE=4 SV=1 - [A0A0H3MWI4_STRS4]	22.47	1	3	3	41	1.8282e+06	747453	985385	673569	409161	623601	2.73302e+06	1.75744e+06	1.19082e+06	2.51819e+06	3.25081e+06	3.0368e+06	2.0324e+06	2.23702e+06	0	2.27056e+06	1.57463e+06	1.04936e+06
A0A0H3MXS9	SSUBM407_1726	Extracellular	@Secretory (released) (with CS)	LytR family regulatory protein OS=Streptococcus suis (strain BM407) OX=568814 GN=SSUBM407_1726 PE=4 SV=1 - [A0A0H3MXS9_STRS4]	37.53	1	9	9	35	1.4922e+06	0	0	5411844	0	0	3.27842e+06	1.17913e+06	779073	0	1.31121e+06	0	998514	2.0468e+06	459834	3.01484e+06	916802	0
A0A0H3N6R4	SSUBM407_1898	Extracellular	@Secretory (released) (with CS)	UTP--glucose-1-phosphate uridylyltransferase OS=Streptococcus suis (strain BM407) OX=568814 GN=hasC PE=3 SV=1 - [A0A0H3N6R4_STRS4]	21.4	1	5	5	25	463592	302791	330453	699578	561533	564097	483390	335356	0	2.30034e+06	3.4156e+06	2.25082e+06	1.51432e+06	667228	0	3.81346e+06	2.1829e+06	606950
A0A0H3MYR1	SSUBM407_2032	Extracellular	@Secretory (released) (with CS)	Serine protease OS=Streptococcus suis (strain BM407) OX=568814 GN=htrA PE=4 SV=1 - [A0A0H3MYR1_STRS4]	33.92	1	8	8	114	1.62817e+07	9.16805e+06	6.9925e+06	1.1661e+07	5.8128e+06	7.22445e+06	1.91315e+07	9.7228e+06	2.89159e+06	1.73908e+07	1.44173e+07	4.39463e+06	1.02577e+07	1.49973e+07	8.79455e+06	4.67196e+06	1.07313e+07	1.00311e+07
A0A0H3MSF4	SSUBM407_0001	Cytoplasmic	@Intracellular	Ribosome-binding ATPase YchF OS=Streptococcus suis (strain BM407) OX=568814 GN=ychF PE=3 SV=1 - [A0A0H3MSF4_STRS4]	32.08	1	8	8	43	0	0	0	1.13537e+06	2.2627e+06	905129	1.84529e+06	1.39816e+06	426786	1.03797e+06	2.72857e+06	2.34333e+06	2.819e+06	3.93713e+06	3.11276e+06	2.09221e+06	3.61998e+06	1.27324e+06
A0A0H3MWU9	SSUBM407_0002	Cytoplasmic	@Intracellular	Beta sliding clamp OS=Streptococcus suis (strain BM407) OX=568814 GN=dnaN PE=3 SV=1 - [A0A0H3MWU9_STRS4]	28.57	1	9	9	75	2.58714e+06	1.60781e+06	1.17356e+06	3.32637e+06	2.33679e+06	438060	2.62264e+06	1.23313e+06	494875	2.28512e+06	2.87453e+06	662393	4.56264e+06	9.74805e+06	4.85755e+06	6.86378e+06	8.89614e+06	1.61758e+06
A0A0H3MSP5	SSUBM407_0003	Cytoplasmic	@Intracellular	Diacylglycerol kinase protein OS=Streptococcus suis (strain BM407) OX=568814 GN=SSUBM407_0003 PE=4 SV=1 - [A0A0H3MSP5_STRS4]	6.14	1	1	1	1	220227	0	0	0	0	0	0	0	0	0	0	0	0	0	0	0	0	0
A0A0H3MSH2	SSUBM407_0006	Cytoplasmic	@Intracellular	Aminotransferase OS=Streptococcus suis (strain BM407) OX=568814 GN=SSUBM407_0021 PE=3 SV=1 - [A0A0H3MSH2_STRS4]	28.57	1	8	8	77	320733	519065	0	978462	1.30775e+06	612533	584401	237957	0	1.18778e+06	1.84725e+06	264301	1.40982e+06	4.44521e+06	1.04587e+06	2.54733e+06	4.95359e+06	665631
A0A0H3MWW4	SSUBM407_0012	Cytoplasmic	@Intracellular	Putative exported protein OS=Streptococcus suis (strain BM407) OX=568814 GN=SSUBM407_0012 PE=4 SV=1 - [A0A0H3MWW4_STRS4]	36.62	1	13	13	125	8.36459e+06	3.33102e+06	3.48602e+06	5.18784e+06	2.5741e+06	2.62434e+06	6.59306e+06	3.05386e+06	3.61592e+06	3.50479e+06	4.71537e+06	2.42397e+06	2.23037e+06	2.20444e+06	2.24385e+06	1.35263e+06	1.40469e+06	1.82178e+06
A0A0H3N1D8	SSUBM407_0014	Cytoplasmic	@Intracellular	Hypoxanthine phosphoribosyltransferase OS=Streptococcus suis (strain BM407) OX=568814 GN=hpt PE=3 SV=1 - [A0A0H3N1D8_STRS4]	23.33	1	4	4	24	0	0	0	553273	386812	0	806769	0	0	589290	592667	0	829041	2.57306e+06	2.01523e+06	3.32004e+06	1.87446e+06	0
A0A0H3MST9	SSUBM407_0020	Cytoplasmic	@Intracellular	Ribose-phosphate pyrophosphokinase OS=Streptococcus suis (strain BM407) OX=568814 GN=prsA1 PE=3 SV=1 - [A0A0H3MST9_STRS4]	31.06	1	8	8	57	825545	456737	0	1.07175e+06	595422	243010	2.02047e+06	715006	0	817144	914020	0	1.38955e+06	2.82974e+06	875948	2.63294e+06	2.50402e+06	0
A0A0H3MSJ1	SSUBM407_0021	Cytoplasmic	@Intracellular	Adenylosuccinate lyase OS=Streptococcus suis (strain BM407) OX=568814 GN=purB PE=3 SV=1 - [A0A0H3MSJ1_STRS4]	18.37	1	6	6	50	0	0	0	888170	375028	639514	2.41812e+06	1.60053e+06	1.38736e+06	2.77633e+06	4.61229e+06	2.35509e+06	2.55581e+06	2.60371e+06	2.27149e+06	2.47049e+06	3.0002e+06	842792
A0A0H3MSR5	SSUBM407_0023	Cytoplasmic	@Intracellular	Phosphate acyltransferase OS=Streptococcus suis (strain BM407) OX=568814 GN=plsX PE=3 SV=1 - [A0A0H3MSR5_STRS4]	17.91	1	6	6	22	0	0	383868	682286	699937	264717	0	0	753753	808989	1.24511e+06	0	2.67068e+06	3.20843e+06	1.5582e+06	3.05149e+06	1.89649e+06	578357
A0A0H3N1E6	SSUBM407_0024	Cytoplasmic	@Intracellular	Acyl carrier protein OS=Streptococcus suis (strain BM407) OX=568814 GN=acpP PE=3 SV=1 - [A0A0H3N1E6_STRS4]	18.29	1	2	2	16	4.06507e+06	925958	608122	1.83377e+06	582086	945603	0	0	0	4.27592e+06	1.33221e+06	0	2.22728e+06	1.6662e+06	1.70131e+06	5.90754e+06	2.59418e+06	2.32091e+06
A0A0H3N1F4	SSUBM407_0034	Cytoplasmic	@Intracellular	Uncharacterized protein OS=Streptococcus suis (strain BM407) OX=568814 GN=SSUBM407_0034 PE=4 SV=1 - [A0A0H3N1F4_STRS4]	2.77	1	1	1	1	0	0	0	0	0	0	0	0	0	0	0	0	0	0	0	0	0	0
A0A0H3MSK4	SSUBM407_0036	Cytoplasmic	@Intracellular	Putative DNA-binding protein OS=Streptococcus suis (strain BM407) OX=568814 GN=SSUBM407_0046 PE=4 SV=1 - [A0A0H3MSK4_STRS4]	25.91	1	7	7	33	784150	383584	0	0	496177	704019	363612	0	0	0	1.44307e+06	329164	5.96074e+06	5.35376e+06	6.96562e+06	4.77516e+06	3.62551e+06	1.28934e+06
A0A0H3MSM4	SSUBM407_0046	Cytoplasmic	@Intracellular	Putative pre-16S rRNA nuclease OS=Streptococcus suis (strain BM407) OX=568814 GN=SSUBM407_0061 PE=3 SV=1 - [A0A0H3MSM4_STRS4]	23.02	1	3	3	12	2.52703e+06	1.43378e+06	0	1.77613e+06	0	0	0	0	0	1.35887e+06	1.13204e+06	0	0	454136	0	0	437372	1.51132e+06
A0A0H3MSU2	SSUBM407_0053	Cytoplasmic	@Intracellular	DNA mismatch repair protein MutL OS=Streptococcus suis (strain BM407) OX=568814 GN=mutL PE=3 SV=1 - [A0A0H3MSU2_STRS4]	2.48	1	1	1	1	0	0	0	0	0	0	0	0	0	0	0	0	0	0	0	0	0	0
A0A0H3N1H3	SSUBM407_0054	Cytoplasmic	@Intracellular	Holliday junction ATP-dependent DNA helicase RuvA OS=Streptococcus suis (strain BM407) OX=568814 GN=ruvA PE=3 SV=1 - [A0A0H3N1H3_STRS4]	13.27	1	2	2	3	0	0	0	0	0	0	0	0	0	0	0	0	0	0	0	0	0	0
A0A0H3MSU6	SSUBM407_0058	Cytoplasmic	@Intracellular	Protein RecA OS=Streptococcus suis (strain BM407) OX=568814 GN=recA PE=3 SV=1 - [A0A0H3MSU6_STRS4]	13.05	1	4	4	20	3.42619e+06	1.00606e+06	392081	971702	0	837735	619833	600419	0	2.06626e+06	2.78316e+06	0	1.63839e+06	5.73555e+06	0	2.32616e+06	2.55336e+06	0
A0A0H3MSX8	SSUBM407_0060	Cytoplasmic	@Intracellular	UPF0297 protein SSUBM407_0060 OS=Streptococcus suis (strain BM407) OX=568814 GN=SSUBM407_0060 PE=3 SV=1 - [A0A0H3MSX8_STRS4]	10.23	1	1	1	18	1.98604e+06	1.23767e+06	1102784	1.79739e+06	1.66637e+06	1.50883e+06	1.2428e+06	395868	0	2.47414e+06	3.56843e+06	1.39363e+06	5.69055e+06	6.52767e+06	4.56259e+06	9.23896e+06	8.31265e+06	1.86039e+06
A0A0H3N1I2	SSUBM407_0065	Cytoplasmic	@Intracellular	30S ribosomal protein S10 OS=Streptococcus suis (strain BM407) OX=568814 GN=rpsJ PE=3 SV=1 - [A0A0H3N1I2_STRS4]	43.14	1	4	4	36	4.40133e+06	4.45962e+06	1.88033e+06	3.74554e+06	6.35514e+06	2.80385e+06	5.67652e+06	4.10441e+06	4.73342e+06	1.53152e+07	2.00345e+07	2.99511e+06	1.18748e+07	2.49086e+07	7.23397e+06	3.86512e+06	8.27393e+06	1.24634e+06
A0A0H3MSY0	SSUBM407_0066	Cytoplasmic	@Intracellular	50S ribosomal protein L3 OS=Streptococcus suis (strain BM407) OX=568814 GN=rplC PE=3 SV=1 - [A0A0H3MSY0_STRS4]	28.85	1	6	6	51	592418	580924	0	0	458040	0	1.56119e+07	1.03672e+07	6.66545e+06	1.23761e+07	1.40454e+07	3.94238e+06	2.16005e+06	3.5155e+06	2.95403e+06	0	2.88693e+06	0
A0A0H3MSM9	SSUBM407_0067	Cytoplasmic	@Intracellular	50S ribosomal protein L4 OS=Streptococcus suis (strain BM407) OX=568814 GN=rplD PE=3 SV=1 - [A0A0H3MSM9_STRS4]	32.37	1	6	6	62	9.58262e+06	5363001	3.21906e+06	7.20232e+06	3.70055e+06	2.02284e+06	2.09958e+07	1.3467e+07	6.4362e+06	1.91834e+07	2.86743e+07	5.30313e+06	3.82842e+06	1.69236e+07	2.51852e+06	5.21488e+06	7.99872e+06	2.71796e+06
A0A0H3MX22	SSUBM407_0068	Cytoplasmic	@Intracellular	50S ribosomal protein L23 OS=Streptococcus suis (strain BM407) OX=568814 GN=rplW PE=3 SV=1 - [A0A0H3MX22_STRS4]	65.66	1	6	6	73	1.67342e+06	1.31751e+06	634137	686866	982515	967041	9.30891e+06	8.46846e+06	4.77509e+06	1.2764e+07	1.70413e+07	2.2253e+06	640410	4.02513e+06	0	0	685654	905300
A0A0H3MSV6	SSUBM407_0069	Cytoplasmic	@Intracellular	50S ribosomal protein L2 OS=Streptococcus suis (strain BM407) OX=568814 GN=rplB PE=3 SV=1 - [A0A0H3MSV6_STRS4]	49.1	1	12	12	161	2.04729e+07	1.27628e+07	1.21108e+07	1.30363e+07	3.51245e+06	1.31803e+07	8.40873e+07	3.41364e+07	2.26908e+07	8.21278e+07	7.41087e+07	1.71301e+07	2.49656e+07	3.33085e+07	1.37232e+07	1.34442e+07	1.77028e+07	1.05085e+07
A0A0H3N1I6	SSUBM407_0070	Cytoplasmic	@Intracellular	30S ribosomal protein S19 OS=Streptococcus suis (strain BM407) OX=568814 GN=rpsS PE=3 SV=1 - [A0A0H3N1I6_STRS4]	34.41	1	3	3	27	0	1.05659e+06	0	0	2.152e+06	1.94366e+06	22742582	9.99882e+06	8.9868e+06	2.47983e+07	7.46381e+06	2.62392e+06	7.19393e+06	3.35108e+06	1.64566e+06	0	0	0
A0A0H3MSY5	SSUBM407_0071	Cytoplasmic	@Intracellular	50S ribosomal protein L22 OS=Streptococcus suis (strain BM407) OX=568814 GN=rplV PE=3 SV=1 - [A0A0H3MSY5_STRS4]	60.53	1	5	5	38	286596	424042	0	0	211084	0	5.10614e+06	4.16333e+06	2.21151e+06	7.17495e+06	9.02681e+06	1.19952e+07	631647	3.40862e+06	0	0	434150	0
A0A0H3MSN4	SSUBM407_0072	Cytoplasmic	@Intracellular	30S ribosomal protein S3 OS=Streptococcus suis (strain BM407) OX=568814 GN=rpsC PE=3 SV=1 - [A0A0H3MSN4_STRS4]	42.4	1	7	7	58	3.3172e+06	2.23086e+06	4.1821e+06	3.59183e+06	3.09836e+06	0	1.28612e+07	5.94352e+06	3.80894e+06	7.67548e+06	1.31714e+07	4.0065e+06	9.88323e+06	1.38362e+07	2.60467e+07	1.3512e+07	1.84575e+07	4.18744e+06
A0A0H3MX29	SSUBM407_0073	Cytoplasmic	@Intracellular	50S ribosomal protein L16 OS=Streptococcus suis (strain BM407) OX=568814 GN=rplP PE=3 SV=1 - [A0A0H3MX29_STRS4]	22.63	1	2	2	25	3.62894e+07	9268596	8.4049e+06	35946458	437472	2.0893e+07	6.07832e+07	1.55889e+07	3.32039e+07	7.97235e+07	7.67329e+07	2.08083e+07	2.32234e+07	2.08111e+07	1.8922e+07	1.74294e+07	0	9.27238e+06
A0A0H3MSW0	SSUBM407_0074	Cytoplasmic	@Intracellular	50S ribosomal protein L29 OS=Streptococcus suis (strain BM407) OX=568814 GN=rpmC PE=3 SV=1 - [A0A0H3MSW0_STRS4]	41.18	1	3	3	27	1.25223e+07	4.48631e+06	1.00195e+07	0	0	1.30644e+07	2.32593e+07	1.14088e+07	2.58624e+07	7.97554e+07	7.10842e+07	3.08849e+07	1.60615e+07	1.06312e+07	9.91737e+06	4.42861e+06	1.1199e+07	6.44949e+06
A0A0H3N1J0	SSUBM407_0075	Cytoplasmic	@Intracellular	30S ribosomal protein S17 OS=Streptococcus suis (strain BM407) OX=568814 GN=rpsQ PE=3 SV=1 - [A0A0H3N1J0_STRS4]	8.14	1	1	1	2	126915	0	0	0	0	0	0	0	0	0	255205	0	0	0	0	0	0	0
A0A0H3MSZ1	SSUBM407_0076	Cytoplasmic	@Intracellular	50S ribosomal protein L14 OS=Streptococcus suis (strain BM407) OX=568814 GN=rplN PE=3 SV=1 - [A0A0H3MSZ1_STRS4]	37.7	1	5	5	30	3.04972e+06	2.26624e+06	1.79187e+06	0	0	885508	1.00486e+07	3.37346e+06	5.37695e+06	5.61374e+06	6.64716e+06	3.09843e+06	1.86583e+06	0	0	4.67849e+06	2.83037e+07	0
A0A0H3MSN7	SSUBM407_0077	Cytoplasmic	@Intracellular	50S ribosomal protein L24 OS=Streptococcus suis (strain BM407) OX=568814 GN=rplX PE=3 SV=1 - [A0A0H3MSN7_STRS4]	48.51	1	4	4	62	7.50267e+06	5.09983e+06	9.50207e+06	1.67417e+07	5.24733e+06	1.14932e+07	1.57997e+07	8.97465e+06	4.39975e+06	5.46154e+07	7.71571e+07	1.91909e+07	2.80005e+07	2.03669e+07	1.44018e+07	2.41535e+07	1.72585e+07	6.18457e+06
A0A0H3MX32	SSUBM407_0078	Cytoplasmic	@Intracellular	50S ribosomal protein L5 OS=Streptococcus suis (strain BM407) OX=568814 GN=rplE PE=3 SV=1 - [A0A0H3MX32_STRS4]	76.67	1	11	11	167	5.34981e+06	4.66161e+06	5.71765e+06	6.29169e+06	6.57706e+06	3.60329e+06	1.54203e+07	1.18282e+07	3.56964e+06	1.56183e+07	2.26089e+07	4.3185e+06	6.13652e+06	2.27976e+07	5.68855e+06	4.66946e+06	1.3978e+07	2.61443e+06
A0A0H3MSW6	SSUBM407_0079	Cytoplasmic	@Intracellular	30S ribosomal protein S14 type Z OS=Streptococcus suis (strain BM407) OX=568814 GN=rpsN PE=3 SV=1 - [A0A0H3MSW6_STRS4]	34.43	1	2	2	11	1.45687e+06	923590	0	0	1.57711e+06	0	2.4274e+06	983896	0	7.52391e+06	5.13156e+06	0	0	4.25307e+06	0	0	1.42493e+06	0
A0A0H3MSZ6	SSUBM407_0081	Cytoplasmic	@Intracellular	30S ribosomal protein S8 OS=Streptococcus suis (strain BM407) OX=568814 GN=rpsH PE=3 SV=1 - [A0A0H3MSZ6_STRS4]	25.76	1	4	4	25	3.11211e+06	2.38044e+06	2.48783e+06	0	3.4703e+06	2.78319e+06	1.4789e+07	6.7448e+06	0	1.26882e+07	3.14541e+07	4.46599e+06	8.34791e+06	2.36622e+07	4.30706e+06	6.55578e+06	1.43809e+07	1.77156e+06
A0A0H3MX39	SSUBM407_0084	Cytoplasmic	@Intracellular	50S ribosomal protein L6 OS=Streptococcus suis (strain BM407) OX=568814 GN=rplF PE=3 SV=1 - [A0A0H3MX39_STRS4]	66.85	1	9	9	93	2.08328e+06	1.54478e+06	1.54817e+06	2.73079e+06	1.27372e+06	1.25759e+07	9.63521e+06	9.06634e+06	3.72128e+06	5.65004e+07	1.06463e+08	5.12947e+07	2.69046e+07	2.18505e+07	1.38335e+07	6.17508e+07	2.66138e+07	1.13682e+06
A0A0H3MSX0	SSUBM407_0085	Cytoplasmic	@Intracellular	50S ribosomal protein L18 OS=Streptococcus suis (strain BM407) OX=568814 GN=rplR PE=3 SV=1 - [A0A0H3MSX0_STRS4]	37.29	1	3	3	39	3.51619e+06	3.23182e+06	2.07287e+06	5.15363e+06	3.22772e+06	8.30477e+06	7.91605e+06	1.04436e+07	7.08239e+06	2.4824e+07	2.47911e+07	1.07297e+07	1.64096e+07	2.39173e+07	1.06023e+07	5.95413e+06	9.48128e+06	3151907
A0A0H3N1J8	SSUBM407_0086	Cytoplasmic	@Intracellular	30S ribosomal protein S5 OS=Streptococcus suis (strain BM407) OX=568814 GN=rpsE PE=3 SV=1 - [A0A0H3N1J8_STRS4]	68.29	1	10	10	109	5.28547e+06	2.22731e+06	1.86453e+06	5.04143e+06	2.70005e+06	3.23714e+06	5.11369e+06	4.19044e+06	2.23356e+06	9.33375e+06	1.36676e+07	4.74685e+06	7.86638e+06	1.29319e+07	4.87818e+06	6.53449e+06	5.87101e+06	1.26549e+06
A0A0H3MT02	SSUBM407_0087	Cytoplasmic	@Intracellular	50S ribosomal protein L30 OS=Streptococcus suis (strain BM407) OX=568814 GN=rpmD PE=3 SV=1 - [A0A0H3MT02_STRS4]	65	1	3	3	67	0	0	0	0	0	0	7.38621e+06	3.4478e+06	783527	5.00818e+06	5.48681e+06	4.12974e+06	0	0	0	0	0	0
A0A0H3MSP7	SSUBM407_0088	Cytoplasmic	@Intracellular	50S ribosomal protein L15 OS=Streptococcus suis (strain BM407) OX=568814 GN=rplO PE=3 SV=1 - [A0A0H3MSP7_STRS4]	30.14	1	4	4	20	0	2.27875e+06	0	6.45838e+06	992907	5.1593e+06	7714154	9.57988e+06	5.50365e+06	2.77002e+07	1.22362e+07	8.25048e+06	2.20689e+07	1.57247e+07	1.21365e+07	0	1.00129e+07	0
A0A0H3MSX6	SSUBM407_0090	Cytoplasmic	@Intracellular	Adenylate kinase OS=Streptococcus suis (strain BM407) OX=568814 GN=adk PE=3 SV=1 - [A0A0H3MSX6_STRS4]	28.64	1	6	6	52	6.03677e+06	3.84221e+06	4.07912e+06	7.53269e+06	4.67376e+06	6.64119e+06	2.11066e+06	1.47675e+06	741204	6.6148e+06	7.47944e+06	2.03781e+06	5.55462e+06	1.12688e+07	6.23377e+06	8.68126e+06	9.29995e+06	4.12913e+06
A0A0H3N1K3	SSUBM407_0091	Cytoplasmic	@Intracellular	Translation initiation factor IF-1 OS=Streptococcus suis (strain BM407) OX=568814 GN=infA PE=3 SV=1 - [A0A0H3N1K3_STRS4]	62.5	1	3	3	14	1.77598e+06	0	0	0	0	0	252954	0	0	6.66207e+06	2.09539e+06	6.29177e+06	0	1.26492e+06	0	0	682456	0
A0A0H3MSQ3	SSUBM407_0093	Cytoplasmic	@Intracellular	30S ribosomal protein S13 OS=Streptococcus suis (strain BM407) OX=568814 GN=rpsM PE=3 SV=1 - [A0A0H3MSQ3_STRS4]	39.67	1	5	5	71	9.58017e+06	4.03273e+06	4.96345e+06	1.49258e+07	6.74679e+06	9.04931e+06	1.02829e+07	7.17244e+06	4.5337e+06	1.73272e+07	2.4612e+07	5.28906e+06	3.78337e+06	1.32417e+07	8.49083e+06	1.68156e+07	1.48171e+07	6.4528e+06
A0A0H3MX49	SSUBM407_0094	Cytoplasmic	@Intracellular	30S ribosomal protein S11 OS=Streptococcus suis (strain BM407) OX=568814 GN=rpsK PE=3 SV=1 - [A0A0H3MX49_STRS4]	27.56	1	3	3	17	0	735399	0	0	0	0	1.62928e+06	4.00372e+06	0	2.03949e+07	2.93134e+07	6.55497e+06	6.14083e+06	7.3816e+06	0	0	0	0
A0A0H3MSY2	SSUBM407_0095	Cytoplasmic	@Intracellular	DNA-directed RNA polymerase subunit alpha OS=Streptococcus suis (strain BM407) OX=568814 GN=rpoA PE=3 SV=1 - [A0A0H3MSY2_STRS4]	50	1	14	14	162	5948242	2.40844e+06	1.86143e+06	8.53486e+06	5.83221e+06	4.77889e+06	7.0238e+06	2.36589e+06	1.86792e+06	6.94239e+06	7.29012e+06	2.85223e+06	1.57672e+07	1.71843e+07	7.41307e+06	9.60736e+06	1.28718e+07	2.23479e+06
A0A0H3N1K7	SSUBM407_0096	Cytoplasmic	@Intracellular	50S ribosomal protein L17 OS=Streptococcus suis (strain BM407) OX=568814 GN=rplQ PE=3 SV=1 - [A0A0H3N1K7_STRS4]	42.97	1	5	5	35	1.65634e+06	989571	267398	2.05805e+06	344997	1.25062e+06	4.48836e+06	3.61275e+06	1.90385e+06	6.36876e+06	7.2406e+06	4.22257e+06	2.64355e+06	1.58186e+06	1.1037e+06	1.3828e+06	1.70929e+06	237587
A0A0H3MX54	SSUBM407_0099	Cytoplasmic	@Intracellular	Replication initiation factor OS=Streptococcus suis (strain BM407) OX=568814 GN=SSUBM407_0099 PE=4 SV=1 - [A0A0H3MX54_STRS4]	2.37	1	1	1	5	2.83915e+06	1.80018e+06	1.18223e+06	2.80056e+06	0	0	3.57745e+06	0	0	0	0	0	0	0	0	0	0	0
A0A0H3N1L3	SSUBM407_0107	Cytoplasmic	@Intracellular	MarR-family regulatory protein OS=Streptococcus suis (strain BM407) OX=568814 GN=SSUBM407_0107 PE=4 SV=1 - [A0A0H3N1L3_STRS4]	4.76	1	1	1	2	0	0	0	1.53842e+06	0	0	0	0	0	0	0	0	0	7.22857e+06	0	0	0	0
A0A0H3MX69	SSUBM407_0115	Cytoplasmic	@Intracellular	Tyrosine--tRNA ligase OS=Streptococcus suis (strain BM407) OX=568814 GN=tyrS PE=3 SV=1 - [A0A0H3MX69_STRS4]	15.55	1	5	5	48	1.44229e+06	976647	785509	2.38555e+06	1.9185e+06	1.47205e+06	2.51249e+06	1.2375e+06	588195	0	3.99964e+06	933093	8.08329e+06	6.55224e+06	5.64237e+06	5.97145e+06	8.86665e+06	3.0185e+06
A0A0H3N1M1	SSUBM407_0119	Cytoplasmic	@Intracellular	DNA-directed RNA polymerase subunit beta OS=Streptococcus suis (strain BM407) OX=568814 GN=rpoB PE=3 SV=1 - [A0A0H3N1M1_STRS4]	36.64	1	32	32	335	5.75412e+06	2.8973e+06	2.15949e+06	7.55545e+06	6.51289e+06	4.95543e+06	8.82432e+06	2.6545e+06	2.23124e+06	7.01426e+06	1.17322e+07	3.81983e+06	2.1843e+07	2.71212e+07	2.10129e+07	2.06538e+07	2.12559e+07	3.22036e+06
A0A0H3MT34	SSUBM407_0120	Cytoplasmic	@Intracellular	DNA-directed RNA polymerase subunit beta' OS=Streptococcus suis (strain BM407) OX=568814 GN=rpoC PE=3 SV=1 - [A0A0H3MT34_STRS4]	41.07	1	44	44	418	7.07872e+06	6.48815e+06	2.96871e+06	8.14901e+06	9.69842e+06	5.9725e+06	8.02809e+06	2.89394e+06	1.2454e+06	7.17915e+06	9.83723e+06	2.99903e+06	2.04088e+07	3.03281e+07	1.27358e+07	1.78934e+07	1.79958e+07	2.87256e+06
A0A0H3MT08	SSUBM407_0130	Cytoplasmic	@Intracellular	Uncharacterized protein OS=Streptococcus suis (strain BM407) OX=568814 GN=SSUBM407_0130 PE=4 SV=1 - [A0A0H3MT08_STRS4]	14.2	1	2	2	5	0	0	0	0	0	0	0	0	0	0	0	0	0	0	0	876496	1.04429e+06	0
A0A0H3N1M6	SSUBM407_0131	Cytoplasmic	@Intracellular	Acetate kinase OS=Streptococcus suis (strain BM407) OX=568814 GN=ackA PE=3 SV=1 - [A0A0H3N1M6_STRS4]	30.38	1	10	10	61	475891	354948	229806	1.33519e+06	852188	483319	2.4223e+06	1.08075e+06	310302	1.1328e+06	2.36674e+06	444719	2.29636e+06	4.70314e+06	2.05933e+06	5.03468e+06	8.00017e+06	1.04615e+06
A0A0H3MX84	SSUBM407_0134	Cytoplasmic	@Intracellular	Putative glutamyl-aminopeptidase OS=Streptococcus suis (strain BM407) OX=568814 GN=pepA PE=3 SV=1 - [A0A0H3MX84_STRS4]	24.65	1	8	8	65	1.6297e+06	898074	0	1.40288e+06	1.37413e+06	1.6226e+06	963234	0	0	1.92128e+06	2.74353e+06	437999	2.8837e+06	5.02169e+06	1.77652e+06	8.76798e+06	6.68258e+06	941589
A0A0H3MSU1	SSUBM407_0138	Cytoplasmic	@Intracellular	Phenylalanine--tRNA ligase beta subunit OS=Streptococcus suis (strain BM407) OX=568814 GN=SSUBM407_0138 PE=3 SV=1 - [A0A0H3MSU1_STRS4]	49.76	1	8	8	82	2.45512e+06	773413	1.03513e+06	3.27733e+06	2.52474e+06	2.61826e+06	2.24177e+06	904619	630350	2.77315e+06	3.58684e+06	765783	6.72731e+06	9.56825e+06	6.22721e+06	1.0471e+07	1.18149e+07	2.08948e+06
A0A0H3MX90	SSUBM407_0139	Cytoplasmic	@Intracellular	Uncharacterized protein OS=Streptococcus suis (strain BM407) OX=568814 GN=SSUBM407_0139 PE=4 SV=1 - [A0A0H3MX90_STRS4]	9.27	1	1	1	2	0	0	0	0	0	0	0	0	0	0	0	0	0	0	0	744532	0	0
A0A0H3MT52	SSUBM407_0142	Cytoplasmic	@Intracellular	10 kDa chaperonin OS=Streptococcus suis (strain BM407) OX=568814 GN=groES PE=3 SV=1 - [A0A0H3MT52_STRS4]	49.46	1	4	4	73	1.24612e+07	6.82089e+06	3.03843e+06	6.80165e+06	1.15094e+07	4.25406e+06	1.34763e+07	2.65175e+06	2.4789e+06	1.18523e+07	2.01845e+07	2.84646e+06	6.25242e+06	2.68047e+07	5.72706e+06	5.39635e+07	7.82357e+07	1.04302e+07
A0A0H3MSU7	SSUBM407_0143	Cytoplasmic	@Intracellular	60 kDa chaperonin OS=Streptococcus suis (strain BM407) OX=568814 GN=groEL PE=3 SV=1 - [A0A0H3MSU7_STRS4]	63.33	1	26	26	621	5.11696e+07	2.70447e+07	1.75302e+07	4.02712e+07	3.84166e+07	2.14508e+07	2.88889e+07	9.37896e+06	5.65011e+06	4.12313e+07	4.74203e+07	1.11296e+07	5.919e+07	1.05592e+08	6.64153e+07	1.64689e+08	1.62769e+08	2.66673e+07
A0A0H3MX95	SSUBM407_0144	Cytoplasmic	@Intracellular	30S ribosomal protein S12 OS=Streptococcus suis (strain BM407) OX=568814 GN=rpsL PE=3 SV=1 - [A0A0H3MX95_STRS4]	8.03	1	1	1	18	6.52962e+06	4.88047e+06	3.27338e+06	6.92266e+06	4.80555e+06	6.28596e+06	7.55963e+06	6.42219e+06	4.5289e+06	1.88274e+07	2.12475e+07	4.57705e+06	8.57951e+06	1.20733e+07	5.6379e+06	2.92804e+06	6.21242e+06	1.59574e+06
A0A0H3MT22	SSUBM407_0145	Cytoplasmic	@Intracellular	30S ribosomal protein S7 OS=Streptococcus suis (strain BM407) OX=568814 GN=rpsG PE=3 SV=1 - [A0A0H3MT22_STRS4]	59.62	1	7	7	108	4.37699e+06	3.71349e+06	1.05604e+06	5665022	5.95268e+06	3.84379e+06	1.27935e+07	9.06599e+06	5.64591e+06	1.40372e+07	2.08009e+07	6.02075e+06	8.79212e+06	1.96945e+07	5.62081e+06	3.0268e+06	7.41005e+06	1.13087e+06
A0A0H3N1N7	SSUBM407_0146	Cytoplasmic	@Intracellular	Elongation factor G OS=Streptococcus suis (strain BM407) OX=568814 GN=fus PE=3 SV=1 - [A0A0H3N1N7_STRS4]	69.99	1	35	35	838	6.97754e+07	4.52315e+07	3.38624e+07	7.93786e+07	8.23024e+07	9.85735e+07	1.00021e+08	6.2439e+07	4.34633e+07	9.4538e+07	1.37934e+08	5.39139e+07	2.15427e+08	1.86729e+08	2.46702e+08	1.93424e+08	2.11645e+08	7.13386e+07
A0A0H3MSV3	SSUBM407_0148	Cytoplasmic	@Intracellular	Glyceraldehyde-3-phosphate dehydrogenase OS=Streptococcus suis (strain BM407) OX=568814 GN=plr PE=3 SV=1 - [A0A0H3MSV3_STRS4]	58.04	1	16	16	434	5.70837e+07	4.36145e+07	4.0515e+07	6.37699e+07	6.21276e+07	7.05388e+07	6.69678e+07	3.84068e+07	2.5606e+07	1.24986e+08	1.56516e+08	4.22894e+07	1.78808e+08	2.29123e+08	1.59944e+08	1.6344e+08	1.90306e+08	5.56684e+07
A0A0H3MXA0	SSUBM407_0149	Cytoplasmic	@Intracellular	Phosphoglycerate kinase OS=Streptococcus suis (strain BM407) OX=568814 GN=pgk PE=3 SV=1 - [A0A0H3MXA0_STRS4]	69.67	1	21	21	621	3.55773e+07	2.85789e+07	1.52393e+07	6.0868e+07	5.72493e+07	2.92767e+07	3.84922e+07	2.14008e+07	7.77325e+06	4.81797e+07	6.00714e+07	1.42437e+07	7.26328e+07	1.64022e+08	6.66145e+07	1.43361e+08	1.65051e+08	3.40894e+07
A0A0H3MT60	SSUBM407_0152	Cytoplasmic	@Intracellular	Putative glutamine synthetase OS=Streptococcus suis (strain BM407) OX=568814 GN=glnA PE=3 SV=1 - [A0A0H3MT60_STRS4]	46.43	1	14	14	135	9.76716e+06	5.17164e+06	4.73601e+06	1.52445e+07	9.66253e+06	1.05827e+07	1.58889e+07	8.84022e+06	4.12831e+06	1.17902e+07	1.48837e+07	4.28518e+06	2.22079e+07	2.4957e+07	1.71844e+07	2.80021e+07	2.95821e+07	4.08983e+06
A0A0H3MSV8	SSUBM407_0153	Cytoplasmic	@Intracellular	Ribonuclease J OS=Streptococcus suis (strain BM407) OX=568814 GN=rnj PE=3 SV=1 - [A0A0H3MSV8_STRS4]	21.65	1	8	8	70	798520	230578	273055	859085	549271	570770	807771	531671	0	775307	1.18524e+06	0	1.82631e+06	2.52128e+06	1.9607e+06	2.08436e+06	1.98198e+06	151564
A0A0H3MT64	SSUBM407_0157	Cytoplasmic	@Intracellular	tRNA N6-adenosine threonylcarbamoyltransferase OS=Streptococcus suis (strain BM407) OX=568814 GN=tsaD PE=3 SV=1 - [A0A0H3MT64_STRS4]	5.07	1	1	1	7	0	0	0	215803	0	0	0	0	0	0	0	0	1.52274e+06	0	952979	1.85825e+06	1.4795e+06	0
A0A0H3MT45	SSUBM407_0171	Cytoplasmic	@Intracellular	Putative DNA-binding protein OS=Streptococcus suis (strain BM407) OX=568814 GN=SSUBM407_0171 PE=4 SV=1 - [A0A0H3MT45_STRS4]	21.34	1	3	3	11	0	0	0	0	0	0	0	0	412948	790285	924865	643737	7.69694e+06	5.98737e+06	7.90083e+06	0	5.48569e+06	1.02959e+06
A0A0H3N1R3	SSUBM407_0172	Cytoplasmic	@Intracellular	Putative PTS multi-domain regulator OS=Streptococcus suis (strain BM407) OX=568814 GN=SSUBM407_0172 PE=4 SV=1 - [A0A0H3N1R3_STRS4]	1.76	1	1	1	2	0	0	0	0	0	0	0	0	0	0	0	0	0	1.38963e+06	841171	0	0	0
A0A0H3MT87	SSUBM407_0178	Cytoplasmic	@Intracellular	Nucleoid-associated protein SSUBM407_0178 OS=Streptococcus suis (strain BM407) OX=568814 GN=SSUBM407_0178 PE=3 SV=1 - [A0A0H3MT87_STRS4]	40.4	1	3	3	22	673349	609672	0	1.96761e+06	1.11094e+06	1.20192e+06	0	0	0	0	1.32265e+06	876152	5.63133e+06	1.97975e+06	4.33154e+06	5.01368e+06	4.3383e+06	0
A0A0H3MSY1	SSUBM407_0179	Cytoplasmic	@Intracellular	Putative tagatose-6-phosphate aldose/ketose isomerase OS=Streptococcus suis (strain BM407) OX=568814 GN=agaS PE=4 SV=1 - [A0A0H3MSY1_STRS4]	5.91	1	2	2	9	0	0	0	0	0	0	0	0	0	503095	267270	0	1.7858e+06	559600	2.20979e+06	1.04081e+06	1.07892e+06	0
A0A0H3MT53	SSUBM407_0181	Cytoplasmic	@Intracellular	Xaa-Pro dipeptidyl-peptidase OS=Streptococcus suis (strain BM407) OX=568814 GN=pepXP PE=3 SV=1 - [A0A0H3MT53_STRS4]	21.85	1	12	12	84	1.62583e+06	1.85697e+06	601173	3.1164e+06	1.55417e+06	548601	629214	1.74555e+06	185211	2.38726e+06	3.06102e+06	597345	2.26951e+06	8.37733e+06	2.59173e+06	1.17064e+07	8.50685e+06	1.56977e+06
A0A0H3N1R8	SSUBM407_0182	Cytoplasmic	@Intracellular	Uncharacterized protein OS=Streptococcus suis (strain BM407) OX=568814 GN=SSUBM407_0182 PE=4 SV=1 - [A0A0H3N1R8_STRS4]	22.54	1	4	4	31	763030	261577	0	763167	0	914530	821354	366899	532700	838114	1.23967e+06	0	2.15967e+06	3.96613e+06	0	3.33715e+06	3.47711e+06	1.12617e+06
A0A0H3MT92	SSUBM407_0184	Cytoplasmic	@Intracellular	Formate acetyltransferase OS=Streptococcus suis (strain BM407) OX=568814 GN=pfl PE=4 SV=1 - [A0A0H3MT92_STRS4]	35.47	1	18	18	197	7.80097e+06	3.27708e+06	2.55648e+06	1.29033e+07	7.74332e+06	4.28569e+06	7.90134e+06	3.22161e+06	2.53675e+06	1.06244e+07	1.25933e+07	7.32078e+06	2.09524e+07	2.91413e+07	1.65118e+07	3.76643e+07	3.05258e+07	7.18477e+06
A0A0H3MT58	SSUBM407_0187	Cytoplasmic	@Intracellular	Uncharacterized protein OS=Streptococcus suis (strain BM407) OX=568814 GN=SSUBM407_0187 PE=4 SV=1 - [A0A0H3MT58_STRS4]	34.13	1	4	4	12	716852	403432	0	0	364032	0	0	0	0	0	937904	0	0	0	0	0	0	506473
A0A0H3MT99	SSUBM407_0189	Cytoplasmic	@Intracellular	HhH-GPD superfamily base excision DNA repair protein OS=Streptococcus suis (strain BM407) OX=568814 GN=SSUBM407_0189 PE=4 SV=1 - [A0A0H3MT99_STRS4]	2.91	1	1	1	1	0	0	0	0	0	0	712398	0	0	0	0	0	0	0	0	0	0	0
A0A0H3N1S7	SSUBM407_0193	Cytoplasmic	@Intracellular	Uncharacterized protein OS=Streptococcus suis (strain BM407) OX=568814 GN=SSUBM407_0193 PE=4 SV=1 - [A0A0H3N1S7_STRS4]	0.96	1	1	1	1	0	0	0	0	0	0	0	0	0	0	0	0	0	0	0	0	2.50463e+06	0
A0A0H3MT68	SSUBM407_0204	Cytoplasmic	@Intracellular	Ribonuclease HIII OS=Streptococcus suis (strain BM407) OX=568814 GN=rnhC PE=3 SV=1 - [A0A0H3MT68_STRS4]	4.73	1	1	1	1	0	0	0	0	0	0	0	0	0	0	0	0	300504	0	0	0	0	0
A0A0H3N1T4	SSUBM407_0205	Cytoplasmic	@Intracellular	Putative oxidoreductase OS=Streptococcus suis (strain BM407) OX=568814 GN=SSUBM407_0205 PE=4 SV=1 - [A0A0H3N1T4_STRS4]	17.13	1	5	5	26	1.09776e+06	684713	727778	2.12546e+06	1.59428e+06	2.68525e+06	917067	0	0	1.60856e+06	2.5559e+06	1.51789e+06	2.58941e+06	2.77803e+06	2.75768e+06	7.98688e+06	7.69946e+06	2.30652e+06
A0A0H3MT09	SSUBM407_0207	Cytoplasmic	@Intracellular	Putative trehalose-6-phosphate hydrolase OS=Streptococcus suis (strain BM407) OX=568814 GN=treA PE=4 SV=1 - [A0A0H3MT09_STRS4]	21.07	1	10	10	70	9.65566e+06	1.49674e+06	1.40899e+06	7.13807e+06	3.96606e+06	4.59815e+06	1.71951e+06	765062	731894	868558	2.30802e+06	603178	3.00823e+06	7.4792e+06	0	2.26527e+06	9.77804e+06	1.73552e+06
A0A0H3N1T7	SSUBM407_0210	Cytoplasmic	@Intracellular	Uncharacterized protein OS=Streptococcus suis (strain BM407) OX=568814 GN=SSUBM407_0210 PE=4 SV=1 - [A0A0H3N1T7_STRS4]	6.8	1	1	1	2	0	0	0	0	0	0	0	0	0	0	654082	0	0	0	0	0	0	0
A0A0H3MT16	SSUBM407_0212	Cytoplasmic	@Intracellular	Endonuclease MutS2 OS=Streptococcus suis (strain BM407) OX=568814 GN=mutS2 PE=3 SV=1 - [A0A0H3MT16_STRS4]	8.11	1	4	4	7	0	0	0	0	0	0	0	0	0	0	973075	632149	0	0	1.82583e+06	1.63882e+06	0	473653
A0A0H3MT78	SSUBM407_0214	Cytoplasmic	@Intracellular	Thioredoxin OS=Streptococcus suis (strain BM407) OX=568814 GN=SSUBM407_0214 PE=3 SV=1 - [A0A0H3MT78_STRS4]	41.35	1	3	3	40	1.30007e+07	5.83096e+06	6.81211e+06	7.71791e+06	8.61583e+06	1.55428e+07	2.35623e+06	1.8004e+06	3.33528e+06	1.32464e+07	1.46213e+07	8.45479e+06	1.86586e+07	1.91659e+07	1.8509e+07	2.40976e+07	3.30659e+07	1.24945e+07
A0A0H3N1U2	SSUBM407_0215	Cytoplasmic	@Intracellular	AMP-binding enzyme OS=Streptococcus suis (strain BM407) OX=568814 GN=SSUBM407_0215 PE=4 SV=1 - [A0A0H3N1U2_STRS4]	15.52	1	6	6	20	0	651367	0	1.18986e+06	1.71206e+06	0	0	0	0	1.5658e+06	1.42683e+06	0	585739	2.55542e+06	0	1.96538e+06	3.01892e+06	909501
A0A0H3MTC2	SSUBM407_0216	Cytoplasmic	@Intracellular	Multifunctional fusion protein OS=Streptococcus suis (strain BM407) OX=568814 GN=msrAB PE=3 SV=1 - [A0A0H3MTC2_STRS4]	10.26	1	2	2	10	0	0	0	0	410909	0	693479	0	0	0	789908	0	0	2.07966e+06	0	1.68882e+06	2.18053e+06	0
A0A0H3N1U8	SSUBM407_0225	Cytoplasmic	@Intracellular	Glutamate dehydrogenase OS=Streptococcus suis (strain BM407) OX=568814 GN=gdh PE=3 SV=1 - [A0A0H3N1U8_STRS4]	22.99	1	9	9	76	2.2347e+06	1.05755e+06	449291	2.16537e+06	2.5443e+06	466372	862193	1.59966e+06	0	3.17253e+06	3.00825e+06	0	2.57392e+06	7.36989e+06	2.23645e+06	2.5215e+06	3.01663e+06	1.91019e+06
A0A0H3MTH9	SSUBM407_0241	Cytoplasmic	@Intracellular	Uncharacterized protein OS=Streptococcus suis (strain BM407) OX=568814 GN=SSUBM407_0241 PE=4 SV=1 - [A0A0H3MTH9_STRS4]	2.94	1	1	1	1	0	0	0	0	0	0	0	0	0	0	0	0	0	0	0	0	0	0
A0A0H3N1Y1	SSUBM407_0248	Cytoplasmic	@Intracellular	50S ribosomal protein L33 OS=Streptococcus suis (strain BM407) OX=568814 GN=rpmG1 PE=3 SV=1 - [A0A0H3N1Y1_STRS4]	28.57	1	2	2	11	0	2.0642e+06	0	0	0	0	1.16531e+07	6.2096e+06	4.70001e+06	1.73708e+07	16966359	4.48675e+06	1.3253e+06	0	0	0	0	0
A0A0H3MTI4	SSUBM407_0249	Cytoplasmic	@Intracellular	50S ribosomal protein L32 OS=Streptococcus suis (strain BM407) OX=568814 GN=rpmF PE=3 SV=1 - [A0A0H3MTI4_STRS4]	16.67	1	1	1	10	1.08093e+06	1.65297e+06	0	1.21792e+06	1.73489e+06	0	1.26369e+06	891694	710351	0	2.04743e+06	0	0	9.20238e+06	0	0	3.25571e+06	0
A0A0H3MT77	SSUBM407_0250	Cytoplasmic	@Intracellular	Histidine--tRNA ligase OS=Streptococcus suis (strain BM407) OX=568814 GN=hisS PE=3 SV=1 - [A0A0H3MT77_STRS4]	6.79	1	3	3	17	0	0	0	0	0	1.30801e+06	930643	0	222843	1.15324e+06	1.73285e+06	311095	3.80193e+06	1.69451e+06	2.39055e+06	0	1.50545e+06	539560
A0A0H3MXK2	SSUBM407_0251	Cytoplasmic	@Intracellular	Alcohol dehydrogenase OS=Streptococcus suis (strain BM407) OX=568814 GN=adhP PE=3 SV=1 - [A0A0H3MXK2_STRS4]	4.69	1	1	1	1	0	0	0	0	0	0	0	0	0	0	0	0	0	0	0	784866	0	0
A0A0H3MTC9	SSUBM407_0252	Cytoplasmic	@Intracellular	Aldehyde-alcohol dehydrogenase OS=Streptococcus suis (strain BM407) OX=568814 GN=adhE PE=3 SV=1 - [A0A0H3MTC9_STRS4]	8.04	1	4	4	11	334204	0	0	0	0	0	540003	0	0	476460	0	0	834602	698149	0	1.39759e+06	0	0
A0A0H3N1Y4	SSUBM407_0253	Cytoplasmic	@Intracellular	Putative threonine synthase OS=Streptococcus suis (strain BM407) OX=568814 GN=SSUBM407_0253 PE=4 SV=1 - [A0A0H3N1Y4_STRS4]	35.63	1	9	9	67	357407	380525	0	948355	1.26418e+06	900085	1.35659e+06	533423	0	725366	2.52139e+06	839519	4.07417e+06	5.7437e+06	4.34182e+06	2.45006e+06	6.30525e+06	1.09109e+06
A0A0H3MTJ4	SSUBM407_0260	Cytoplasmic	@Intracellular	Mevalonate kinase OS=Streptococcus suis (strain BM407) OX=568814 GN=mvaK1 PE=4 SV=1 - [A0A0H3MTJ4_STRS4]	5.47	1	1	1	1	0	0	0	0	0	0	0	0	0	0	0	0	0	0	0	0	0	0
A0A0H3MT85	SSUBM407_0261	Cytoplasmic	@Intracellular	Mevalonate diphosphate decarboxylase OS=Streptococcus suis (strain BM407) OX=568814 GN=mvaD PE=4 SV=1 - [A0A0H3MT85_STRS4]	8.21	1	2	2	4	0	0	0	0	0	0	360390	0	0	0	0	0	0	3.05377e+06	7.33284e+06	0	2.61818e+06	0
A0A0H3MTD7	SSUBM407_0263	Cytoplasmic	@Intracellular	Isopentenyl-diphosphate delta-isomerase OS=Streptococcus suis (strain BM407) OX=568814 GN=fni PE=3 SV=1 - [A0A0H3MTD7_STRS4]	1.64	1	1	1	2	0	0	0	0	0	0	1.44639e+07	0	0	0	0	0	2947447	0	0	0	0	0
A0A0H3MT89	SSUBM407_0266	Cytoplasmic	@Intracellular	UPF0237 protein SSUBM407_0266 OS=Streptococcus suis (strain BM407) OX=568814 GN=SSUBM407_0266 PE=3 SV=1 - [A0A0H3MT89_STRS4]	52.27	1	4	4	18	1.21173e+06	576704	0	0	0	434206	345860	0	0	1.14407e+06	1.36086e+06	0	0	1.28629e+06	1.44011e+06	2.99931e+06	2.04816e+06	524380
A0A0H3MXL6	SSUBM407_0267	Cytoplasmic	@Intracellular	UPF0210 protein SSUBM407_0267 OS=Streptococcus suis (strain BM407) OX=568814 GN=SSUBM407_0267 PE=3 SV=1 - [A0A0H3MXL6_STRS4]	39.33	1	9	9	74	737316	698353	515917	1.24582e+06	1.12916e+06	268491	1.06009e+06	632604	0	1.34695e+06	2.75747e+06	1.01602e+06	2.79162e+06	4.49108e+06	1.754e+06	4.91178e+06	4.20521e+06	610586
A0A0H3MTE1	SSUBM407_0268	Cytoplasmic	@Intracellular	Phosphoglycerate mutase family protein OS=Streptococcus suis (strain BM407) OX=568814 GN=SSUBM407_0268 PE=4 SV=1 - [A0A0H3MTE1_STRS4]	18.61	1	4	4	14	0	0	0	0	0	1.51713e+06	1.24916e+06	577049	0	1.69682e+06	2144016	586637	0	617177	0	4.05231e+06	569319	0
A0A0H3MTK5	SSUBM407_0270	Cytoplasmic	@Intracellular	Protein GrpE OS=Streptococcus suis (strain BM407) OX=568814 GN=grpE PE=3 SV=1 - [A0A0H3MTK5_STRS4]	42.94	1	7	7	50	2.17465e+06	1.53905e+06	0	1.05633e+06	1.4769e+06	847082	1.83656e+06	705286	576544	1.44537e+06	1.98915e+06	0	2.72752e+06	1.24716e+06	3.70721e+06	4.48517e+06	9.01541e+06	464778
A0A0H3MT94	SSUBM407_0271	Cytoplasmic	@Intracellular	Chaperone protein DnaK OS=Streptococcus suis (strain BM407) OX=568814 GN=dnaK PE=2 SV=1 - [A0A0H3MT94_STRS4]	69.95	1	30	30	570	5.47128e+07	1.52173e+07	1.22285e+07	4.41822e+07	2.9581e+07	2.66185e+07	5.28329e+07	1.87744e+07	7.54504e+06	3.69896e+07	3.55669e+07	1.2493e+07	6.13125e+07	5.83942e+07	6.37585e+07	1.51166e+08	2.24422e+08	2.9293e+07
A0A0H3MXM0	SSUBM407_0272	Cytoplasmic	@Intracellular	Chaperone protein DnaJ OS=Streptococcus suis (strain BM407) OX=568814 GN=dnaJ PE=3 SV=1 - [A0A0H3MXM0_STRS4]	9.52	1	3	3	23	1.79882e+06	0	354256	475508	0	438887	0	863520	1.11529e+06	2.29527e+06	2.16443e+06	760336	931074	392551	696212	5.83963e+06	2.57755e+06	582483
A0A0H3N202	SSUBM407_0274	Cytoplasmic	@Intracellular	Putative amidase OS=Streptococcus suis (strain BM407) OX=568814 GN=SSUBM407_0274 PE=3 SV=1 - [A0A0H3N202_STRS4]	1.87	1	1	1	1	0	0	0	0	0	0	283822	0	0	0	0	0	0	0	0	0	0	0
A0A0H3MTA1	SSUBM407_0281	Cytoplasmic	@Intracellular	tRNA pseudouridine synthase A OS=Streptococcus suis (strain BM407) OX=568814 GN=truA PE=3 SV=1 - [A0A0H3MTA1_STRS4]	4.82	1	1	1	1	0	0	0	0	0	0	0	0	0	0	0	0	0	0	0	5.86637e+06	0	0
A0A0H3MXM9	SSUBM407_0282	Cytoplasmic	@Intracellular	Putative phosphomethylpyrimidine kinase OS=Streptococcus suis (strain BM407) OX=568814 GN=thiD PE=4 SV=1 - [A0A0H3MXM9_STRS4]	4.35	1	1	1	1	0	0	0	0	0	0	0	0	0	0	0	0	0	0	0	0	0	0
A0A0H3N208	SSUBM407_0284	Cytoplasmic	@Intracellular	UPF0340 protein SSUBM407_0284 OS=Streptococcus suis (strain BM407) OX=568814 GN=SSUBM407_0284 PE=3 SV=1 - [A0A0H3N208_STRS4]	12.23	1	2	2	17	0	0	1.47054e+06	0	2.56592e+06	0	385069	0	0	0	506108	0	1.94475e+06	3.55801e+06	1.52156e+06	1.89524e+06	1.81264e+06	0
A0A0H3MTM2	SSUBM407_0285	Cytoplasmic	@Intracellular	Uncharacterized protein OS=Streptococcus suis (strain BM407) OX=568814 GN=SSUBM407_0285 PE=4 SV=1 - [A0A0H3MTM2_STRS4]	4.41	1	1	1	4	0	0	0	0	331248	0	0	0	0	0	0	0	0	4.29827e+06	0	4098681	3.96274e+06	0
A0A0H3MTF5	SSUBM407_0288	Cytoplasmic	@Intracellular	Zinc-binding dehydrogenase OS=Streptococcus suis (strain BM407) OX=568814 GN=SSUBM407_0288 PE=4 SV=1 - [A0A0H3MTF5_STRS4]	2.4	1	1	1	3	968793	1.24501e+06	0	0	0	0	0	0	0	0	0	0	0	0	6.62891e+06	0	0	0
A0A0H3N212	SSUBM407_0289	Cytoplasmic	@Intracellular	Hydrolase, alpha/beta fold family OS=Streptococcus suis (strain BM407) OX=568814 GN=SSUBM407_0289 PE=4 SV=1 - [A0A0H3N212_STRS4]	3.56	1	1	1	1	0	0	0	0	0	0	0	0	0	0	0	0	0	0	0	0	0	0
A0A0H3MTA8	SSUBM407_0291	Cytoplasmic	@Intracellular	NADH:flavin oxidoreductase / NADH oxidase family protein OS=Streptococcus suis (strain BM407) OX=568814 GN=SSUBM407_0291 PE=4 SV=1 - [A0A0H3MTA8_STRS4]	6.39	1	1	1	1	0	0	0	0	0	0	0	0	0	0	0	0	7.80037e+06	0	0	0	0	0
A0A0H3MTB1	SSUBM407_0296	Cytoplasmic	@Intracellular	Trigger factor OS=Streptococcus suis (strain BM407) OX=568814 GN=tig PE=3 SV=1 - [A0A0H3MTB1_STRS4]	43.09	1	17	17	165	8.75059e+06	8252703	6.82657e+06	1.337e+07	1.33201e+07	1.0193e+07	1.0517e+07	7.96754e+06	7.88228e+06	2.35364e+07	3.19306e+07	9.0794e+06	2.04667e+07	3.36963e+07	2.68857e+07	3.0942e+07	3.67564e+07	1.13509e+07
A0A0H3MTN5	SSUBM407_0300	Cytoplasmic	@Intracellular	Probable DNA-directed RNA polymerase subunit delta OS=Streptococcus suis (strain BM407) OX=568814 GN=rpoE PE=3 SV=1 - [A0A0H3MTN5_STRS4]	22.8	1	3	3	33	6.15455e+06	3.11075e+06	2.22611e+06	2.94288e+06	4.0707e+06	0	3.41178e+06	3.17644e+06	1.74554e+06	4.26701e+06	5.15787e+06	687914	6.21399e+06	1.59289e+07	1.09654e+07	0	1.94644e+07	6.27229e+06
A0A0H3MTB5	SSUBM407_0301	Cytoplasmic	@Intracellular	CTP synthase OS=Streptococcus suis (strain BM407) OX=568814 GN=pyrG PE=3 SV=1 - [A0A0H3MTB5_STRS4]	28.28	1	9	9	58	1.12769e+06	754227	532154	1.09475e+06	874027	718792	981654	282151	170059	1.35455e+06	1.89691e+06	398292	1.9046e+06	2.32155e+06	1.82795e+06	2.88762e+06	3.44169e+06	505257
A0A0H3MXP6	SSUBM407_0302	Cytoplasmic	@Intracellular	Fructose-bisphosphate aldolase OS=Streptococcus suis (strain BM407) OX=568814 GN=fba PE=3 SV=1 - [A0A0H3MXP6_STRS4]	40.27	1	9	9	190	2.6605e+07	2.86556e+07	1.44968e+07	5.0989e+07	4.5315e+07	3.37915e+07	5.11976e+07	2.52062e+07	1.17502e+07	3.59231e+07	5.94315e+07	1.94522e+07	5.20794e+07	9.9486e+07	4.50738e+07	1.22786e+08	1.3181e+08	2.43299e+07
A0A0H3MTG6	SSUBM407_0303	Cytoplasmic	@Intracellular	50S ribosomal protein L28 OS=Streptococcus suis (strain BM407) OX=568814 GN=rpmB PE=3 SV=1 - [A0A0H3MTG6_STRS4]	29.03	1	2	2	19	0	0	0	785190	0	0	1.32014e+07	7.56428e+06	2.56719e+06	9.24093e+06	1.09683e+07	4.30095e+06	2.76116e+06	5.54686e+06	0	0	900045	0
A0A0H3MTN8	SSUBM407_0305	Cytoplasmic	@Intracellular	Putative L-asparaginase OS=Streptococcus suis (strain BM407) OX=568814 GN=asnB PE=4 SV=1 - [A0A0H3MTN8_STRS4]	16.93	1	2	2	4	0	0	0	0	0	0	0	0	0	0	0	0	0	0	0	0	0	0
A0A0H3MTB9	SSUBM407_0307	Cytoplasmic	@Intracellular	Putative universal stress protein OS=Streptococcus suis (strain BM407) OX=568814 GN=SSUBM407_0307 PE=4 SV=1 - [A0A0H3MTB9_STRS4]	18	1	2	2	3	0	0	0	0	0	0	0	0	0	0	0	0	0	0	0	395511	0	0
A0A0H3MXQ1	SSUBM407_0308	Cytoplasmic	@Intracellular	Putative aminotransferase OS=Streptococcus suis (strain BM407) OX=568814 GN=SSUBM407_0308 PE=4 SV=1 - [A0A0H3MXQ1_STRS4]	27.97	1	9	9	35	512809	0	0	0	394175	206245	1.27269e+06	850128	452349	1.21732e+06	2.12266e+06	1.85356e+06	0	1.90608e+06	0	0	927440	542667
A0A0H3MTH0	SSUBM407_0309	Cytoplasmic	@Intracellular	GTP-sensing transcriptional pleiotropic repressor CodY OS=Streptococcus suis (strain BM407) OX=568814 GN=codY PE=3 SV=1 - [A0A0H3MTH0_STRS4]	19.08	1	3	3	15	0	0	0	0	0	645679	1.31116e+06	970190	441957	0	886795	0	3.39884e+06	0	4.2493e+06	1.42865e+06	1.92846e+06	0
A0A0H3N233	SSUBM407_0311	Cytoplasmic	@Intracellular	50S ribosomal protein L19 OS=Streptococcus suis (strain BM407) OX=568814 GN=rplS PE=3 SV=1 - [A0A0H3N233_STRS4]	47.83	1	5	5	17	3.1604e+06	0	0	0	966854	0	1.12354e+06	1.98071e+06	0	0	2.44e+06	193154	3.2255e+06	3.17538e+06	2.72095e+06	743214	5.44451e+06	0
A0A0H3MTC3	SSUBM407_0313	Cytoplasmic	@Intracellular	Aspartyl/glutamyl-tRNA(Asn/Gln) amidotransferase subunit C OS=Streptococcus suis (strain BM407) OX=568814 GN=gatC PE=3 SV=1 - [A0A0H3MTC3_STRS4]	11	1	1	1	1	0	0	0	0	0	0	0	0	0	0	4.767e+06	0	0	0	0	0	0	0
A0A0H3MXQ6	SSUBM407_0314	Cytoplasmic	@Intracellular	Glutamyl-tRNA(Gln) amidotransferase subunit A OS=Streptococcus suis (strain BM407) OX=568814 GN=gatA PE=3 SV=1 - [A0A0H3MXQ6_STRS4]	44.47	1	16	16	166	2.46289e+06	1.79956e+06	1.30194e+06	3.52299e+06	2.84511e+06	3.45116e+06	5.59236e+06	2.33746e+06	2646144	7.03081e+06	8.19504e+06	2.20802e+06	9.57341e+06	1.07938e+07	8.65945e+06	1.32177e+07	1.7457e+07	2.93634e+06
A0A0H3MTH4	SSUBM407_0315	Cytoplasmic	@Intracellular	Aspartyl/glutamyl-tRNA(Asn/Gln) amidotransferase subunit B OS=Streptococcus suis (strain BM407) OX=568814 GN=gatB PE=3 SV=1 - [A0A0H3MTH4_STRS4]	35.91	1	12	12	91	887386	320492	735798	1.15523e+06	972533	732912	1.5141e+06	370715	501068	1.03812e+06	2.65094e+06	536479	3.62819e+06	4.54695e+06	3.18467e+06	5.8548e+06	6.66792e+06	1.06155e+06
A0A0H3N238	SSUBM407_0317	Cytoplasmic	@Intracellular	Putative deoxyguanosinetriphosphate triphosphohydrolase OS=Streptococcus suis (strain BM407) OX=568814 GN=SSUBM407_0317 PE=3 SV=1 - [A0A0H3N238_STRS4]	1.56	1	1	1	1	0	0	0	0	0	0	0	0	0	0	0	0	0	8.65733e+06	0	0	0	0
A0A0H3MTC8	SSUBM407_0319	Cytoplasmic	@Intracellular	Galactokinase OS=Streptococcus suis (strain BM407) OX=568814 GN=galK PE=3 SV=1 - [A0A0H3MTC8_STRS4]	7.18	1	2	2	5	0	0	0	239426	0	0	0	0	0	0	0	0	331735	0	392932	137949	0	0
A0A0H3N246	SSUBM407_0327	Cytoplasmic	@Intracellular	Probable nicotinate-nucleotide adenylyltransferase OS=Streptococcus suis (strain BM407) OX=568814 GN=nadD PE=3 SV=1 - [A0A0H3N246_STRS4]	10.95	1	1	1	1	0	0	0	0	0	0	0	0	0	0	0	0	0	0	0	1.03522e+07	0	0
A0A0H3MTE0	SSUBM407_0331	Cytoplasmic	@Intracellular	Ribosomal silencing factor RsfS OS=Streptococcus suis (strain BM407) OX=568814 GN=rsfS PE=3 SV=1 - [A0A0H3MTE0_STRS4]	20.17	1	3	3	29	1.51146e+06	1.60802e+06	695127	1.82816e+06	1.51086e+06	732283	1.14453e+06	939800	415136	1.46956e+06	2.26442e+06	459307	2.449e+06	5.41626e+06	4.35946e+06	2.40728e+06	5.63294e+06	780673
A0A0H3N253	SSUBM407_0334	Cytoplasmic	@Intracellular	UPF0348 protein SSUBM407_0334 OS=Streptococcus suis (strain BM407) OX=568814 GN=SSUBM407_0334 PE=3 SV=1 - [A0A0H3N253_STRS4]	7.71	1	1	1	1	0	0	0	0	0	0	0	0	0	0	0	0	0	0	0	0	0	0
A0A0H3N258	SSUBM407_0339	Cytoplasmic	@Intracellular	Uncharacterized protein OS=Streptococcus suis (strain BM407) OX=568814 GN=SSUBM407_0339 PE=4 SV=1 - [A0A0H3N258_STRS4]	22.06	1	2	2	13	0	0	0	0	0	0	0	0	0	1.13126e+06	1.16212e+06	0	0	0	0	5.22164e+06	2.25309e+06	3.19865e+06
A0A0H3MTF0	SSUBM407_0341	Cytoplasmic	@Intracellular	Putative ATP-dependent protease ATP-binding subunit ClpL OS=Streptococcus suis (strain BM407) OX=568814 GN=clpL PE=4 SV=1 - [A0A0H3MTF0_STRS4]	1.86	1	1	1	1	0	0	0	0	0	0	0	0	0	0	459176	0	0	0	0	0	0	0
A0A0H3MXT0	SSUBM407_0342	Cytoplasmic	@Intracellular	4-alpha-glucanotransferase OS=Streptococcus suis (strain BM407) OX=568814 GN=malM PE=3 SV=1 - [A0A0H3MXT0_STRS4]	6.57	1	2	2	13	0	0	0	438134	0	391290	706998	0	0	0	0	342590	1.26627e+06	1.28838e+06	1.2063e+06	1.04166e+06	1.42333e+06	0
A0A0H3MTJ6	SSUBM407_0343	Cytoplasmic	@Intracellular	Alpha-1,4 glucan phosphorylase OS=Streptococcus suis (strain BM407) OX=568814 GN=glgP PE=3 SV=1 - [A0A0H3MTJ6_STRS4]	23.61	1	13	15	161	2.168e+06	1.39548e+06	972046	4.63357e+06	2.69456e+06	3.48277e+06	3.34567e+06	1.02726e+06	811333	3.32938e+06	4.56158e+06	1.40064e+06	7.3421e+06	9.18519e+06	7.46386e+06	9.47493e+06	1.02576e+07	1.75021e+06
A0A0H3N268	SSUBM407_0349	Cytoplasmic	@Intracellular	Probable transcriptional regulatory protein SSUBM407_0349 OS=Streptococcus suis (strain BM407) OX=568814 GN=SSUBM407_0349 PE=3 SV=1 - [A0A0H3N268_STRS4]	19.33	1	3	3	40	1.37983e+07	6.00932e+06	6.74494e+06	1.38705e+07	9.81354e+06	1.15842e+07	5659603	3.00615e+06	3.14105e+06	1.06943e+07	1.08189e+07	4.16614e+06	3.65724e+07	2.04047e+07	3.87311e+07	1.95971e+07	2.21809e+07	6.11615e+06
A0A0H3MTS2	SSUBM407_0350	Cytoplasmic	@Intracellular	Uncharacterized protein OS=Streptococcus suis (strain BM407) OX=568814 GN=SSUBM407_0350 PE=4 SV=1 - [A0A0H3MTS2_STRS4]	53.19	1	10	10	92	1.17725e+06	1.34258e+06	753698	1.89185e+06	2.6288e+06	1.31899e+06	898917	0	424155	2.23809e+06	3.61713e+06	700026	2.60694e+06	1.13317e+07	3.5863e+06	4.70242e+06	8.81272e+06	1.73543e+06
A0A0H3MTK6	SSUBM407_0353	Cytoplasmic	@Intracellular	UPF0176 protein SSUBM407_0353 OS=Streptococcus suis (strain BM407) OX=568814 GN=SSUBM407_0353 PE=3 SV=1 - [A0A0H3MTK6_STRS4]	24.77	1	5	5	21	0	0	0	1.69221e+06	1.5703e+06	1.62043e+06	4.25151e+06	624372	297006	0	2.39825e+06	0	4.01772e+06	3.17606e+06	5.03509e+06	0	1.5884e+06	0
A0A0H3MTG4	SSUBM407_0357	Cytoplasmic	@Intracellular	Cold shock protein OS=Streptococcus suis (strain BM407) OX=568814 GN=SSUBM407_0357 PE=4 SV=1 - [A0A0H3MTG4_STRS4]	28.36	1	2	2	10	0	0	0	0	0	0	7.41979e+06	4.4207e+06	7.66755e+06	7.57437e+06	1.42092e+07	3.52636e+06	0	3.94912e+06	0	0	0	0
A0A0H3MXU3	SSUBM407_0358	Cytoplasmic	@Intracellular	Ribosomal RNA small subunit methyltransferase G OS=Streptococcus suis (strain BM407) OX=568814 GN=gidB PE=3 SV=1 - [A0A0H3MXU3_STRS4]	11.39	1	2	2	5	0	0	0	0	0	0	0	0	0	0	432933	0	325160	0	0	0	590817	0
A0A0H3MTG8	SSUBM407_0362	Cytoplasmic	@Intracellular	Cell cycle protein GpsB OS=Streptococcus suis (strain BM407) OX=568814 GN=gpsB PE=3 SV=1 - [A0A0H3MTG8_STRS4]	45.95	1	4	4	34	989167	900871	0	1.61084e+06	1.58759e+06	898377	4.22308e+06	2.74238e+06	1.76132e+06	5.61596e+06	2.49494e+06	1.25498e+06	3.39764e+06	3.84402e+06	2.90796e+06	2.93886e+06	2.64917e+06	632104
A0A0H3MXU8	SSUBM407_0363	Cytoplasmic	@Intracellular	Putative RNA methylase family protein OS=Streptococcus suis (strain BM407) OX=568814 GN=SSUBM407_0363 PE=3 SV=1 - [A0A0H3MXU8_STRS4]	30.15	1	7	7	18	0	0	0	0	0	301184	0	0	0	0	722968	0	672677	2.26405e+06	0	990835	1.05e+06	437602
A0A0H3MTL4	SSUBM407_0364	Cytoplasmic	@Intracellular /TMH start AFTER 60	Mid-cell-anchored protein Z OS=Streptococcus suis (strain BM407) OX=568814 GN=mapZ PE=3 SV=1 - [A0A0H3MTL4_STRS4]	22.73	1	7	7	25	376590	1.52287e+06	0	0	0	0	1.1664e+06	338198	309435	1.29148e+06	1.1821e+06	0	804852	1.42297e+06	0	4.61802e+06	1.99678e+06	7.66624e+06
A0A0H3N283	SSUBM407_0365	Cytoplasmic	@Intracellular	S-ribosylhomocysteine lyase OS=Streptococcus suis (strain BM407) OX=568814 GN=luxS PE=3 SV=1 - [A0A0H3N283_STRS4]	33.75	1	5	5	25	0	0	0	330632	0	0	203125	662473	493936	2.79964e+06	2.21449e+06	624472	346920	1.26534e+06	0	1.40213e+06	1.47139e+06	0
A0A0H3MTH2	SSUBM407_0367	Cytoplasmic	@Intracellular	Guanylate kinase OS=Streptococcus suis (strain BM407) OX=568814 GN=gmk PE=3 SV=1 - [A0A0H3MTH2_STRS4]	20.19	1	3	3	18	0	0	0	0	535821	0	419083	456499	174163	627674	1.42115e+06	0	4.04737e+06	1.70076e+06	4.4569e+06	1.17818e+06	3.89281e+06	500800
A0A0H3MXV3	SSUBM407_0368	Cytoplasmic	@Intracellular	DNA-directed RNA polymerase subunit omega OS=Streptococcus suis (strain BM407) OX=568814 GN=rpoZ PE=3 SV=1 - [A0A0H3MXV3_STRS4]	44.66	1	3	3	44	972904	657316	601902	1.00204e+06	931983	1.00597e+06	1.03707e+06	346815	216243	1.56122e+06	1.6332e+06	0	3.85282e+06	4.87943e+06	3.52158e+06	3.72486e+06	2.83716e+06	0
A0A0H3N287	SSUBM407_0370	Cytoplasmic	@Intracellular	Methionyl-tRNA formyltransferase OS=Streptococcus suis (strain BM407) OX=568814 GN=fmt PE=3 SV=1 - [A0A0H3N287_STRS4]	27.88	1	6	6	37	0	355309	0	410671	956074	0	670307	280703	0	568442	1.22594e+06	0	668574	2.90826e+06	1.12738e+06	1.17162e+06	2.61216e+06	407420
A0A0H3MTU4	SSUBM407_0371	Cytoplasmic	@Intracellular	Putative ribosomal RNA small subunit methyltransferase OS=Streptococcus suis (strain BM407) OX=568814 GN=SSUBM407_0371 PE=3 SV=1 - [A0A0H3MTU4_STRS4]	2.75	1	1	1	2	0	0	0	288411	0	0	0	0	0	0	0	0	0	0	0	753736	0	0
A0A0H3MTH7	SSUBM407_0372	Cytoplasmic	@Intracellular	Uncharacterized protein OS=Streptococcus suis (strain BM407) OX=568814 GN=SSUBM407_0372 PE=4 SV=1 - [A0A0H3MTH7_STRS4]	42.45	1	7	7	82	2.29539e+06	1.23135e+06	1.09927e+06	2.45507e+06	1.48295e+06	3.04415e+06	2.60135e+06	1.3101e+06	971554	2.72999e+06	6.15259e+06	2.52298e+06	5.14575e+06	4.30355e+06	3.99451e+06	6.86448e+06	7.40377e+06	3.32417e+06
A0A0H3MXV7	SSUBM407_0373	Cytoplasmic	@Intracellular	Serine/threonine-protein kinase OS=Streptococcus suis (strain BM407) OX=568814 GN=SSUBM407_0373 PE=4 SV=1 - [A0A0H3MXV7_STRS4]	14.76	1	7	7	20	2.92088e+06	847331	0	5.6898e+06	1.38332e+06	621618	971235	0	0	912325	1.44374e+06	1.16967e+06	1535801	471858	2.85503e+06	0	996737	411715
A0A0H3MTV8	SSUBM407_0376	Cytoplasmic	@Intracellular	Response regulator protein OS=Streptococcus suis (strain BM407) OX=568814 GN=SSUBM407_0376 PE=4 SV=1 - [A0A0H3MTV8_STRS4]	46.95	1	7	7	38	289308	0	0	0	192698	0	384610	0	0	522856	825133	0	1.89484e+06	1.57463e+06	2.01299e+06	4.11656e+06	3.25124e+06	1.08117e+06
A0A0H3MTI2	SSUBM407_0377	Cytoplasmic	@Intracellular	Cyclophilin type peptidyl-prolyl cis-trans isomerase protein OS=Streptococcus suis (strain BM407) OX=568814 GN=SSUBM407_0377 PE=4 SV=1 - [A0A0H3MTI2_STRS4]	21.89	1	8	8	16	180757	0	0	0	0	0	856576	578591	0	0	0	0	733639	873305	617969	1.04027e+06	364241	0
A0A0H3MTM8	SSUBM407_0379	Cytoplasmic	@Intracellular	Cysteine synthase OS=Streptococcus suis (strain BM407) OX=568814 GN=cysM PE=3 SV=1 - [A0A0H3MTM8_STRS4]	73.7	1	12	12	719	2.03509e+07	3.95133e+07	1.50948e+07	7.25474e+07	9.90401e+07	3.21313e+07	6.5135e+07	4.15495e+07	2.0544e+07	8.0294e+07	3.11862e+08	7.76847e+07	1.3382e+08	4.17856e+08	1.1293e+08	3.2006e+08	6.31724e+08	1.21821e+08
A0A0H3MXW7	SSUBM407_0383	Cytoplasmic	@Intracellular	Ribosome hibernation promoting factor OS=Streptococcus suis (strain BM407) OX=568814 GN=hpf PE=3 SV=1 - [A0A0H3MXW7_STRS4]	36.67	1	5	5	79	2.77133e+06	1.15144e+06	932899	1.67061e+06	1.35848e+06	1.53848e+06	2.58384e+06	854755	953619	3.86032e+06	5.15768e+06	2.53241e+06	7.57978e+06	6.81945e+06	6.35985e+06	1.05877e+07	9.97934e+06	2.27317e+06
A0A0H3MTN2	SSUBM407_0384	Cytoplasmic	@Intracellular	Putative RNA methyltransferase OS=Streptococcus suis (strain BM407) OX=568814 GN=SSUBM407_0384 PE=3 SV=1 - [A0A0H3MTN2_STRS4]	11.11	1	2	2	2	0	0	0	1.58581e+06	0	0	0	0	0	0	0	0	0	0	0	0	0	369487
A0A0H3MTN4	SSUBM407_0389	Cytoplasmic	@Intracellular	GntR family regulatory protein OS=Streptococcus suis (strain BM407) OX=568814 GN=SSUBM407_0389 PE=4 SV=1 - [A0A0H3MTN4_STRS4]	30.51	1	5	5	21	0	0	0	706236	0	0	880657	0	0	262534	625654	0	3.37458e+06	2.1135e+06	3.28699e+06	4.71959e+06	2.29059e+06	0
A0A0H3MTY2	SSUBM407_0391	Cytoplasmic	@Intracellular	Sugar phosphotransferase system (PTS), sorbose subfamily, IIB component OS=Streptococcus suis (strain BM407) OX=568814 GN=SSUBM407_0391 PE=4 SV=1 - [A0A0H3MTY2_STRS4]	9.32	1	1	1	1	0	0	0	0	0	0	0	0	0	0	0	0	0	0	0	0	0	0
A0A0H3MTY7	SSUBM407_0396	Cytoplasmic	@Intracellular	Uncharacterized protein OS=Streptococcus suis (strain BM407) OX=568814 GN=SSUBM407_0396 PE=4 SV=1 - [A0A0H3MTY7_STRS4]	15.48	1	1	1	1	0	0	0	0	0	0	0	0	0	0	0	0	0	0	0	0	0	0
A0A0H3MTJ8	SSUBM407_0397	Cytoplasmic	@Intracellular	Uncharacterized protein OS=Streptococcus suis (strain BM407) OX=568814 GN=SSUBM407_0397 PE=4 SV=1 - [A0A0H3MTJ8_STRS4]	20.31	1	3	3	8	0	400200	0	0	0	0	0	0	0	6.25229e+06	5.27476e+06	0	0	0	0	774274	2.06482e+06	0
A0A0H3N2B7	SSUBM407_0400	Cytoplasmic	@Intracellular	Valine--tRNA ligase OS=Streptococcus suis (strain BM407) OX=568814 GN=valS PE=3 SV=1 - [A0A0H3N2B7_STRS4]	29.45	1	17	17	122	418956	285753	486583	1.34416e+06	1.42211e+06	619639	2.7881e+06	594502	0	626382	1.91533e+06	1.05e+06	2.98127e+06	4.72908e+06	2.33604e+06	3.14594e+06	5.61995e+06	668876
A0A0H3MTK2	SSUBM407_0403	Cytoplasmic	@Intracellular	Fic protein family OS=Streptococcus suis (strain BM407) OX=568814 GN=SSUBM407_0403 PE=4 SV=1 - [A0A0H3MTK2_STRS4]	28.73	1	5	5	16	0	0	0	0	0	0	0	0	0	0	0	0	808307	0	1.01768e+06	293238	1.02885e+06	0
A0A0H3MXY4	SSUBM407_0404	Cytoplasmic	@Intracellular	DEAD/DEAH box family helicase OS=Streptococcus suis (strain BM407) OX=568814 GN=SSUBM407_0404 PE=4 SV=1 - [A0A0H3MXY4_STRS4]	2.11	1	1	1	2	0	0	0	0	0	0	0	0	0	0	3.65849e+06	0	0	0	0	0	0	0
A0A0H3MU05	SSUBM407_0407	Cytoplasmic	@Intracellular	Uncharacterized protein OS=Streptococcus suis (strain BM407) OX=568814 GN=SSUBM407_0407 PE=4 SV=1 - [A0A0H3MU05_STRS4]	1.7	1	1	1	1	0	0	0	0	0	0	0	0	0	0	961485	0	0	0	0	0	0	0
A0A0H3MTK7	SSUBM407_0408	Cytoplasmic	@Intracellular	Aspartate--ammonia ligase OS=Streptococcus suis (strain BM407) OX=568814 GN=asnA PE=3 SV=1 - [A0A0H3MTK7_STRS4]	30.91	1	8	8	69	1.75041e+06	816756	456620	1.55763e+06	961715	1.30383e+06	2.03218e+06	1.16961e+06	395187	1.4528e+06	2.83362e+06	1.1093e+06	9.96758e+06	1.41578e+07	7.0441e+06	7.53219e+06	6.02691e+06	1.19712e+06
A0A0H3MXZ0	SSUBM407_0409	Cytoplasmic	@Intracellular	BipA family GTPase OS=Streptococcus suis (strain BM407) OX=568814 GN=SSUBM407_0409 PE=4 SV=1 - [A0A0H3MXZ0_STRS4]	27.97	1	11	11	136	4.21664e+06	1.74029e+06	915788	3.88398e+06	3.7891e+06	3.20336e+06	5.15354e+06	3.35741e+06	2.36679e+06	2.54223e+06	5.59817e+06	2.72148e+06	6.40382e+06	1.01445e+07	7.05437e+06	5.30079e+06	9.74669e+06	1.69052e+06
A0A0H3MTP8	SSUBM407_0417	Cytoplasmic	@Intracellular	UDP-N-acetylmuramoylalanine--D-glutamate ligase OS=Streptococcus suis (strain BM407) OX=568814 GN=murD PE=3 SV=1 - [A0A0H3MTP8_STRS4]	32.52	1	8	8	44	1.02023e+06	0	0	858823	972975	289964	3.08549e+06	2.08577e+06	0	658195	1.38415e+06	964306	1.88593e+06	2.49681e+06	1.25316e+06	4.40055e+06	4.5129e+06	1.34984e+06
A0A0H3MU13	SSUBM407_0419	Cytoplasmic	@Intracellular	Cell division protein DivIB OS=Streptococcus suis (strain BM407) OX=568814 GN=divIB PE=3 SV=1 - [A0A0H3MU13_STRS4]	13.61	1	4	4	10	0	0	0	0	0	0	0	0	0	0	375773	0	344421	0	407850	869489	0	0
A0A0H3MTL7	SSUBM407_0420	Cytoplasmic	@Intracellular	Cell division protein FtsA OS=Streptococcus suis (strain BM407) OX=568814 GN=ftsA PE=3 SV=1 - [A0A0H3MTL7_STRS4]	27.89	1	7	7	56	3.75102e+06	799644	3.41219e+06	5.87248e+06	6.63568e+06	8.7098e+06	8.93734e+06	3.091e+06	2.34623e+06	1.27137e+07	2.18253e+07	8.12313e+06	2.27394e+07	1.16472e+07	1.29682e+07	1.86745e+07	1.55009e+07	7.12671e+06
A0A0H3MXZ7	SSUBM407_0421	Cytoplasmic	@Intracellular	Cell division protein FtsZ OS=Streptococcus suis (strain BM407) OX=568814 GN=ftsZ PE=3 SV=1 - [A0A0H3MXZ7_STRS4]	38.39	1	11	11	129	1.71051e+07	9.76832e+06	7.99342e+06	1.41562e+07	1.31651e+07	1.37817e+07	2.1918e+07	1.13473e+07	3.23095e+06	3.20255e+07	3.17857e+07	1.06859e+07	4.05857e+07	5.57439e+07	4.91552e+07	4.92209e+07	5.33804e+07	1.36983e+07
A0A0H3MTQ2	SSUBM407_0422	Cytoplasmic	@Intracellular	Pyridoxal phosphate homeostasis protein OS=Streptococcus suis (strain BM407) OX=568814 GN=SSUBM407_0422 PE=3 SV=1 - [A0A0H3MTQ2_STRS4]	12.11	1	2	2	6	0	0	0	0	0	0	0	0	0	0	0	0	825218	875048	825770	1373848	1.98774e+06	0
A0A0H3N2D9	SSUBM407_0423	Cytoplasmic	@Intracellular	Cell division protein SepF OS=Streptococcus suis (strain BM407) OX=568814 GN=sepF PE=3 SV=1 - [A0A0H3N2D9_STRS4]	11.23	1	2	2	6	0	0	0	0	0	0	0	0	358915	1.30998e+06	1.12966e+06	382118	0	0	0	0	0	0
A0A0H3MY01	SSUBM407_0426	Cytoplasmic	@Intracellular	Putative cell-division protein DivIVA OS=Streptococcus suis (strain BM407) OX=568814 GN=SSUBM407_0426 PE=4 SV=1 - [A0A0H3MY01_STRS4]	46.72	1	9	9	124	1.91648e+06	1.93615e+06	1.91778e+06	2.13654e+06	2.04552e+06	2.84726e+06	1.92769e+06	952917	859812	7.90182e+06	1.11817e+07	3.1333e+06	1.48401e+07	1.98172e+07	1.2996e+07	7.4596e+06	1.49519e+07	4.71756e+06
A0A0H3N2E3	SSUBM407_0428	Cytoplasmic	@Intracellular	Isoleucine--tRNA ligase OS=Streptococcus suis (strain BM407) OX=568814 GN=ileS PE=3 SV=1 - [A0A0H3N2E3_STRS4]	41.55	1	26	26	296	4.77612e+06	3.01895e+06	2.02558e+06	6.17939e+06	4.4991e+06	3.68887e+06	4.19918e+06	1.73196e+06	617332	4.18133e+06	6.70335e+06	3.02841e+06	7.66364e+06	1.31702e+07	8.49875e+06	1.43424e+07	1.35273e+07	2.72134e+06
A0A0H3MU22	SSUBM407_0429	Cytoplasmic	@Intracellular	Uncharacterized protein OS=Streptococcus suis (strain BM407) OX=568814 GN=SSUBM407_0429 PE=4 SV=1 - [A0A0H3MU22_STRS4]	16.67	1	2	2	9	0	455736	0	0	0	0	0	0	0	2.60635e+06	2.64253e+06	517769	505951	1.52873e+06	0	0	1.66886e+06	1.28334e+06
A0A0H3MTM5	SSUBM407_0430	Cytoplasmic	@Intracellular	MutT/NUDIX hydrolase family protein OS=Streptococcus suis (strain BM407) OX=568814 GN=SSUBM407_0430 PE=4 SV=1 - [A0A0H3MTM5_STRS4]	18.06	1	3	3	5	0	0	0	0	0	0	0	0	0	0	0	0	0	0	0	533084	993768	0
A0A0H3MY03	SSUBM407_0431	Cytoplasmic	@Intracellular	Putative ATP-dependent Clp protease ATP-binding subunit OS=Streptococcus suis (strain BM407) OX=568814 GN=clpE PE=3 SV=1 - [A0A0H3MY03_STRS4]	15.09	1	9	10	64	1.47581e+06	848570	699599	1.06791e+06	724764	1.02936e+06	784620	0	236134	1.82313e+06	2.35031e+06	867777	2.54116e+06	1.66214e+06	2.06741e+06	4.28927e+06	4.86186e+06	1.44387e+06
A0A0H3MTR3	SSUBM407_0432	Cytoplasmic	@Intracellular	Uncharacterized protein OS=Streptococcus suis (strain BM407) OX=568814 GN=SSUBM407_0432 PE=4 SV=1 - [A0A0H3MTR3_STRS4]	25	1	2	2	19	8.46321e+06	6.2129e+06	6.9599e+06	2.81554e+06	7.39666e+06	9211010	1.58787e+07	1.00348e+07	7.24852e+06	2.037e+07	2.30363e+07	5.42042e+06	1.50937e+07	2.27408e+07	1.46532e+07	1.37304e+07	1.61862e+07	1.19059e+07
A0A0H3MTN0	SSUBM407_0435	Cytoplasmic	@Intracellular	Bifunctional protein FolD OS=Streptococcus suis (strain BM407) OX=568814 GN=folD PE=3 SV=1 - [A0A0H3MTN0_STRS4]	13.12	1	2	2	13	0	0	0	0	465917	298424	222126	0	0	0	847128	0	2.06294e+06	1.50821e+06	1.97729e+06	2.04765e+06	2.81118e+06	0
A0A0H3MTS3	SSUBM407_0444	Cytoplasmic	@Intracellular	Putative peptidase OS=Streptococcus suis (strain BM407) OX=568814 GN=SSUBM407_0444 PE=4 SV=1 - [A0A0H3MTS3_STRS4]	12.94	1	3	3	11	0	0	0	0	0	0	0	1.04104e+06	514258	1.39737e+06	2.82585e+06	1597817	0	0	0	627243	912664	0
A0A0H3N2F9	SSUBM407_0445	Cytoplasmic	@Intracellular	Putative peptidase OS=Streptococcus suis (strain BM407) OX=568814 GN=SSUBM407_0445 PE=4 SV=1 - [A0A0H3N2F9_STRS4]	3.96	1	1	1	1	0	0	0	0	0	0	0	0	0	0	0	0	0	0	0	0	338419	0
A0A0H3MTN7	SSUBM407_0447	Cytoplasmic	@Intracellular	Uncharacterized protein OS=Streptococcus suis (strain BM407) OX=568814 GN=SSUBM407_0447 PE=4 SV=1 - [A0A0H3MTN7_STRS4]	6.54	1	1	1	1	0	0	0	0	0	0	0	0	0	0	0	0	0	0	0	0	0	0
A0A0H3MY16	SSUBM407_0448	Cytoplasmic	@Intracellular	Uncharacterized protein OS=Streptococcus suis (strain BM407) OX=568814 GN=SSUBM407_0448 PE=4 SV=1 - [A0A0H3MY16_STRS4]	23.94	1	2	2	2	0	0	0	0	0	0	0	0	0	0	420614	0	0	0	0	0	3.32336e+06	0
A0A0H3N2G3	SSUBM407_0450	Cytoplasmic	@Intracellular	Putative cyclase OS=Streptococcus suis (strain BM407) OX=568814 GN=SSUBM407_0450 PE=4 SV=1 - [A0A0H3N2G3_STRS4]	43.67	1	9	9	51	876550	670139	267725	762044	431499	428779	1.02497e+06	228472	0	1.05989e+06	1.00988e+06	276537	2.29963e+06	3.14843e+06	1.88073e+06	1.56269e+06	2.06351e+06	399465
A0A0H3MU40	SSUBM407_0451	Cytoplasmic	@Intracellular	Glutathione reductase OS=Streptococcus suis (strain BM407) OX=568814 GN=gor PE=3 SV=1 - [A0A0H3MU40_STRS4]	27.84	1	7	7	33	0	0	0	1.12517e+06	891197	481760	1.1047e+06	645361	0	0	967175	246845	295049	2.11106e+06	716913	3.05861e+06	4.06864e+06	0
A0A0H3MY21	SSUBM407_0453	Cytoplasmic	@Intracellular	ABC transporter ATP-binding protein OS=Streptococcus suis (strain BM407) OX=568814 GN=SSUBM407_0453 PE=4 SV=1 - [A0A0H3MY21_STRS4]	22.08	1	3	3	19	297677	0	0	0	0	0	1.27156e+06	720082	0	1.26043e+06	1.92747e+06	661963	1.02643e+06	1.33786e+06	0	0	698422	260549
A0A0H3N2H9	SSUBM407_0468	Cytoplasmic	@Intracellular	Uncharacterized protein OS=Streptococcus suis (strain BM407) OX=568814 GN=SSUBM407_0468 PE=4 SV=1 - [A0A0H3N2H9_STRS4]	0.9	2	1	1	1	0	0	0	0	0	0	0	342651	0	0	0	0	0	0	0	0	0	0
A0A0H3MTQ3	SSUBM407_0474	Cytoplasmic	@Intracellular	Uncharacterized protein OS=Streptococcus suis (strain BM407) OX=568814 GN=SSUBM407_0474 PE=4 SV=1 - [A0A0H3MTQ3_STRS4]	12.12	1	1	1	1	0	0	0	0	0	0	0	0	0	0	0	0	0	0	0	0	0	974903
A0A0H3N2I9	SSUBM407_0477	Cytoplasmic	@Intracellular	D-alanine--D-alanine ligase OS=Streptococcus suis (strain BM407) OX=568814 GN=SSUBM407_0477 PE=3 SV=1 - [A0A0H3N2I9_STRS4]	1.9	1	1	1	1	0	0	0	0	0	0	0	0	0	1.16707e+06	0	0	0	0	0	0	0	0
A0A0H3N2N4	SSUBM407_0522	Cytoplasmic	@Intracellular	Site-specific recombinase OS=Streptococcus suis (strain BM407) OX=568814 GN=SSUBM407_0522 PE=4 SV=1 - [A0A0H3N2N4_STRS4]	1.15	1	1	1	1	0	0	0	0	0	0	0	2245971	0	0	0	0	0	0	0	0	0	0
A0A0H3MTU5	SSUBM407_0524	Cytoplasmic	@Intracellular	Site-specific recombinase OS=Streptococcus suis (strain BM407) OX=568814 GN=SSUBM407_0524 PE=4 SV=1 - [A0A0H3MTU5_STRS4]	1.87	1	1	1	1	0	0	0	0	0	0	0	0	0	0	0	0	0	0	0	0	0	0
A0A0H3MTX8	SSUBM407_0526	Cytoplasmic	@Intracellular	Lysine--tRNA ligase OS=Streptococcus suis (strain BM407) OX=568814 GN=lysS PE=3 SV=1 - [A0A0H3MTX8_STRS4]	22.38	1	8	8	61	401714	340506	181895	1.06605e+06	895902	766717	3.05176e+06	1.15781e+06	1.08345e+06	2.44747e+06	4.94925e+06	2.12355e+06	2.224e+06	2.67515e+06	2.68219e+06	2.02451e+06	2.56741e+06	892732
A0A0H3MY84	SSUBM407_0535	Cytoplasmic	@Intracellular	Phosphoenolpyruvate carboxylase OS=Streptococcus suis (strain BM407) OX=568814 GN=ppc PE=3 SV=1 - [A0A0H3MY84_STRS4]	20.16	1	15	15	71	637869	0	0	1.751e+06	604691	590513	829093	0	0	1.02798e+06	1.57754e+06	336969	3.21832e+06	4.62993e+06	4.54561e+06	4.65525e+06	5.05151e+06	504523
A0A0H3MTZ0	SSUBM407_0536	Cytoplasmic	@Intracellular	RNA polymerase sigma factor protein OS=Streptococcus suis (strain BM407) OX=568814 GN=SSUBM407_0536 PE=3 SV=1 - [A0A0H3MTZ0_STRS4]	3.59	1	1	1	1	0	0	0	0	0	0	0	0	0	2.30383e+06	0	0	0	0	0	0	0	0
A0A0H3MUB0	SSUBM407_0538	Cytoplasmic	@Intracellular	Elongation factor Tu OS=Streptococcus suis (strain BM407) OX=568814 GN=tufA PE=3 SV=1 - [A0A0H3MUB0_STRS4]	72.86	1	19	19	633	1.22067e+08	7.81507e+07	7.02263e+07	1.9199e+08	1.29147e+08	1.61408e+08	2.15924e+08	1.06595e+08	7.34109e+07	1.34463e+08	2.51811e+08	9.36573e+07	3.33585e+08	3.3251e+08	3.05867e+08	4.08152e+08	4.38205e+08	1.06029e+08
A0A0H3MTV5	SSUBM407_0539	Cytoplasmic	@Intracellular	Triosephosphate isomerase OS=Streptococcus suis (strain BM407) OX=568814 GN=tpi PE=3 SV=1 - [A0A0H3MTV5_STRS4]	38.8	1	7	7	95	5.44564e+06	4.0193e+06	1.47576e+06	1.37106e+07	8.86695e+06	5.15852e+06	9.28512e+06	3.18894e+06	1.66455e+06	6.89616e+06	1.28133e+07	1.69828e+06	1.09113e+07	1.85824e+07	8.79477e+06	3.1658e+07	2.98406e+07	7.11641e+06
A0A0H3N2Q9	SSUBM407_0549	Cytoplasmic	@Intracellular	Putative iron-sulphur protein OS=Streptococcus suis (strain BM407) OX=568814 GN=SSUBM407_0549 PE=4 SV=1 - [A0A0H3N2Q9_STRS4]	4	1	1	1	1	3.46593e+06	0	0	0	0	0	0	0	0	0	0	0	0	0	0	0	0	0
A0A0H3MUC1	SSUBM407_0550	Cytoplasmic	@Intracellular	Peptide chain release factor 2 OS=Streptococcus suis (strain BM407) OX=568814 GN=prfB PE=3 SV=1 - [A0A0H3MUC1_STRS4]	14.29	1	4	4	35	0	0	0	571882	548978	891154	794720	345477	0	0	1.38389e+06	0	1.43115e+06	2.26937e+06	2.81188e+06	1.79231e+06	3.27906e+06	323576
A0A0H3MTW4	SSUBM407_0551	Cytoplasmic	@Intracellular	Putative cell division ATP-binding protein OS=Streptococcus suis (strain BM407) OX=568814 GN=ftsE PE=4 SV=1 - [A0A0H3MTW4_STRS4]	24.78	1	4	4	15	0	0	0	0	482689	0	0	0	0	0	0	0	415297	2.82458e+06	4.85061e+06	0	2.92153e+06	0
A0A0H3N2R7	SSUBM407_0559	Cytoplasmic	@Intracellular	Putative N-acetylmannosamine-6-phosphate 2-epimerase OS=Streptococcus suis (strain BM407) OX=568814 GN=nanE PE=3 SV=1 - [A0A0H3N2R7_STRS4]	4.29	1	1	1	1	0	0	0	0	0	0	0	0	0	0	0	0	5.03656e+07	0	0	0	0	0
A0A0H3MUE3	SSUBM407_0570	Cytoplasmic	@Intracellular	Ribonuclease R OS=Streptococcus suis (strain BM407) OX=568814 GN=rnr PE=3 SV=1 - [A0A0H3MUE3_STRS4]	18.25	1	11	11	80	971127	643982	419584	1.12479e+06	1.04824e+06	876505	1.00301e+06	184401	136716	738751	1.37328e+06	528127	2.1363e+06	2.38842e+06	1.94296e+06	2.24699e+06	2.87765e+06	451311
A0A0H3MTY5	SSUBM407_0571	Cytoplasmic	@Intracellular	SsrA-binding protein OS=Streptococcus suis (strain BM407) OX=568814 GN=smpB PE=3 SV=1 - [A0A0H3MTY5_STRS4]	6.45	1	1	1	1	0	0	0	0	0	0	0	0	0	0	0	0	0	0	0	0	0	0
A0A0H3MYB3	SSUBM407_0572	Cytoplasmic	@Intracellular	Zinc-binding dehydrogenase OS=Streptococcus suis (strain BM407) OX=568814 GN=SSUBM407_0572 PE=3 SV=1 - [A0A0H3MYB3_STRS4]	4.03	1	1	1	2	0	0	0	0	0	0	0	0	0	0	0	0	0	908147	0	0	1.15623e+06	0
A0A0H3MTY8	SSUBM407_0576	Cytoplasmic	@Intracellular	Thiol peroxidase OS=Streptococcus suis (strain BM407) OX=568814 GN=tpx PE=3 SV=1 - [A0A0H3MTY8_STRS4]	11.18	1	1	1	7	412931	0	0	547436	0	0	0	0	0	0	2.9063e+06	0	0	1.81824e+06	0	1.25731e+06	4.21813e+06	943837
A0A0H3MU23	SSUBM407_0578	Cytoplasmic	@Intracellular	ABC transporter ATP-binding protein OS=Streptococcus suis (strain BM407) OX=568814 GN=SSUBM407_0578 PE=4 SV=1 - [A0A0H3MU23_STRS4]	11.59	1	1	1	1	0	0	0	0	0	0	0	0	0	0	0	0	0	0	0	0	0	0
A0A0H3MTZ7	SSUBM407_0581	Cytoplasmic	@Intracellular	DNA polymerase I OS=Streptococcus suis (strain BM407) OX=568814 GN=polA PE=3 SV=1 - [A0A0H3MTZ7_STRS4]	11.85	1	7	7	38	0	188980	0	780827	467530	619464	732329	361050	0	545798	1.20199e+06	899988	2.72795e+06	1.49508e+06	1.9891e+06	3.67154e+06	1.74939e+06	979149
A0A0H3MU27	SSUBM407_0583	Cytoplasmic	@Intracellular	Putative CoA binding protein OS=Streptococcus suis (strain BM407) OX=568814 GN=SSUBM407_0583 PE=4 SV=1 - [A0A0H3MU27_STRS4]	17.24	1	2	2	19	2.75991e+06	1.20389e+06	565786	343480	954954	0	0	0	0	2.59826e+06	1.79746e+06	324908	768262	1.93083e+06	0	3.6642e+06	2.8941e+06	1.89464e+06
A0A0H3MUG0	SSUBM407_0585	Cytoplasmic	@Intracellular	Queuine tRNA-ribosyltransferase OS=Streptococcus suis (strain BM407) OX=568814 GN=tgt PE=3 SV=1 - [A0A0H3MUG0_STRS4]	19.21	1	5	5	57	2.52647e+06	1.45115e+06	945787	2.48873e+06	2.34619e+06	878640	3.29509e+06	3.35798e+06	0	5.54257e+06	7.35549e+06	542364	1.21073e+06	6.53434e+06	648775	1.01955e+07	1.0248e+07	3.75596e+06
A0A0H3MU10	SSUBM407_0586	Cytoplasmic	@Intracellular	Putative Xaa-Pro dipeptidase OS=Streptococcus suis (strain BM407) OX=568814 GN=pepQ PE=3 SV=1 - [A0A0H3MU10_STRS4]	29.64	1	6	6	82	2.90541e+06	1.47893e+06	524298	4.39069e+06	4.05429e+06	1.57e+06	3.24411e+06	983008	0	1.47017e+06	6.44272e+06	1.11487e+06	4.07649e+06	1.36584e+07	3.68355e+06	3.48276e+07	3.1294e+07	4.60229e+06
A0A0H3MYC9	SSUBM407_0587	Cytoplasmic	@Intracellular	Catabolite control protein A OS=Streptococcus suis (strain BM407) OX=568814 GN=ccpA PE=4 SV=1 - [A0A0H3MYC9_STRS4]	29.34	1	7	7	74	2.80301e+06	1.94914e+06	817002	3.52614e+06	3.10433e+06	1.35298e+06	4.6262e+06	1.87977e+06	818440	2.68865e+06	5.24896e+06	1.36272e+06	4.32356e+06	8.75315e+06	4.19894e+06	1.02785e+07	8.52106e+06	2.49676e+06
A0A0H3MUG6	SSUBM407_0590	Cytoplasmic	@Intracellular	Putative glycosyltransferase OS=Streptococcus suis (strain BM407) OX=568814 GN=SSUBM407_0590 PE=4 SV=1 - [A0A0H3MUG6_STRS4]	5.72	1	1	1	2	0	0	0	0	0	0	0	0	0	0	0	0	0	0	0	0	0	0
A0A0H3MU39	SSUBM407_0593	Cytoplasmic	@Intracellular	Threonine--tRNA ligase OS=Streptococcus suis (strain BM407) OX=568814 GN=thrS PE=3 SV=1 - [A0A0H3MU39_STRS4]	14.15	1	6	6	55	2.9955e+06	1.96753e+06	3.99682e+06	6.09774e+06	3.16359e+06	1.32732e+07	428149	0	0	4.34076e+06	981776	1.17617e+07	1.44373e+07	8.1918e+06	1.58692e+07	2.41619e+07	1.65454e+07	9.37875e+06
A0A0H3MYD8	SSUBM407_0597	Cytoplasmic	@Intracellular	Putative glutamine transporter, ATP-binding protein 4 OS=Streptococcus suis (strain BM407) OX=568814 GN=glnQ4 PE=4 SV=1 - [A0A0H3MYD8_STRS4]	12.65	1	1	1	1	0	0	0	0	0	0	0	0	0	0	0	0	0	0	0	0	0	0
A0A0H3MU44	SSUBM407_0598	Cytoplasmic	@Intracellular	Response regulator protein OS=Streptococcus suis (strain BM407) OX=568814 GN=vicR PE=4 SV=1 - [A0A0H3MU44_STRS4]	11.54	1	2	2	5	0	0	0	0	492633	0	228222	0	0	0	0	0	0	0	0	0	1.81081e+06	0
A0A0H3MYE3	SSUBM407_0602	Cytoplasmic	@Intracellular	ABC transporter ATP-biding protein OS=Streptococcus suis (strain BM407) OX=568814 GN=SSUBM407_0602 PE=4 SV=1 - [A0A0H3MYE3_STRS4]	6.45	1	1	1	1	0	0	0	0	0	0	0	0	0	0	0	0	0	0	0	3.12331e+06	0	0
A0A0H3MUI1	SSUBM407_0605	Cytoplasmic	@Intracellular	D-alanine--D-alanine ligase OS=Streptococcus suis (strain BM407) OX=568814 GN=ddlA PE=3 SV=1 - [A0A0H3MUI1_STRS4]	59.2	1	16	16	142	3.35719e+06	2.57089e+06	0	6.6942e+06	5.12247e+06	725351	7.14555e+06	1.7952e+06	748082	4.53202e+06	7.22655e+06	367374	5.90057e+06	1.73828e+07	4.80028e+06	2.96391e+07	2.37192e+07	3.53611e+06
A0A0H3MYE8	SSUBM407_0607	Cytoplasmic	@Intracellular	UDP-N-acetylmuramoyl-tripeptide--D-alanyl-D-alanine ligase OS=Streptococcus suis (strain BM407) OX=568814 GN=murF PE=3 SV=1 - [A0A0H3MYE8_STRS4]	24.5	1	8	8	39	0	0	0	956277	317978	399296	0	0	0	389986	403052	0	2.44356e+06	2.60516e+06	1.90867e+06	3.05299e+06	2784231	0
A0A0H3MUI8	SSUBM407_0610	Cytoplasmic	@Intracellular	Peptide chain release factor 3 OS=Streptococcus suis (strain BM407) OX=568814 GN=prfC PE=3 SV=1 - [A0A0H3MUI8_STRS4]	11.09	1	4	4	29	0	0	0	1.04387e+06	549420	391917	667429	0	0	1.07861e+06	1.51801e+06	208597	832880	984819	744876	1.74913e+06	1.98234e+06	0
A0A0H3MU52	SSUBM407_0622	Cytoplasmic	@Intracellular	Glyoxalase/bleomycin resistance protein/dioxygenase superfamily protein OS=Streptococcus suis (strain BM407) OX=568814 GN=SSUBM407_0622 PE=4 SV=1 - [A0A0H3MU52_STRS4]	10.94	1	1	1	1	0	0	0	0	0	0	0	0	0	0	0	0	0	0	0	2.01117e+06	0	0
A0A0H3MU71	SSUBM407_0624	Cytoplasmic	@Intracellular	50S ribosomal protein L11 OS=Streptococcus suis (strain BM407) OX=568814 GN=rplK PE=3 SV=1 - [A0A0H3MU71_STRS4]	41.84	1	5	5	91	6.13789e+07	4.0962e+06	1.94837e+07	1.54075e+07	8.26075e+06	4.80228e+06	2.16897e+07	1.26258e+07	9.19268e+06	2.23295e+07	2.90162e+07	9.6419e+06	1.86491e+07	1.82363e+07	1.013e+07	8820561	1.32205e+07	6.12136e+06
A0A0H3N305	SSUBM407_0625	Cytoplasmic	@Intracellular	50S ribosomal protein L1 OS=Streptococcus suis (strain BM407) OX=568814 GN=rplA PE=3 SV=1 - [A0A0H3N305_STRS4]	34.06	1	8	8	115	1.23914e+07	1.05179e+07	8.01719e+06	2.03012e+07	1.71064e+07	1.80632e+07	2.43804e+07	1.69207e+07	1.21075e+07	2.57037e+07	3.68296e+07	9.96826e+06	3.30336e+07	3.97233e+07	4.18331e+07	3.42251e+07	5.2981e+07	1.19224e+07
A0A0H3MU57	SSUBM407_0627	Cytoplasmic	@Intracellular	Putative glutathione S-transferase OS=Streptococcus suis (strain BM407) OX=568814 GN=SSUBM407_0627 PE=4 SV=1 - [A0A0H3MU57_STRS4]	3.44	1	1	1	2	0	0	0	0	0	0	426693	446358	0	0	0	0	0	0	0	0	0	0
A0A0H3MU77	SSUBM407_0629	Cytoplasmic	@Intracellular	Uridylate kinase OS=Streptococcus suis (strain BM407) OX=568814 GN=pyrH PE=3 SV=1 - [A0A0H3MU77_STRS4]	12.35	1	2	2	13	279364	0	0	0	0	0	6.05575e+06	2.87613e+06	2.32871e+06	7.57503e+06	8.79787e+06	1.14258e+06	454517	1.6206e+06	0	0	0	0
A0A0H3N309	SSUBM407_0630	Cytoplasmic	@Intracellular	Ribosome-recycling factor OS=Streptococcus suis (strain BM407) OX=568814 GN=rrf PE=3 SV=1 - [A0A0H3N309_STRS4]	42.7	1	6	6	75	6.3943e+06	5.2197e+06	3.31613e+06	4.89485e+06	9.60493e+06	5.85482e+06	3.61468e+06	2.06233e+06	482326	6.64822e+06	1.22482e+07	2.15383e+06	1.15683e+07	1.68186e+07	1.70787e+07	1.76851e+07	2.4061e+07	6.97076e+06
A0A0H3MUK8	SSUBM407_0631	Cytoplasmic	@Intracellular	Uncharacterized protein OS=Streptococcus suis (strain BM407) OX=568814 GN=SSUBM407_0631 PE=4 SV=1 - [A0A0H3MUK8_STRS4]	24.65	1	5	5	33	1.71101e+06	0	0	1.8143e+06	1.32028e+06	695604	713281	392582	251038	959974	1.67473e+06	0	1.21846e+06	1.17116e+06	869380	2.04415e+06	3.52153e+06	376709
A0A0H3MU64	SSUBM407_0632	Cytoplasmic	@Intracellular	2-dehydropantoate 2-reductase OS=Streptococcus suis (strain BM407) OX=568814 GN=SSUBM407_0632 PE=3 SV=1 - [A0A0H3MU64_STRS4]	4.25	1	1	1	1	0	0	0	0	0	0	0	0	0	0	0	0	0	0	314668	0	0	0
A0A0H3MU83	SSUBM407_0634	Cytoplasmic	@Intracellular	UPF0346 protein SSUBM407_0634 OS=Streptococcus suis (strain BM407) OX=568814 GN=SSUBM407_0634 PE=3 SV=1 - [A0A0H3MU83_STRS4]	14.08	1	1	1	2	0	0	0	0	347102	0	0	0	0	896170	0	0	0	0	0	0	0	0
A0A0H3N313	SSUBM407_0635	Cytoplasmic	@Intracellular	PhoH-like protein OS=Streptococcus suis (strain BM407) OX=568814 GN=SSUBM407_0635 PE=4 SV=1 - [A0A0H3N313_STRS4]	14.12	1	3	3	6	0	0	0	0	0	0	0	0	0	0	5.22171e+06	0	658133	1.33613e+06	0	0	4.13683e+06	0
A0A0H3N327	SSUBM407_0642	Cytoplasmic	@Intracellular	GTPase HflX OS=Streptococcus suis (strain BM407) OX=568814 GN=hflX PE=3 SV=1 - [A0A0H3N327_STRS4]	2.64	1	1	1	1	0	0	0	0	0	0	0	0	0	0	0	0	0	0	6387788	0	0	0
A0A0H3MYI9	SSUBM407_0650	Cytoplasmic	@Intracellular	Adenine phosphoribosyltransferase OS=Streptococcus suis (strain BM407) OX=568814 GN=apt PE=3 SV=1 - [A0A0H3MYI9_STRS4]	45.88	1	7	7	64	1.05482e+06	860957	629537	2.11432e+06	1.05079e+06	1.03502e+06	3.56134e+06	1.35447e+06	741332	2.54078e+06	4.08526e+06	631964	313546	1.00627e+06	1.09543e+06	2.12862e+06	3.10133e+06	479693
A0A0H3MUM6	SSUBM407_0653	Cytoplasmic	@Intracellular	Uncharacterized protein OS=Streptococcus suis (strain BM407) OX=568814 GN=SSUBM407_0653 PE=4 SV=1 - [A0A0H3MUM6_STRS4]	19.82	1	3	3	9	0	0	0	0	0	0	324539	0	0	0	0	0	975802	1.0749e+06	922633	0	1.61568e+06	0
A0A0H3MU85	SSUBM407_0654	Cytoplasmic	@Intracellular	NIF3 (NGG1p interacting factor 3) family protein OS=Streptococcus suis (strain BM407) OX=568814 GN=SSUBM407_0654 PE=4 SV=1 - [A0A0H3MU85_STRS4]	15.53	1	4	4	13	0	0	0	0	1.13525e+06	332564	0	0	0	0	434480	0	0	0	589260	1.58142e+06	2.8615e+06	0
A0A0H3MUA7	SSUBM407_0656	Cytoplasmic	@Intracellular	Glucose-1-phosphate thymidylyltransferase OS=Streptococcus suis (strain BM407) OX=568814 GN=rmlA PE=3 SV=1 - [A0A0H3MUA7_STRS4]	14.88	1	3	3	8	0	0	0	0	0	0	0	996674	1.00255e+06	0	0	640302	317242	0	0	0	1.04101e+06	0
A0A0H3N352	SSUBM407_0657	Cytoplasmic	@Intracellular	Putative dTDP-4-keto-6-deoxyglucose-3,5-epimerase OS=Streptococcus suis (strain BM407) OX=568814 GN=rmlC PE=4 SV=1 - [A0A0H3N352_STRS4]	64.47	1	9	9	74	2.52404e+06	1.29203e+06	0	3.36385e+06	2.45893e+06	1.62363e+06	2.41908e+06	961641	903185	1.98724e+06	4.00794e+06	925841	1.69645e+06	4.86036e+06	2.22557e+06	8.51836e+06	9.41344e+06	1.51332e+06
A0A0H3MU92	SSUBM407_0659	Cytoplasmic	@Intracellular	dTDP-glucose 4,6-dehydratase OS=Streptococcus suis (strain BM407) OX=568814 GN=rmlB PE=3 SV=1 - [A0A0H3MU92_STRS4]	30.46	1	10	10	77	1.59786e+06	841536	612268	2.21991e+06	2.44031e+06	1.43492e+06	4.79703e+06	2.16672e+06	2.2842e+06	3.75214e+06	4.70619e+06	414939	3.83779e+06	1.27913e+07	3.88438e+06	8.21779e+06	1.55709e+07	1.85064e+06
A0A0H3MYJ9	SSUBM407_0660	Cytoplasmic	@Intracellular	dTDP-4-dehydrorhamnose reductase OS=Streptococcus suis (strain BM407) OX=568814 GN=rmlD PE=3 SV=1 - [A0A0H3MYJ9_STRS4]	11.66	1	3	3	10	0	0	0	0	0	0	1.51312e+06	0	0	0	0	0	546856	4.32416e+06	334453	491462	3.04001e+06	0
A0A0H3N371	SSUBM407_0668	Cytoplasmic	@Intracellular	Putative polysaccharide export system ATP-binding protein OS=Streptococcus suis (strain BM407) OX=568814 GN=SSUBM407_0668 PE=4 SV=1 - [A0A0H3N371_STRS4]	23.02	1	5	5	20	0	0	0	0	0	0	0	0	0	0	0	0	2.18255e+06	2.07673e+06	658405	680750	606580	0
A0A0H3MUC3	SSUBM407_0672	Cytoplasmic	@Intracellular	Glycosyl transferase family protein OS=Streptococcus suis (strain BM407) OX=568814 GN=SSUBM407_0672 PE=4 SV=1 - [A0A0H3MUC3_STRS4]	6.99	1	2	2	9	0	0	0	0	0	0	0	0	0	0	0	0	675695	765033	413120	560084	0	0
A0A0H3MUP6	SSUBM407_0684	Cytoplasmic	@Intracellular	50S ribosomal protein L35 OS=Streptococcus suis (strain BM407) OX=568814 GN=rpmI PE=3 SV=1 - [A0A0H3MUP6_STRS4]	25.76	1	2	2	8	0	0	0	0	0	0	2.51316e+06	1.8308e+06	0	7.57361e+06	4.37833e+06	771389	0	2.1227e+06	0	0	4.97512e+06	0
A0A0H3MUB9	SSUBM407_0685	Cytoplasmic	@Intracellular	50S ribosomal protein L20 OS=Streptococcus suis (strain BM407) OX=568814 GN=rplT PE=3 SV=1 - [A0A0H3MUB9_STRS4]	46.22	1	4	4	59	7.11154e+06	3.25966e+06	1.44676e+06	1.88035e+06	6.03898e+06	1.31277e+06	1.13939e+07	6.94265e+06	1.94554e+06	8.12e+06	1.05309e+07	1.81228e+06	7.88614e+06	3.41369e+07	5.43755e+06	1.08454e+07	1.3578e+07	5.8204e+06
A0A0H3N399	SSUBM407_0688	Cytoplasmic	@Intracellular	Uncharacterized protein OS=Streptococcus suis (strain BM407) OX=568814 GN=SSUBM407_0688 PE=3 SV=1 - [A0A0H3N399_STRS4]	8.27	1	3	3	9	0	0	0	202679	0	0	0	0	0	0	287156	0	0	1.42325e+06	0	676286	996520	0
A0A0H3MUQ6	SSUBM407_0689	Cytoplasmic	@Intracellular	3-dehydroquinate dehydratase OS=Streptococcus suis (strain BM407) OX=568814 GN=aroD PE=3 SV=1 - [A0A0H3MUQ6_STRS4]	46.88	1	8	8	42	430222	431016	0	853046	952462	768440	773848	0	0	629659	1.23507e+06	0	2.0407e+06	2.44787e+06	7.43438e+06	2.17634e+06	3.3552e+06	557107
A0A0H3MUC4	SSUBM407_0690	Cytoplasmic	@Intracellular	Chorismate synthase OS=Streptococcus suis (strain BM407) OX=568814 GN=aroF PE=3 SV=1 - [A0A0H3MUC4_STRS4]	29.64	1	8	8	48	502199	0	0	741791	0	336649	518873	0	0	809376	725619	0	1.71879e+06	1.58294e+06	2.5229e+06	2.44465e+06	2.96276e+06	386484
A0A0H3MUE4	SSUBM407_0692	Cytoplasmic	@Intracellular	UPF0342 protein SSUBM407_0692 OS=Streptococcus suis (strain BM407) OX=568814 GN=SSUBM407_0692 PE=3 SV=1 - [A0A0H3MUE4_STRS4]	44.64	1	4	4	28	632374	601608	0	1.60767e+06	1.03871e+06	2.21272e+06	1.2725e+06	667150	352583	2.12135e+06	1.42151e+06	0	7.41251e+06	2.5908e+06	6.40825e+06	6.7326e+06	7.1936e+06	653558
A0A0H3N3B0	SSUBM407_0693	Cytoplasmic	@Intracellular	Putative N-acetylglucosamine-6-phosphate deacetylase OS=Streptococcus suis (strain BM407) OX=568814 GN=SSUBM407_0693 PE=3 SV=1 - [A0A0H3N3B0_STRS4]	17.06	1	6	6	11	0	0	0	685021	0	0	0	0	0	924377	1.28818e+06	0	0	1.05276e+06	0	1.09872e+06	1.21936e+06	0
A0A0H3MUR3	SSUBM407_0694	Cytoplasmic	@Intracellular	Tagatose 1,6-diphosphate aldolase OS=Streptococcus suis (strain BM407) OX=568814 GN=lacD2 PE=3 SV=1 - [A0A0H3MUR3_STRS4]	15.92	1	3	3	13	0	0	0	0	697643	1.30144e+06	0	0	0	0	0	859297	3.247e+06	2.23998e+06	4.58178e+06	3.73661e+06	1.62254e+06	0
A0A0H3MUR8	SSUBM407_0699	Cytoplasmic	@Intracellular	ABC transporter ATP-binding protein OS=Streptococcus suis (strain BM407) OX=568814 GN=SSUBM407_0699 PE=4 SV=1 - [A0A0H3MUR8_STRS4]	5.64	1	1	1	1	0	0	0	0	0	0	0	0	0	0	0	0	0	807467	0	0	0	0
A0A0H3MUD5	SSUBM407_0700	Cytoplasmic	@Intracellular	3-dehydroquinate synthase OS=Streptococcus suis (strain BM407) OX=568814 GN=aroB PE=3 SV=1 - [A0A0H3MUD5_STRS4]	13.52	1	3	3	12	0	0	0	743877	269186	0	0	0	0	0	0	0	3.22451e+06	2.10726e+06	1.08596e+06	1.54039e+06	5.53948e+06	0
A0A0H3MUF2	SSUBM407_0702	Cytoplasmic	@Intracellular	Phospho-2-dehydro-3-deoxyheptonate aldolase OS=Streptococcus suis (strain BM407) OX=568814 GN=aroF2 PE=3 SV=1 - [A0A0H3MUF2_STRS4]	15.25	1	3	4	10	0	0	0	0	0	0	1.04148e+06	0	0	506521	1.33612e+06	0	0	0	0	1.64108e+06	962859	0
A0A0H3N3B9	SSUBM407_0703	Cytoplasmic	@Intracellular	Phospho-2-dehydro-3-deoxyheptonate aldolase OS=Streptococcus suis (strain BM407) OX=568814 GN=aroF1 PE=3 SV=1 - [A0A0H3N3B9_STRS4]	15.65	1	3	4	18	0	0	0	0	461208	337097	875184	0	0	1.08564e+06	1.23703e+06	0	983242	1.72853e+06	0	3.03238e+06	2.30211e+06	367550
A0A0H3MUE1	SSUBM407_0705	Cytoplasmic	@Intracellular	Methionine--tRNA ligase OS=Streptococcus suis (strain BM407) OX=568814 GN=metG PE=3 SV=1 - [A0A0H3MUE1_STRS4]	19.64	1	9	9	79	1.01944e+06	724595	1.95061e+06	1.69056e+06	1.41971e+06	1.07924e+06	1.35628e+06	482764	0	670216	2.94579e+06	518860	4.26994e+06	4.42454e+06	4.87029e+06	3.7977e+06	4.50213e+06	720086
A0A0H3MUF8	SSUBM407_0707	Cytoplasmic	@Intracellular	Putative oligopeptidase OS=Streptococcus suis (strain BM407) OX=568814 GN=pepB PE=3 SV=1 - [A0A0H3MUF8_STRS4]	37.17	1	17	17	168	2.45027e+06	1.46476e+06	1.35533e+06	7.06508e+06	6.2095e+06	3.35871e+06	2.16601e+06	1.8528e+06	862769	5.03738e+06	7.04556e+06	2.29606e+06	10469562	1.94876e+07	1.01612e+07	2.54892e+07	2.45836e+07	4.73669e+06
A0A0H3MUS9	SSUBM407_0709	Cytoplasmic	@Intracellular	Uncharacterized protein OS=Streptococcus suis (strain BM407) OX=568814 GN=SSUBM407_0709 PE=4 SV=1 - [A0A0H3MUS9_STRS4]	25.82	1	3	3	8	0	0	0	544623	0	0	0	0	0	0	326571	0	1.35353e+06	581251	878216	1.18487e+06	984739	0
A0A0H3N3C9	SSUBM407_0713	Cytoplasmic	@Intracellular	Alanine--tRNA ligase OS=Streptococcus suis (strain BM407) OX=568814 GN=alaS PE=3 SV=1 - [A0A0H3N3C9_STRS4]	35.32	1	25	25	180	3.54422e+06	1.69471e+06	1.48098e+06	3.48652e+06	3.0293e+06	2.73549e+06	2.78514e+06	1.30997e+06	309461	3.13353e+06	3.73946e+06	1.07199e+06	8.82122e+06	7.69003e+06	8.42671e+06	11759104	1.20169e+07	2.61648e+06
A0A0H3MUH4	SSUBM407_0722	Cytoplasmic	@Intracellular	Uncharacterized protein OS=Streptococcus suis (strain BM407) OX=568814 GN=SSUBM407_0722 PE=4 SV=1 - [A0A0H3MUH4_STRS4]	9.52	1	1	1	2	0	0	0	0	0	0	0	0	0	0	0	0	0	0	0	1.08605e+06	0	0
A0A0H3MYS3	SSUBM407_0726	Cytoplasmic	@Intracellular	Putative sugar-phosphate isomerase OS=Streptococcus suis (strain BM407) OX=568814 GN=SSUBM407_0726 PE=4 SV=1 - [A0A0H3MYS3_STRS4]	11.27	1	2	2	10	0	0	0	443612	433391	295181	0	0	0	0	0	0	1.15834e+06	0	1.41732e+06	1.88166e+06	1.93962e+06	0
A0A0H3MUH9	SSUBM407_0727	Cytoplasmic	@Intracellular	PfkB family carbohydrate kinase OS=Streptococcus suis (strain BM407) OX=568814 GN=SSUBM407_0727 PE=4 SV=1 - [A0A0H3MUH9_STRS4]	2.7	1	1	1	1	3.13851e+07	0	0	0	0	0	0	0	0	0	0	0	0	0	0	0	0	0
A0A0H3MUU8	SSUBM407_0730	Cytoplasmic	@Intracellular	Putative N-acetylgalactosamine-specific phosphotransferase system (PTS), IIA component OS=Streptococcus suis (strain BM407) OX=568814 GN=SSUBM407_0730 PE=4 SV=1 - [A0A0H3MUU8_STRS4]	7.64	1	1	1	1	0	0	0	0	0	0	0	0	0	0	0	0	0	0	0	402193	0	0
A0A0H3MUI9	SSUBM407_0740	Cytoplasmic	@Intracellular	Ribonucleoside-diphosphate reductase subunit beta OS=Streptococcus suis (strain BM407) OX=568814 GN=SSUBM407_0740 PE=3 SV=1 - [A0A0H3MUI9_STRS4]	33.86	1	8	8	66	2.01936e+06	8.64402e+06	4.88181e+06	5.03733e+06	1.35463e+07	1.89917e+06	2.7739e+06	1.14669e+06	279343	2.10204e+07	3.99446e+06	666722	3.54963e+06	5.62908e+06	1.24602e+06	1.27319e+07	8.27417e+06	1.78677e+06
A0A0H3MUV9	SSUBM407_0742	Cytoplasmic	@Intracellular	Ribonucleoside-diphosphate reductase OS=Streptococcus suis (strain BM407) OX=568814 GN=SSUBM407_0742 PE=3 SV=1 - [A0A0H3MUV9_STRS4]	33.8	1	20	20	114	1.38436e+06	840626	354888	2.3323e+06	1.11945e+06	1.70448e+06	1.90989e+06	511133	411591	2.60495e+06	4.1892e+06	838848	6.5395e+06	7.70576e+06	6.76757e+06	7.11532e+06	8.3377e+06	1.34223e+06
A0A0H3MUI3	SSUBM407_0743	Cytoplasmic	@Intracellular	Glutaredoxin-like protein OS=Streptococcus suis (strain BM407) OX=568814 GN=nrdH PE=4 SV=1 - [A0A0H3MUI3_STRS4]	77.78	1	3	3	26	9.66368e+06	2.00484e+06	4.85307e+06	4.71692e+06	1.3971e+06	437642	490039	341394	0	6.89152e+06	3.82671e+06	0	0	1.51592e+06	1.09277e+07	1.62586e+06	2.15297e+06	2.65084e+06
A0A0H3N3G6	SSUBM407_0746	Cytoplasmic	@Intracellular	Isocitrate dehydrogenase [NADP] OS=Streptococcus suis (strain BM407) OX=568814 GN=icd PE=4 SV=1 - [A0A0H3N3G6_STRS4]	4.58	1	1	1	1	0	0	0	0	0	0	0	0	0	0	0	0	0	0	0	0	421111	0
A0A0H3MUW5	SSUBM407_0747	Cytoplasmic	@Intracellular	Histidine-containing phosphocarrier protein (HPr) OS=Streptococcus suis (strain BM407) OX=568814 GN=ptsH PE=4 SV=1 - [A0A0H3MUW5_STRS4]	55.17	1	2	2	155	1.60245e+08	1.62489e+08	7.60684e+07	5.0747e+07	9.41213e+07	1.28861e+07	6.66485e+07	42288487	4.71309e+06	2.4827e+08	1.01599e+08	3.46327e+07	2.56658e+06	8.31441e+07	3.1778e+06	5.36084e+07	2.93102e+07	7.71949e+07
A0A0H3MUI7	SSUBM407_0748	Cytoplasmic	@Intracellular	Phosphoenolpyruvate-protein phosphotransferase OS=Streptococcus suis (strain BM407) OX=568814 GN=pstI PE=3 SV=1 - [A0A0H3MUI7_STRS4]	56.85	1	22	22	406	2.22788e+07	1.74543e+07	1.32628e+07	4.23304e+07	3.75604e+07	4.94464e+07	3.24932e+07	1.52023e+07	9.71552e+06	3.51452e+07	5.9619e+07	2.94886e+07	1.16359e+08	1.15439e+08	9.72265e+07	6.45645e+07	7.92804e+07	1.44414e+07
A0A0H3MYV0	SSUBM407_0749	Cytoplasmic	@Intracellular	UPF0371 protein SSUBM407_0749 OS=Streptococcus suis (strain BM407) OX=568814 GN=SSUBM407_0749 PE=3 SV=1 - [A0A0H3MYV0_STRS4]	21.41	1	7	7	17	0	0	0	0	687801	2.3299e+06	0	0	0	0	0	0	2.92857e+06	1.60949e+06	4.98369e+06	2.09545e+06	3.72717e+06	343926
A0A0H3MUK4	SSUBM407_0756	Cytoplasmic	@Intracellular	HAD superfamily hydrolase-like protein OS=Streptococcus suis (strain BM407) OX=568814 GN=SSUBM407_0756 PE=4 SV=1 - [A0A0H3MUK4_STRS4]	10.78	1	1	1	1	0	0	0	0	0	0	0	0	0	0	0	0	0	0	0	0	0	364117
A0A0H3N3H6	SSUBM407_0757	Cytoplasmic	@Intracellular	Haloacid dehalogenase-like hydrolase OS=Streptococcus suis (strain BM407) OX=568814 GN=SSUBM407_0757 PE=4 SV=1 - [A0A0H3N3H6_STRS4]	18.52	1	4	4	38	530259	687873	597973	0	572083	1.45924e+06	0	0	0	921838	733445	0	3.28699e+06	2.3697e+06	3.3632e+06	2.35643e+06	2.76212e+06	1.00404e+06
A0A0H3MUX4	SSUBM407_0758	Cytoplasmic	@Intracellular	Signal recognition particle receptor FtsY OS=Streptococcus suis (strain BM407) OX=568814 GN=ftsY PE=3 SV=1 - [A0A0H3MUX4_STRS4]	30.66	1	8	8	30	392469	0	0	823794	0	816058	628575	0	0	473513	752647	0	2.54858e+06	1.17948e+06	2.1409e+06	1.93754e+06	866914	0
A0A0H3MUL0	SSUBM407_0761	Cytoplasmic	@Intracellular	Glucose-6-phosphate 1-dehydrogenase OS=Streptococcus suis (strain BM407) OX=568814 GN=zwf PE=3 SV=1 - [A0A0H3MUL0_STRS4]	12.53	1	4	4	33	344674	302731	0	647846	447770	320470	0	0	0	0	494716	221988	1.98438e+06	1.31054e+06	1.6237e+06	1.05982e+06	1.96897e+06	393373
A0A0H3MUK6	SSUBM407_0764	Cytoplasmic	@Intracellular	DNA ligase OS=Streptococcus suis (strain BM407) OX=568814 GN=lig PE=3 SV=1 - [A0A0H3MUK6_STRS4]	2.3	1	1	1	1	0	0	0	0	0	0	0	0	0	0	406829	0	0	0	0	0	0	0
A0A0H3MYW6	SSUBM407_0765	Cytoplasmic	@Intracellular	Putative lipid kinase yegs OS=Streptococcus suis (strain BM407) OX=568814 GN=yegS PE=4 SV=1 - [A0A0H3MYW6_STRS4]	3.46	1	1	1	1	0	0	0	0	0	0	0	0	0	0	0	0	665363	0	0	0	0	0
A0A0H3MUL1	SSUBM407_0769	Cytoplasmic	@Intracellular	ATP synthase subunit delta OS=Streptococcus suis (strain BM407) OX=568814 GN=atpH PE=3 SV=1 - [A0A0H3MUL1_STRS4]	14.12	1	2	2	2	0	0	0	0	0	0	0	0	0	0	0	0	0	1.64603e+06	0	0	0	0
A0A0H3MYX1	SSUBM407_0770	Cytoplasmic	@Intracellular	ATP synthase subunit alpha OS=Streptococcus suis (strain BM407) OX=568814 GN=atpA PE=3 SV=1 - [A0A0H3MYX1_STRS4]	24.6	1	9	9	67	987961	575215	0	1.56021e+06	1.02499e+06	650361	1.22887e+06	430060	135732	581453	1.52079e+06	503260	3.9027e+06	7.8137e+06	2.42753e+06	2.41668e+06	1.98728e+06	334352
A0A0H3N3J8	SSUBM407_0772	Cytoplasmic	@Intracellular	ATP synthase subunit beta OS=Streptococcus suis (strain BM407) OX=568814 GN=atpD PE=3 SV=1 - [A0A0H3N3J8_STRS4]	34.62	1	10	10	92	1.2963e+06	1.02079e+06	913828	3.15621e+06	2.28119e+06	895501	1.66778e+06	637103	0	2.43911e+06	2.94561e+06	318160	6.90311e+06	1.64916e+07	7.06815e+06	1.73863e+06	5.59422e+06	751448
A0A0H3MV16	SSUBM407_0789	Cytoplasmic	@Intracellular	Phenylalanine--tRNA ligase alpha subunit OS=Streptococcus suis (strain BM407) OX=568814 GN=pheS PE=3 SV=1 - [A0A0H3MV16_STRS4]	14.7	1	4	4	15	0	0	0	0	0	0	0	0	0	1.18334e+06	1.7013e+06	586103	387314	419982	0	0	1.82289e+06	215961
A0A0H3MZ13	SSUBM407_0791	Cytoplasmic	@Intracellular	Phenylalanine--tRNA ligase beta subunit OS=Streptococcus suis (strain BM407) OX=568814 GN=pheT PE=3 SV=1 - [A0A0H3MZ13_STRS4]	21.65	1	11	11	108	2.23462e+06	1.14613e+06	1.12958e+06	2.72967e+06	1.92056e+06	2.23284e+06	2.5748e+06	1.12926e+06	944129	4650171	6.69348e+06	2.84139e+06	6.25967e+06	5.89739e+06	5.47947e+06	8.82845e+06	8.97496e+06	2.11864e+06
A0A0H3MZ18	SSUBM407_0797	Cytoplasmic	@Intracellular	GTP cyclohydrolase 1 OS=Streptococcus suis (strain BM407) OX=568814 GN=folE PE=3 SV=1 - [A0A0H3MZ18_STRS4]	4.81	1	1	1	1	0	0	0	0	0	0	0	0	0	0	0	0	0	1.63652e+06	0	0	0	0
A0A0H3MUR1	SSUBM407_0798	Cytoplasmic	@Intracellular	Dihydropteroate synthase OS=Streptococcus suis (strain BM407) OX=568814 GN=folP PE=3 SV=1 - [A0A0H3MUR1_STRS4]	34.81	1	5	5	63	3.32918e+06	1.91969e+06	1.26019e+06	6.92764e+06	3.33022e+06	3.62521e+06	0	0	0	6.22564e+06	6.0246e+06	1.31518e+06	1.01894e+07	1.15867e+07	1.15822e+07	2.16403e+07	1.70873e+07	3.65419e+06
A0A0H3MV27	SSUBM407_0805	Cytoplasmic	@Intracellular	MarR family regulatory protein OS=Streptococcus suis (strain BM407) OX=568814 GN=SSUBM407_0805 PE=4 SV=1 - [A0A0H3MV27_STRS4]	14.89	1	1	1	1	0	0	0	0	0	0	0	0	0	0	0	0	0	0	0	0	0	0
A0A0H3MUS7	SSUBM407_0813	Cytoplasmic	@Intracellular	Peptidase T OS=Streptococcus suis (strain BM407) OX=568814 GN=pepT PE=3 SV=1 - [A0A0H3MUS7_STRS4]	47.04	1	13	13	112	1.65591e+06	1.84778e+06	186384	5.84504e+06	6.74408e+06	499750	3.64196e+06	1.71938e+06	331961	4.43327e+06	1.31416e+07	2.77645e+06	1.06514e+07	1.75659e+07	9.38209e+06	2.15375e+07	2.50267e+07	4.19739e+06
A0A0H3N3Q7	SSUBM407_0814	Cytoplasmic	@Intracellular	Haloacid dehalogenase-like hydrolase OS=Streptococcus suis (strain BM407) OX=568814 GN=SSUBM407_0814 PE=4 SV=1 - [A0A0H3N3Q7_STRS4]	40.22	1	7	7	56	1.2398e+06	822150	1.53782e+06	2.33243e+06	1.87348e+06	2.43621e+06	2.78915e+06	1.4381e+06	7.56892e+06	4.06506e+06	1.03419e+07	1.17224e+06	4.69866e+06	5.52479e+06	4.38983e+06	4.51492e+06	7.81636e+06	3.46855e+06
A0A0H3MSE8	SSUBM407_0820	Cytoplasmic	@Intracellular	Chromosomal replication initiator protein DnaA OS=Streptococcus suis (strain BM407) OX=568814 GN=dnaA PE=3 SV=1 - [A0A0H3MSE8_STRS4]	6.08	1	1	1	1	0	0	0	0	0	0	0	0	0	0	0	0	0	0	0	0	0	1.66512e+06
A0A0H3N3S0	SSUBM407_0824	Cytoplasmic	@Intracellular	tRNA pseudouridine synthase B OS=Streptococcus suis (strain BM407) OX=568814 GN=truB PE=3 SV=1 - [A0A0H3N3S0_STRS4]	8.22	1	1	1	1	0	0	0	0	0	0	0	0	0	0	0	0	0	0	0	0	0	0
A0A0H3MUU7	SSUBM407_0829	Cytoplasmic	@Intracellular	Putative myo-inositol-1(Or 4)-monophosphatase OS=Streptococcus suis (strain BM407) OX=568814 GN=SSUBM407_0829 PE=4 SV=1 - [A0A0H3MUU7_STRS4]	5.95	1	1	1	2	0	0	0	0	0	0	7.44114e+07	3.89593e+07	0	0	0	0	0	0	0	0	0	0
A0A0H3MUU3	SSUBM407_0834	Cytoplasmic	@Intracellular	Phosphate import ATP-binding protein PstB OS=Streptococcus suis (strain BM407) OX=568814 GN=pstB2 PE=3 SV=1 - [A0A0H3MUU3_STRS4]	11.99	1	2	2	6	0	0	0	0	0	0	0	0	0	0	332336	0	1.56738e+06	2.38574e+06	0	0	1075148	0
A0A0H3MUV7	SSUBM407_0835	Cytoplasmic	@Intracellular	Phosphate import ATP-binding protein PstB OS=Streptococcus suis (strain BM407) OX=568814 GN=pstB1 PE=3 SV=1 - [A0A0H3MUV7_STRS4]	18.25	1	3	3	8	0	0	0	0	0	0	895302	392253	0	645063	866617	0	350486	0	0	0	648727	0
A0A0H3N3U0	SSUBM407_0836	Cytoplasmic	@Intracellular	Phosphate-specific transport system accessory protein PhoU OS=Streptococcus suis (strain BM407) OX=568814 GN=phoU PE=3 SV=1 - [A0A0H3N3U0_STRS4]	8.26	1	2	2	14	804185	0	0	0	0	0	1.07235e+06	0	0	1.13193e+06	2.16449e+06	261711	1.56468e+06	2.24383e+06	924421	0	1.86108e+06	0
A0A0H3MUU9	SSUBM407_0839	Cytoplasmic	@Intracellular	Response regulator protein OS=Streptococcus suis (strain BM407) OX=568814 GN=ciaR PE=4 SV=1 - [A0A0H3MUU9_STRS4]	5.36	1	1	1	2	0	0	0	0	0	0	0	0	0	0	0	0	0	0	0	1.22577e+06	0	0
A0A0H3MUW2	SSUBM407_0843	Cytoplasmic	@Intracellular	30S ribosomal protein S20 OS=Streptococcus suis (strain BM407) OX=568814 GN=rpsT PE=3 SV=1 - [A0A0H3MUW2_STRS4]	23.38	1	2	2	18	2.18508e+06	2.40514e+06	1.09008e+06	1.10674e+06	0	491876	3.38048e+06	4.00783e+06	3.34811e+06	3.97646e+06	4.10204e+06	836568	1.69526e+06	1.24008e+07	0	0	1.85238e+06	775721
A0A0H3MUV3	SSUBM407_0846	Cytoplasmic	@Intracellular	Thymidine phosphorylase OS=Streptococcus suis (strain BM407) OX=568814 GN=deoA PE=3 SV=1 - [A0A0H3MUV3_STRS4]	26.59	1	7	7	43	548702	0	360323	1.05438e+06	378466	378394	736584	0	0	978585	1.55256e+06	0	1.84735e+06	2.65328e+06	1496405	3.69469e+06	5.29158e+06	752197
A0A0H3MZ72	SSUBM407_0847	Cytoplasmic	@Intracellular	Deoxyribose-phosphate aldolase OS=Streptococcus suis (strain BM407) OX=568814 GN=deoC PE=3 SV=1 - [A0A0H3MZ72_STRS4]	50.91	1	7	7	106	6.0372e+06	5.54939e+06	3.9573e+06	1.88822e+07	1.13026e+07	9.32855e+06	2.68016e+06	1.54975e+06	2.06934e+06	1.39708e+07	2.00715e+07	5.13098e+06	2.52133e+07	3.60392e+07	2.30766e+07	6.23695e+07	6.2143e+07	1.2565e+07
A0A0H3MUW7	SSUBM407_0848	Cytoplasmic	@Intracellular	Cytidine deaminase OS=Streptococcus suis (strain BM407) OX=568814 GN=cdd PE=3 SV=1 - [A0A0H3MUW7_STRS4]	7.75	1	1	1	2	0	0	0	0	0	0	0	0	0	209578	0	0	0	0	0	0	0	0
A0A0H3MVB2	SSUBM407_0850	Cytoplasmic	@Intracellular	ABC transporter ATP-binding protein OS=Streptococcus suis (strain BM407) OX=568814 GN=SSUBM407_0850 PE=4 SV=1 - [A0A0H3MVB2_STRS4]	10.96	1	6	6	16	0	0	0	0	264583	0	338653	0	0	0	0	0	1442132	5.3489e+06	1.05048e+06	550526	596690	0
A0A0H3MUX3	SSUBM407_0854	Cytoplasmic	@Intracellular	L-lactate dehydrogenase OS=Streptococcus suis (strain BM407) OX=568814 GN=ldh PE=3 SV=1 - [A0A0H3MUX3_STRS4]	36.39	1	9	9	113	7.95469e+06	5.04593e+06	2.85687e+06	1.41485e+07	9.12474e+06	6.63015e+06	2.26711e+07	9.27378e+06	5.10283e+06	1.28815e+07	2.74362e+07	1.18803e+07	8.44449e+06	2.14015e+07	5.85783e+06	2.86047e+07	3.62873e+07	8.00883e+06
A0A0H3N3V5	SSUBM407_0855	Cytoplasmic	@Intracellular	DNA gyrase subunit A OS=Streptococcus suis (strain BM407) OX=568814 GN=gyrA PE=3 SV=1 - [A0A0H3N3V5_STRS4]	8.48	1	4	4	17	1.35292e+06	0	507273	0	0	0	992404	235135	0	1.06708e+06	0	1.54845e+06	0	0	0	2.58831e+06	1.51517e+06	1.36971e+06
A0A0H3MUY0	SSUBM407_0859	Cytoplasmic	@Intracellular	Redox-sensing transcriptional repressor Rex OS=Streptococcus suis (strain BM407) OX=568814 GN=rex PE=3 SV=1 - [A0A0H3MUY0_STRS4]	21.7	1	2	2	8	0	0	0	0	0	0	451981	0	0	0	451412	0	0	0	0	4.96738e+06	3.15355e+06	0
A0A0H3MVC6	SSUBM407_0861	Cytoplasmic	@Intracellular	Uncharacterized protein OS=Streptococcus suis (strain BM407) OX=568814 GN=SSUBM407_0861 PE=4 SV=1 - [A0A0H3MVC6_STRS4]	42.11	1	5	5	26	1.34263e+06	690685	0	547232	545673	0	0	0	0	1.01644e+06	1.50147e+06	0	282144	1.41722e+06	307610	3.18904e+06	2.64181e+06	1.34992e+06
A0A0H3MUW9	SSUBM407_0862	Cytoplasmic	@Intracellular	Putative cysteine desulfurase OS=Streptococcus suis (strain BM407) OX=568814 GN=SSUBM407_0862 PE=3 SV=1 - [A0A0H3MUW9_STRS4]	5.39	1	1	1	9	0	0	0	0	0	0	552347	0	0	0	0	0	1.96947e+06	2.06921e+06	2.72938e+06	1.28758e+06	2.02489e+06	0
A0A0H3MZ88	SSUBM407_0863	Cytoplasmic	@Intracellular	Putative ribose-phosphate pyrophosphokinase OS=Streptococcus suis (strain BM407) OX=568814 GN=prsA2 PE=3 SV=1 - [A0A0H3MZ88_STRS4]	23.38	1	6	6	39	1.80723e+06	1.24876e+06	1.39304e+06	2.06045e+06	2.02389e+06	2831437	1.84742e+06	929918	511991	2.32211e+06	2.25161e+06	250354	5.15211e+06	5.36483e+06	4.19955e+06	5.45339e+06	5.45321e+06	1.49714e+06
A0A0H3MUY4	SSUBM407_0864	Cytoplasmic	@Intracellular	Adenylate cyclase family protein OS=Streptococcus suis (strain BM407) OX=568814 GN=SSUBM407_0864 PE=4 SV=1 - [A0A0H3MUY4_STRS4]	9.57	1	1	1	1	0	0	0	0	0	0	0	0	0	0	0	0	0	0	0	0	0	0
A0A0H3N3W7	SSUBM407_0865	Cytoplasmic	@Intracellular	Uncharacterized protein OS=Streptococcus suis (strain BM407) OX=568814 GN=SSUBM407_0865 PE=4 SV=1 - [A0A0H3N3W7_STRS4]	7.17	1	1	1	4	0	0	0	0	0	0	0	0	0	0	0	0	0	0	206038	444196	533486	0
A0A0H3MVD1	SSUBM407_0866	Cytoplasmic	@Intracellular	NAD kinase OS=Streptococcus suis (strain BM407) OX=568814 GN=ppnK PE=3 SV=1 - [A0A0H3MVD1_STRS4]	2.21	1	1	1	1	0	0	0	0	0	0	0	0	0	0	1.11782e+06	0	0	0	0	0	0	0
A0A0H3MZ94	SSUBM407_0868	Cytoplasmic	@Intracellular	Putative phosphate acetyltransferase OS=Streptococcus suis (strain BM407) OX=568814 GN=pta PE=4 SV=1 - [A0A0H3MZ94_STRS4]	36.11	1	9	9	68	2.97283e+06	2.78508e+06	1.64504e+06	5.49927e+06	4.02985e+06	3.72765e+06	5.39344e+06	2.34876e+06	2.08665e+06	5.23335e+06	7.21962e+06	2.69296e+06	1.61604e+07	1.34435e+07	1.28359e+07	1.55177e+07	1.60161e+07	2.64467e+06
A0A0H3N3Y1	SSUBM407_0881	Cytoplasmic	@Intracellular	Galactose-6-phosphate isomerase subunit LacA OS=Streptococcus suis (strain BM407) OX=568814 GN=lacA1 PE=3 SV=1 - [A0A0H3N3Y1_STRS4]	20	1	2	2	2	0	0	0	0	0	0	0	0	0	0	0	0	0	761228	0	0	0	0
A0A0H3MVH3	SSUBM407_0882	Cytoplasmic	@Intracellular	Galactose-6-phosphate isomerase subunit LacB OS=Streptococcus suis (strain BM407) OX=568814 GN=lacB1 PE=3 SV=1 - [A0A0H3MVH3_STRS4]	31.58	2	4	4	20	0	0	0	0	0	0	0	0	0	654025	835191	162440	2.53633e+06	3.87986e+06	1.94997e+06	514599	1.64122e+06	0
A0A0H3MUY7	SSUBM407_0884	Cytoplasmic	@Intracellular	Tagatose 1,6-diphosphate aldolase OS=Streptococcus suis (strain BM407) OX=568814 GN=lacD1 PE=3 SV=1 - [A0A0H3MUY7_STRS4]	17.54	1	5	5	9	0	0	0	534016	0	0	0	0	0	0	0	0	0	1.48411e+06	2.94748e+06	0	196860	0
A0A0H3MZA6	SSUBM407_0885	Cytoplasmic	@Intracellular	Transcription antiterminator LacT OS=Streptococcus suis (strain BM407) OX=568814 GN=lacT PE=4 SV=1 - [A0A0H3MZA6_STRS4]	4.33	1	1	1	1	0	0	0	0	0	0	0	0	0	0	0	0	0	0	612332	0	0	0
A0A0H3MUZ9	SSUBM407_0886	Cytoplasmic	@Intracellular	Lactose-specific phosphotransferase system (PTS), IIA component 1 OS=Streptococcus suis (strain BM407) OX=568814 GN=lacF1 PE=4 SV=1 - [A0A0H3MUZ9_STRS4]	20	1	2	2	3	0	0	0	0	0	0	0	0	0	0	0	0	0	5.11422e+06	0	0	1.41279e+06	0
A0A0H3MVH8	SSUBM407_0888	Cytoplasmic	@Intracellular	6-phospho-beta-galactosidase OS=Streptococcus suis (strain BM407) OX=568814 GN=lacG1 PE=3 SV=1 - [A0A0H3MVH8_STRS4]	23.29	2	9	9	28	0	0	0	0	0	489476	0	0	0	0	0	0	8.43796e+06	9.17005e+06	9.16944e+06	2.29486e+06	1.94955e+06	434069
A0A0H3MUZ3	SSUBM407_0889	Cytoplasmic	@Intracellular	Protein LacX 1 OS=Streptococcus suis (strain BM407) OX=568814 GN=lacX1 PE=4 SV=1 - [A0A0H3MUZ3_STRS4]	6.73	1	1	1	1	0	0	0	0	0	0	0	0	0	0	0	0	0	1.61202e+06	0	0	0	0
A0A0H3MZB5	SSUBM407_0895	Cytoplasmic	@Intracellular	Putative glutamine ABC transporter, ATP-binding protein 1 OS=Streptococcus suis (strain BM407) OX=568814 GN=glnQ1 PE=4 SV=1 - [A0A0H3MZB5_STRS4]	24.39	1	5	5	36	3.35828e+06	1.25957e+06	1.17126e+06	3.99306e+06	4.94096e+06	3.72928e+06	3.83743e+06	1.65019e+06	0	1482131	4.41042e+06	0	5.24167e+06	1.06795e+07	3.20206e+06	5880889	7.45202e+06	0
A0A0H3N3Z6	SSUBM407_0897	Cytoplasmic	@Intracellular	UvrABC system protein B OS=Streptococcus suis (strain BM407) OX=568814 GN=uvrB PE=3 SV=1 - [A0A0H3N3Z6_STRS4]	9.68	1	4	4	5	0	0	0	0	0	0	0	0	0	0	0	0	0	0	0	1.32576e+06	353899	0
A0A0H3MVI7	SSUBM407_0898	Cytoplasmic	@Intracellular	Uncharacterized protein OS=Streptococcus suis (strain BM407) OX=568814 GN=SSUBM407_0898 PE=4 SV=1 - [A0A0H3MVI7_STRS4]	2.29	1	1	1	8	0	0	0	0	0	0	0	0	0	0	492249	0	446449	0	0	668582	0	0
A0A0H3MV04	SSUBM407_0905	Cytoplasmic	@Intracellular	1,4-alpha-glucan branching enzyme OS=Streptococcus suis (strain BM407) OX=568814 GN=glgB PE=3 SV=1 - [A0A0H3MV04_STRS4]	21.73	1	9	9	31	0	0	0	0	275123	0	0	0	0	0	717277	0	1.54194e+06	2.68915e+06	992313	1.56232e+06	1.78543e+06	0
A0A0H3MZC2	SSUBM407_0906	Cytoplasmic	@Intracellular	Glycogen synthase OS=Streptococcus suis (strain BM407) OX=568814 GN=glgA PE=3 SV=1 - [A0A0H3MZC2_STRS4]	12.06	1	5	5	28	0	0	0	1.95484e+06	657532	686447	0	0	0	1.06516e+06	1.65854e+06	0	2.21789e+06	3.57707e+06	2.53238e+06	2.98015e+06	1.8112e+06	860709
A0A0H3MV11	SSUBM407_0908	Cytoplasmic	@Intracellular	Glucose-1-phosphate adenylyltransferase OS=Streptococcus suis (strain BM407) OX=568814 GN=glgC PE=3 SV=1 - [A0A0H3MV11_STRS4]	10.13	1	2	2	3	0	0	0	0	0	0	1.90657e+06	0	0	0	0	0	0	0	0	1.87767e+06	0	0
A0A0H3MVJ4	SSUBM407_0910	Cytoplasmic	@Intracellular	Dihydroorotate dehydrogenase B (NAD(+)), electron transfer subunit OS=Streptococcus suis (strain BM407) OX=568814 GN=pyrK PE=3 SV=1 - [A0A0H3MVJ4_STRS4]	5.45	1	1	1	1	1.12504e+07	0	0	0	0	0	0	0	0	0	0	0	0	0	0	0	0	0
A0A0H3MZD2	SSUBM407_0917	Cytoplasmic	@Intracellular	Dihydroorotase OS=Streptococcus suis (strain BM407) OX=568814 GN=pyrC PE=3 SV=1 - [A0A0H3MZD2_STRS4]	2.84	1	1	1	3	0	0	0	0	0	0	465208	0	0	0	722030	0	0	0	0	0	2.27453e+06	0
A0A0H3MV14	SSUBM407_0921	Cytoplasmic	@Intracellular	Ribosome biogenesis GTPase A OS=Streptococcus suis (strain BM407) OX=568814 GN=SSUBM407_0921 PE=3 SV=1 - [A0A0H3MV14_STRS4]	3.18	1	1	1	2	0	0	0	0	0	0	0	0	0	0	0	0	0	1.61961e+06	916699	0	0	0
A0A0H3MVL1	SSUBM407_0925	Cytoplasmic	@Intracellular	Uncharacterized protein OS=Streptococcus suis (strain BM407) OX=568814 GN=SSUBM407_0925 PE=4 SV=1 - [A0A0H3MVL1_STRS4]	11.48	1	2	2	17	2.13301e+06	950466	0	1.92915e+06	0	1.44059e+06	777967	0	244917	2.97903e+06	4.11052e+06	1.2485e+06	4.59012e+06	3.69851e+06	3.7221e+06	4.01857e+06	4.94693e+06	0
A0A0H3MV21	SSUBM407_0931	Cytoplasmic	@Intracellular	DNA topoisomerase 1 OS=Streptococcus suis (strain BM407) OX=568814 GN=topA PE=3 SV=1 - [A0A0H3MV21_STRS4]	13.2	1	5	5	10	0	0	0	0	0	0	0	0	0	0	0	0	750345	1.42284e+06	382661	1.83203e+06	0	0
A0A0H3MZE4	SSUBM407_0932	Cytoplasmic	@Intracellular	50S ribosomal protein L10 OS=Streptococcus suis (strain BM407) OX=568814 GN=rplJ PE=3 SV=1 - [A0A0H3MZE4_STRS4]	51.22	1	8	8	106	1.08973e+07	7.26241e+06	2.58657e+06	1.07478e+07	1.01356e+07	6.63386e+06	1.2981e+07	7.5228e+06	1.12537e+06	1.75409e+07	2.61139e+07	4.45184e+06	1.13676e+07	1.55211e+07	1.3045e+07	9.3126e+06	1.52992e+07	4.18363e+06
A0A0H3MV29	SSUBM407_0933	Cytoplasmic	@Intracellular	50S ribosomal protein L7/L12 OS=Streptococcus suis (strain BM407) OX=568814 GN=rplL PE=3 SV=1 - [A0A0H3MV29_STRS4]	77.69	1	7	7	650	1.72763e+08	1.16013e+08	1.01811e+08	1.83506e+08	1.78769e+08	2.14977e+08	1.70678e+08	9.03805e+07	7.49014e+07	2.16937e+08	2.87034e+08	8.40678e+07	3.60253e+08	3.91938e+08	3.21645e+08	3.90718e+08	4.52003e+08	1.22602e+08
A0A0H3MVM8	SSUBM407_0946	Cytoplasmic	@Intracellular /TMH start AFTER 60	Uncharacterized protein OS=Streptococcus suis (strain BM407) OX=568814 GN=SSUBM407_0946 PE=4 SV=1 - [A0A0H3MVM8_STRS4]	3.11	1	1	1	1	0	0	0	0	0	0	0	0	0	0	0	0	0	0	0	0	0	0
A0A0H3MV49	SSUBM407_0952	Cytoplasmic	@Intracellular	rRNA adenine N-6-methyltransferase OS=Streptococcus suis (strain BM407) OX=568814 GN=ermB PE=3 SV=1 - [A0A0H3MV49_STRS4]	4.9	1	1	1	1	0	0	0	0	0	0	0	0	0	0	0	0	0	0	0	0	0	0
A0A0H3MV70	SSUBM407_0979	Cytoplasmic	@Intracellular	Putative transposase OS=Streptococcus suis (strain BM407) OX=568814 GN=SSUBM407_0979 PE=4 SV=1 - [A0A0H3MV70_STRS4]	6.9	1	1	1	1	0	0	0	0	0	0	0	0	0	0	0	0	0	0	0	0	0	0
A0A0H3MVV3	SSUBM407_1005	Cytoplasmic	@Intracellular	Methylenetetrahydrofolate--tRNA-(uracil-5-)-methyltransferase TrmFO OS=Streptococcus suis (strain BM407) OX=568814 GN=trmFO PE=3 SV=1 - [A0A0H3MVV3_STRS4]	18.02	1	4	4	10	0	0	0	0	0	0	0	0	0	0	333957	0	1.05241e+06	0	787387	0	657396	0
A0A0H3MV85	SSUBM407_1006	Cytoplasmic	@Intracellular	AraC family regulatory protein OS=Streptococcus suis (strain BM407) OX=568814 GN=SSUBM407_1006 PE=4 SV=1 - [A0A0H3MV85_STRS4]	5.38	1	1	1	1	0	0	0	0	0	0	0	0	0	0	0	0	0	0	0	0	0	0
A0A0H3N481	SSUBM407_1009	Cytoplasmic	@Intracellular	Putative esterase OS=Streptococcus suis (strain BM407) OX=568814 GN=SSUBM407_1009 PE=4 SV=1 - [A0A0H3N481_STRS4]	4.44	1	1	1	2	0	0	0	0	0	0	0	0	0	0	411545	0	0	509771	0	0	0	0
A0A0H3MVV7	SSUBM407_1010	Cytoplasmic	@Intracellular	Uncharacterized protein OS=Streptococcus suis (strain BM407) OX=568814 GN=SSUBM407_1010 PE=4 SV=1 - [A0A0H3MVV7_STRS4]	5.41	1	1	1	5	0	0	0	0	0	0	0	0	0	0	0	0	1.02923e+06	1.49072e+06	1.60523e+06	0	0	0
A0A0H3MV92	SSUBM407_1018	Cytoplasmic	@Intracellular	Uncharacterized protein OS=Streptococcus suis (strain BM407) OX=568814 GN=SSUBM407_1018 PE=4 SV=1 - [A0A0H3MV92_STRS4]	18.07	1	1	1	1	0	0	0	0	0	0	0	0	0	0	0	0	0	0	0	0	0	0
A0A0H3MVW7	SSUBM407_1020	Cytoplasmic	@Intracellular	Response regulator protein OS=Streptococcus suis (strain BM407) OX=568814 GN=SSUBM407_1020 PE=4 SV=1 - [A0A0H3MVW7_STRS4]	7.24	1	1	1	3	0	0	0	0	0	0	0	0	0	0	0	0	1.13164e+06	0	1.49077e+06	0	855442	0
A0A0H3MZM2	SSUBM407_1022	Cytoplasmic	@Intracellular	Phosphoglucomutase/phosphomannomutase family protein OS=Streptococcus suis (strain BM407) OX=568814 GN=SSUBM407_1022 PE=4 SV=1 - [A0A0H3MZM2_STRS4]	27.89	1	9	9	33	0	0	0	0	0	0	0	0	0	0	0	0	1.80008e+06	2.18818e+06	1.51859e+06	4.62491e+06	3.6317e+06	359771
A0A0H3MVA6	SSUBM407_1028	Cytoplasmic	@Intracellular	Signal recognition particle protein OS=Streptococcus suis (strain BM407) OX=568814 GN=ffh PE=3 SV=1 - [A0A0H3MVA6_STRS4]	34.38	1	12	12	64	1.68589e+06	617449	960381	2.68666e+06	1.23424e+06	0	803173	382421	0	3.09369e+06	4.37379e+06	800531	0	3.47565e+06	2.95607e+06	4.56937e+06	5.0624e+06	1.69516e+06
A0A0H3N498	SSUBM407_1031	Cytoplasmic	@Intracellular	GMP synthase [glutamine-hydrolyzing] OS=Streptococcus suis (strain BM407) OX=568814 GN=guaA PE=3 SV=1 - [A0A0H3N498_STRS4]	37.79	1	16	16	99	1.74745e+06	1.11635e+06	417472	5.03318e+06	2.2931e+06	1.8195e+06	2.75215e+06	1.07905e+06	1.10127e+06	3.99446e+06	4.74039e+06	1.61428e+06	5.49019e+06	6.13797e+06	5.1637e+06	5.99521e+06	7.90129e+06	1.42902e+06
A0A0H3MVA9	SSUBM407_1040	Cytoplasmic	@Intracellular	Uncharacterized protein OS=Streptococcus suis (strain BM407) OX=568814 GN=SSUBM407_1040 PE=4 SV=1 - [A0A0H3MVA9_STRS4]	5.25	1	1	1	5	0	0	0	270898	0	0	0	0	0	0	0	0	663715	599954	588655	1.1332e+06	0	0
A0A0H3N4B0	SSUBM407_1041	Cytoplasmic	@Intracellular	Serine hydroxymethyltransferase OS=Streptococcus suis (strain BM407) OX=568814 GN=glyA PE=3 SV=1 - [A0A0H3N4B0_STRS4]	27.92	1	10	10	63	1.87317e+06	1.77966e+06	1.86856e+06	2.88959e+06	3.4232e+06	4.64509e+06	2.00307e+06	1.06568e+06	807659	2.364e+06	5.38796e+06	1.04543e+06	6.09942e+06	1.12212e+07	6.68321e+06	1.01871e+07	1.32372e+07	1.84802e+06
A0A0H3MVB4	SSUBM407_1045	Cytoplasmic	@Intracellular	Peptide chain release factor 1 OS=Streptococcus suis (strain BM407) OX=568814 GN=prfA PE=3 SV=1 - [A0A0H3MVB4_STRS4]	34.54	1	8	8	48	0	294462	0	2.04584e+06	1.45517e+06	0	2.24478e+06	859611	0	784602	1.79174e+06	911068	5.29497e+06	829509	1.65713e+06	3.85615e+06	2.94881e+06	468290
A0A0H3MZP9	SSUBM407_1049	Cytoplasmic	@Intracellular	Putative 4-oxalocrotonate tautomerase OS=Streptococcus suis (strain BM407) OX=568814 GN=SSUBM407_1049 PE=3 SV=1 - [A0A0H3MZP9_STRS4]	48.33	1	2	2	42	1.2152e+06	1.98723e+06	1.48942e+06	1.56832e+06	4.17444e+06	2.52152e+06	5.81901e+06	3.21078e+06	634983	1.92191e+06	3.08556e+06	415912	8.09961e+06	2.47552e+07	6.24822e+06	5.40322e+06	1.58508e+07	2.6623e+06
A0A0H3MVB7	SSUBM407_1050	Cytoplasmic	@Intracellular	Elongation factor 4 OS=Streptococcus suis (strain BM407) OX=568814 GN=lepA PE=3 SV=1 - [A0A0H3MVB7_STRS4]	11.15	1	5	5	23	622918	0	0	0	341500	550899	654040	0	0	0	2.03714e+06	435097	1.55581e+06	2.02462e+06	2.23373e+06	2.9342e+06	2.70174e+06	878396
A0A0H3MVZ5	SSUBM407_1052	Cytoplasmic	@Intracellular	Nucleoside diphosphate kinase OS=Streptococcus suis (strain BM407) OX=568814 GN=ndk PE=3 SV=1 - [A0A0H3MVZ5_STRS4]	32.12	1	2	2	3	0	0	0	0	0	0	0	0	0	0	0	0	0	0	0	5.73824e+06	712983	0
A0A0H3MZQ3	SSUBM407_1054	Cytoplasmic	@Intracellular	ATP-dependent Clp protease ATP-binding subunit ClpX OS=Streptococcus suis (strain BM407) OX=568814 GN=clpX PE=3 SV=1 - [A0A0H3MZQ3_STRS4]	12.25	1	5	5	14	293624	0	0	296493	0	340052	0	0	0	441600	964249	144036	1.34792e+06	0	1.21189e+06	0	1.02538e+06	300970
A0A0H3MVZ9	SSUBM407_1057	Cytoplasmic	@Intracellular	Thymidylate synthase OS=Streptococcus suis (strain BM407) OX=568814 GN=thyA PE=3 SV=1 - [A0A0H3MVZ9_STRS4]	2.87	1	1	1	1	0	0	0	0	0	0	0	0	0	0	0	0	0	0	0	0	1.65476e+06	0
A0A0H3MVC8	SSUBM407_1060	Cytoplasmic	@Intracellular	Glucokinase 1 OS=Streptococcus suis (strain BM407) OX=568814 GN=glkA1 PE=4 SV=1 - [A0A0H3MVC8_STRS4]	36.36	1	10	10	66	382539	316725	0	879713	556230	435256	401569	0	0	797408	1.056e+06	245611	2.49809e+06	2.08204e+06	2.03623e+06	1.81268e+06	3.09424e+06	626099
A0A0H3MW03	SSUBM407_1062	Cytoplasmic	@Intracellular	ABC transporter ATP-binding protein OS=Streptococcus suis (strain BM407) OX=568814 GN=SSUBM407_1062 PE=4 SV=1 - [A0A0H3MW03_STRS4]	1.45	1	1	1	2	0	0	0	0	0	0	0	0	0	0	0	0	1.43329e+06	0	1.34163e+06	0	0	0
A0A0H3MVE1	SSUBM407_1063	Cytoplasmic	@Intracellular	CCA-adding enzyme OS=Streptococcus suis (strain BM407) OX=568814 GN=cca PE=3 SV=1 - [A0A0H3MVE1_STRS4]	5.71	1	1	1	5	0	0	0	0	0	0	0	0	0	0	744156	0	0	1.6617e+06	0	1.34378e+06	2.10789e+06	0
A0A0H3MZR1	SSUBM407_1064	Cytoplasmic	@Intracellular	4-hydroxy-tetrahydrodipicolinate reductase OS=Streptococcus suis (strain BM407) OX=568814 GN=dapB PE=3 SV=1 - [A0A0H3MZR1_STRS4]	24.71	1	6	6	38	0	0	0	911797	733427	1.1017e+06	1.1736e+06	921590	632735	680693	1.15609e+06	0	3.4576e+06	3.58002e+06	3.63803e+06	2.78059e+06	3.4579e+06	0
A0A0H3MVD4	SSUBM407_1065	Cytoplasmic	@Intracellular	DegV family protein OS=Streptococcus suis (strain BM407) OX=568814 GN=SSUBM407_1065 PE=4 SV=1 - [A0A0H3MVD4_STRS4]	7.77	1	2	2	7	0	0	0	0	0	0	0	0	0	0	0	0	3.68277e+06	0	3.37148e+06	902039	0	0
A0A0H3N4D4	SSUBM407_1066	Cytoplasmic	@Intracellular	Uncharacterized protein OS=Streptococcus suis (strain BM407) OX=568814 GN=SSUBM407_1066 PE=4 SV=1 - [A0A0H3N4D4_STRS4]	37.1	1	5	5	21	7.83264e+06	0	0	108373	0	0	619874	0	0	0	854862	0	1.38943e+06	842490	835977	1.24136e+06	1.02515e+06	0
A0A0H3MVE6	SSUBM407_1068	Cytoplasmic	@Intracellular	Tagatose-6-phosphate kinase OS=Streptococcus suis (strain BM407) OX=568814 GN=fruK PE=3 SV=1 - [A0A0H3MVE6_STRS4]	21.45	1	4	4	6	0	0	0	0	0	0	7.46017e+06	0	0	0	0	0	3.39421e+07	0	0	0	0	0
A0A0H3MVD7	SSUBM407_1070	Cytoplasmic	@Intracellular	Putative histidinol-phosphate aminotransferase OS=Streptococcus suis (strain BM407) OX=568814 GN=hisC PE=3 SV=1 - [A0A0H3MVD7_STRS4]	1.67	1	1	1	1	0	0	0	0	0	0	0	0	0	0	0	0	0	2.13009e+06	0	0	0	0
A0A0H3MW09	SSUBM407_1072	Cytoplasmic	@Intracellular	Ribosome maturation factor RimM OS=Streptococcus suis (strain BM407) OX=568814 GN=rimM PE=3 SV=1 - [A0A0H3MW09_STRS4]	15.12	1	2	2	6	0	0	0	0	0	0	0	0	0	0	0	0	0	1.1785e+06	0	1.89241e+06	1.436e+06	0
A0A0H3MVF3	SSUBM407_1074	Cytoplasmic	@Intracellular	GMP reductase OS=Streptococcus suis (strain BM407) OX=568814 GN=guaC PE=3 SV=1 - [A0A0H3MVF3_STRS4]	43.73	1	12	12	72	742653	202123	0	707691	1.17376e+06	1.34323e+06	0	0	0	1.27013e+06	2.63748e+06	1.02162e+06	1.05916e+07	1.00769e+07	1.04917e+07	1.22852e+07	9.41323e+06	1.77586e+06
A0A0H3MVE7	SSUBM407_1083	Cytoplasmic	@Intracellular	Spermidine/putrescine import ATP-binding protein PotA OS=Streptococcus suis (strain BM407) OX=568814 GN=potA PE=3 SV=1 - [A0A0H3MVE7_STRS4]	8.85	1	3	3	10	0	0	0	0	0	0	0	0	0	0	0	0	3.38516e+06	4.13622e+06	2.31386e+06	1.42147e+06	2.3672e+06	477344
A0A0H3N4E4	SSUBM407_1084	Cytoplasmic	@Intracellular	UDP-N-acetylenolpyruvoylglucosamine reductase OS=Streptococcus suis (strain BM407) OX=568814 GN=murB PE=3 SV=1 - [A0A0H3N4E4_STRS4]	6.95	1	2	2	2	0	0	0	0	0	0	0	0	0	0	0	0	0	0	0	0	0	0
A0A0H3MVG1	SSUBM407_1086	Cytoplasmic	@Intracellular	Homoserine dehydrogenase OS=Streptococcus suis (strain BM407) OX=568814 GN=hom PE=3 SV=1 - [A0A0H3MVG1_STRS4]	18.69	1	5	5	25	0	0	0	0	0	0	1.00956e+06	0	527944	513666	1.0414e+06	314797	779269	1.85051e+06	1.72427e+06	1.54276e+06	1.36061e+06	507510
A0A0H3MW21	SSUBM407_1090	Cytoplasmic	@Intracellular	UPF0109 protein SSUBM407_1090 OS=Streptococcus suis (strain BM407) OX=568814 GN=SSUBM407_1090 PE=3 SV=1 - [A0A0H3MW21_STRS4]	26.25	1	1	1	18	1.27835e+06	609989	587718	2.8206e+06	2.40351e+06	1.65847e+06	4.23211e+06	2.6242e+06	0	1.35483e+06	4276430	2.06907e+06	5.51405e+06	1.15722e+07	3.3667e+06	7.26958e+06	1.10112e+07	2.68242e+06
A0A0H3MVG4	SSUBM407_1091	Cytoplasmic	@Intracellular	30S ribosomal protein S16 OS=Streptococcus suis (strain BM407) OX=568814 GN=rpsP PE=3 SV=1 - [A0A0H3MVG4_STRS4]	41.11	1	3	3	23	782751	872363	0	0	362821	0	1.73076e+06	1.49622e+06	0	3.83413e+06	3.03818e+06	2.48414e+06	0	2.00905e+06	0	0	0	0
A0A0H3MW24	SSUBM407_1095	Cytoplasmic	@Intracellular	Carbamoyl-phosphate synthase large chain OS=Streptococcus suis (strain BM407) OX=568814 GN=carB PE=3 SV=1 - [A0A0H3MW24_STRS4]	2.36	1	1	1	2	0	0	0	0	0	0	0	0	0	0	0	0	550585	0	476553	0	0	0
A0A0H3MVG0	SSUBM407_1098	Cytoplasmic	@Intracellular	Bifunctional protein PyrR OS=Streptococcus suis (strain BM407) OX=568814 GN=pyrR PE=3 SV=1 - [A0A0H3MVG0_STRS4]	5.2	1	1	1	3	0	0	0	0	0	0	0	0	0	415274	715052	0	0	0	0	0	0	0
A0A0H3MW28	SSUBM407_1100	Cytoplasmic	@Intracellular	PhnA protein OS=Streptococcus suis (strain BM407) OX=568814 GN=SSUBM407_1100 PE=4 SV=1 - [A0A0H3MW28_STRS4]	16.96	1	2	2	20	8.10633e+06	5.39047e+06	3.83856e+06	2.82881e+06	4.55712e+06	1.18327e+06	3.4222e+06	3637005	1.87788e+06	1.60702e+07	7.75267e+06	1.66227e+06	0	8.12552e+06	0	6.29846e+06	6.857e+06	5.20126e+06
A0A0H3MVH6	SSUBM407_1101	Cytoplasmic	@Intracellular	Pseudouridine synthase OS=Streptococcus suis (strain BM407) OX=568814 GN=SSUBM407_1101 PE=3 SV=1 - [A0A0H3MVH6_STRS4]	22.9	1	5	5	12	0	0	0	0	0	0	0	0	1.49452e+06	691323	981312	0	816636	2.34968e+06	500410	0	1.05418e+06	0
A0A0H3MVG5	SSUBM407_1103	Cytoplasmic	@Intracellular	LysR family regulatory protein OS=Streptococcus suis (strain BM407) OX=568814 GN=cpsY PE=4 SV=1 - [A0A0H3MVG5_STRS4]	25	1	5	5	11	0	0	0	0	0	0	0	0	0	0	378244	0	0	0	0	1.36104e+06	2.01283e+06	0
A0A0H3N4G4	SSUBM407_1105	Cytoplasmic	@Intracellular	50S ribosomal protein L27 OS=Streptococcus suis (strain BM407) OX=568814 GN=rpmA PE=3 SV=1 - [A0A0H3N4G4_STRS4]	30.93	1	3	3	28	2.2211e+06	2.5699e+06	0	0	608642	0	8.66442e+06	8.06573e+06	4.76164e+06	1.61147e+07	1.98236e+07	4.2446e+06	9.09301e+06	1.12821e+07	0	0	1.28283e+06	1.45338e+06
A0A0H3MW31	SSUBM407_1106	Cytoplasmic	@Intracellular	50S ribosomal protein L21 OS=Streptococcus suis (strain BM407) OX=568814 GN=rplU PE=3 SV=1 - [A0A0H3MW31_STRS4]	49.04	1	3	3	123	1.03349e+07	8.31136e+06	5.64043e+06	8.67872e+06	1.18317e+07	5.42624e+06	9.65767e+06	1.50073e+07	7.21135e+06	2.16558e+07	1.91709e+07	8.18992e+06	7.53728e+06	4.04939e+07	1.03949e+07	1.77413e+07	1.53945e+07	8.42972e+06
A0A0H3MZV7	SSUBM407_1108	Cytoplasmic	@Intracellular	Probable tRNA sulfurtransferase OS=Streptococcus suis (strain BM407) OX=568814 GN=thiI PE=3 SV=1 - [A0A0H3MZV7_STRS4]	11.85	1	5	5	28	0	1.03011e+06	0	0	0	0	838626	0	0	343099	1.07039e+06	0	3.78376e+06	3.30012e+06	3.4264e+06	2.34796e+06	2.95697e+06	0
A0A0H3MVH0	SSUBM407_1109	Cytoplasmic	@Intracellular	Putative cysteine desulfhydrase OS=Streptococcus suis (strain BM407) OX=568814 GN=SSUBM407_1109 PE=3 SV=1 - [A0A0H3MVH0_STRS4]	13.68	1	3	3	8	253980	0	0	0	0	0	0	0	0	0	438096	0	0	782482	337106	843534	1.27146e+06	0
A0A0H3MVI8	SSUBM407_1112	Cytoplasmic	@Intracellular	Putative L-threonine aldolase OS=Streptococcus suis (strain BM407) OX=568814 GN=SSUBM407_1112 PE=4 SV=1 - [A0A0H3MVI8_STRS4]	4.68	1	1	1	2	0	0	0	0	0	0	0	0	0	0	374988	0	0	593936	0	0	0	0
A0A0H3MZW2	SSUBM407_1113	Cytoplasmic	@Intracellular	Putative 30S ribosomal protein S1 OS=Streptococcus suis (strain BM407) OX=568814 GN=SSUBM407_1113 PE=4 SV=1 - [A0A0H3MZW2_STRS4]	39.4	1	15	15	260	2.11681e+07	1.30497e+07	1.25038e+07	2.73265e+07	2.96824e+07	3.16823e+07	4.83425e+07	2.70224e+07	2.04351e+07	6.1881e+07	7.7578e+07	1.64514e+07	7.53749e+07	8.67535e+07	6.92718e+07	6.6912e+07	1.03614e+08	2.24552e+07
A0A0H3MVH5	SSUBM407_1114	Cytoplasmic	@Intracellular	Uncharacterized protein OS=Streptococcus suis (strain BM407) OX=568814 GN=SSUBM407_1114 PE=4 SV=1 - [A0A0H3MVH5_STRS4]	62.34	1	4	4	19	400359	0	0	410963	0	0	0	0	0	519410	710071	171326	1.13811e+06	1.19659e+06	918355	1.09968e+06	1.84039e+06	912075
A0A0H3N4H3	SSUBM407_1115	Cytoplasmic	@Intracellular	Branched-chain-amino-acid aminotransferase OS=Streptococcus suis (strain BM407) OX=568814 GN=SSUBM407_1115 PE=3 SV=1 - [A0A0H3N4H3_STRS4]	3.82	1	1	1	8	468345	220088	0	0	728809	0	0	0	0	1.56674e+06	2.6661e+06	0	0	2.54068e+06	0	1.24205e+06	1.62572e+06	0
A0A0H3MVJ5	SSUBM407_1117	Cytoplasmic	@Intracellular	DNA topoisomerase 4 subunit A OS=Streptococcus suis (strain BM407) OX=568814 GN=parC PE=3 SV=1 - [A0A0H3MVJ5_STRS4]	12	1	5	5	31	582155	270052	0	437499	353220	0	863972	625869	246636	758399	943268	0	1.42253e+06	2.64619e+06	352238	1.65572e+06	1.31124e+06	0
A0A0H3MW41	SSUBM407_1123	Cytoplasmic	@Intracellular	DNA topoisomerase 4 subunit B OS=Streptococcus suis (strain BM407) OX=568814 GN=parE PE=3 SV=1 - [A0A0H3MW41_STRS4]	5.1	1	3	3	5	0	0	0	0	0	0	0	0	0	0	0	0	0	638120	0	0	0	0
A0A0H3MVI5	SSUBM407_1128	Cytoplasmic	@Intracellular	GTPase Obg OS=Streptococcus suis (strain BM407) OX=568814 GN=obg PE=3 SV=1 - [A0A0H3MVI5_STRS4]	13.04	1	5	5	45	3.78804e+06	1.31873e+06	1.38937e+06	4.64479e+06	1.98058e+06	2.39385e+06	1.98326e+06	949533	882284	2.69448e+06	3.52332e+06	932528	4.66394e+06	5.42256e+06	3.8661e+06	8.68679e+06	6.91776e+06	3.24273e+06
A0A0H3MVJ0	SSUBM407_1133	Cytoplasmic	@Intracellular	Glyoxalase/bleomycin resistance protein/dioxygenase superfamily protein OS=Streptococcus suis (strain BM407) OX=568814 GN=SSUBM407_1133 PE=4 SV=1 - [A0A0H3MVJ0_STRS4]	27.89	1	2	2	25	500591	435260	0	1.16253e+06	1.33574e+06	1.4781e+06	884577	0	0	407389	1.43514e+06	792990	564430	2.95438e+06	1.85145e+06	3.03622e+06	3.62282e+06	0
A0A0H3MZY4	SSUBM407_1137	Cytoplasmic	@Intracellular	Haloacid dehalogenase-like hydrolase OS=Streptococcus suis (strain BM407) OX=568814 GN=SSUBM407_1137 PE=4 SV=1 - [A0A0H3MZY4_STRS4]	8.81	1	1	1	1	0	0	0	0	0	0	0	0	0	0	253263	0	0	0	0	0	0	0
A0A0H3MVJ6	SSUBM407_1138	Cytoplasmic	@Intracellular	ABC transporter ATP-binding protein OS=Streptococcus suis (strain BM407) OX=568814 GN=SSUBM407_1138 PE=4 SV=1 - [A0A0H3MVJ6_STRS4]	15.85	1	3	3	3	0	0	0	0	0	0	0	0	0	0	897352	0	0	0	0	0	0	0
A0A0H3N4J4	SSUBM407_1139	Cytoplasmic	@Intracellular	ABC transporter ATP-binding protein OS=Streptococcus suis (strain BM407) OX=568814 GN=SSUBM407_1139 PE=4 SV=1 - [A0A0H3N4J4_STRS4]	20.07	1	3	3	3	0	0	0	0	0	0	0	0	0	0	1.91295e+06	0	0	0	0	0	0	0
A0A0H3MW55	SSUBM407_1145	Cytoplasmic	@Intracellular	Hydroxyethylthiazole kinase OS=Streptococcus suis (strain BM407) OX=568814 GN=thiM PE=3 SV=1 - [A0A0H3MW55_STRS4]	5.75	1	1	1	6	0	1.41132e+06	4.28294e+06	0	0	0	1.41053e+08	0	0	0	0	0	1.12984e+07	0	1.08855e+07	0	0	0
A0A0H3MVK6	SSUBM407_1148	Cytoplasmic	@Intracellular	ATP-dependent DNA helicase OS=Streptococcus suis (strain BM407) OX=568814 GN=pcrA PE=3 SV=1 - [A0A0H3MVK6_STRS4]	8.04	1	4	4	10	0	0	0	208617	0	0	0	0	0	836430	956290	0	632147	0	649684	173916	594399	0
A0A0H3N4K8	SSUBM407_1149	Cytoplasmic	@Intracellular	NADH oxidase OS=Streptococcus suis (strain BM407) OX=568814 GN=nox PE=4 SV=1 - [A0A0H3N4K8_STRS4]	35.16	1	11	11	105	6.0292e+06	2.53071e+06	980994	7.7016e+06	3.6174e+06	2.37683e+06	4.87943e+06	2.54672e+06	0	1.06535e+07	8.1051e+06	2.99938e+06	1.72259e+07	2.63228e+07	1.59183e+07	2.36419e+07	2.59382e+07	4.80343e+06
A0A0H3MW60	SSUBM407_1150	Cytoplasmic	@Intracellular	ATP-binding protein OS=Streptococcus suis (strain BM407) OX=568814 GN=SSUBM407_1150 PE=4 SV=1 - [A0A0H3MW60_STRS4]	21.43	1	2	2	5	153394	0	0	0	0	0	0	0	0	0	0	0	1.60888e+06	0	1.47085e+06	1.8014e+06	0	0
A0A0H3MVM5	SSUBM407_1151	Cytoplasmic	@Intracellular	Putative oligopeptidase OS=Streptococcus suis (strain BM407) OX=568814 GN=SSUBM407_1151 PE=3 SV=1 - [A0A0H3MVM5_STRS4]	30.54	1	16	16	153	3.7869e+06	3.00584e+06	1.19423e+06	5.9463e+06	6.88907e+06	2.62721e+06	2.13094e+06	1.18476e+06	394884	5.52366e+06	7.87826e+06	1.88726e+06	1.15108e+07	1.70265e+07	1.059e+07	2.01292e+07	2.33395e+07	3.64193e+06
A0A0H3MVM9	SSUBM407_1157	Cytoplasmic	@Intracellular	Putative DNA-binding protein OS=Streptococcus suis (strain BM407) OX=568814 GN=SSUBM407_1157 PE=4 SV=1 - [A0A0H3MVM9_STRS4]	2.05	1	1	1	1	0	0	0	0	0	0	0	0	0	0	0	0	0	0	0	0	0	0
A0A0H3MVL8	SSUBM407_1159	Cytoplasmic	@Intracellular	4-hydroxy-tetrahydrodipicolinate synthase OS=Streptococcus suis (strain BM407) OX=568814 GN=dapA PE=3 SV=1 - [A0A0H3MVL8_STRS4]	31.19	1	8	8	57	782905	909672	493634	2.12424e+06	2.8068e+06	1.04172e+06	2.06803e+06	822976	334745	2.10186e+06	3.60925e+06	245196	2.60196e+06	1.20252e+07	2.40687e+06	3.02695e+06	8.7626e+06	928171
A0A0H3N4L9	SSUBM407_1160	Cytoplasmic	@Intracellular	Aspartate-semialdehyde dehydrogenase OS=Streptococcus suis (strain BM407) OX=568814 GN=asd PE=3 SV=1 - [A0A0H3N4L9_STRS4]	12.57	1	4	4	18	0	0	0	635956	0	0	765544	0	0	812889	1.74703e+06	0	1.76288e+06	3.76403e+06	3.28677e+06	2.20789e+06	3.32872e+06	1.20029e+06
A0A0H3MVQ0	SSUBM407_1180	Cytoplasmic	@Intracellular	Pyridine nucleotide-disulphide oxidoreductase OS=Streptococcus suis (strain BM407) OX=568814 GN=SSUBM407_1180 PE=3 SV=1 - [A0A0H3MVQ0_STRS4]	19.18	1	5	5	16	0	0	0	0	375898	0	0	716581	497660	0	878426	0	0	0	0	2.7101e+06	2.81804e+06	0
A0A0H3MVP2	SSUBM407_1182	Cytoplasmic	@Intracellular	Formate--tetrahydrofolate ligase OS=Streptococcus suis (strain BM407) OX=568814 GN=fhs PE=3 SV=1 - [A0A0H3MVP2_STRS4]	12.05	1	5	5	22	0	0	0	488021	349195	0	630697	0	0	254395	759613	0	770069	1.66651e+06	485423	401365	1.225e+06	0
A0A0H3N4P3	SSUBM407_1183	Cytoplasmic	@Intracellular	Putative pantothenate metabolism flavoprotein OS=Streptococcus suis (strain BM407) OX=568814 GN=dpfB PE=4 SV=1 - [A0A0H3N4P3_STRS4]	4.29	1	1	1	1	0	0	0	0	0	0	0	0	0	0	0	0	0	0	0	2.01164e+06	0	0
A0A0H3MW93	SSUBM407_1184	Cytoplasmic	@Intracellular	Putative phosphopantothenoylcysteine decarboxylase OS=Streptococcus suis (strain BM407) OX=568814 GN=coaC PE=4 SV=1 - [A0A0H3MW93_STRS4]	35.71	1	4	4	16	0	0	0	0	0	0	0	0	0	0	257458	0	0	1.22642e+06	481987	3.27381e+06	1.55901e+06	363781
A0A0H3N036	SSUBM407_1186	Cytoplasmic	@Intracellular	Putative phosphomannomutase OS=Streptococcus suis (strain BM407) OX=568814 GN=pgmA PE=3 SV=1 - [A0A0H3N036_STRS4]	47.73	1	20	20	205	3.06035e+06	1.07545e+06	747494	4.73137e+06	3.71188e+06	2.33612e+06	3.91804e+06	1.66704e+06	524502	4.31327e+06	6.24453e+06	2.32618e+06	1.27898e+07	1.62766e+07	1.20407e+07	2.22207e+07	1.83075e+07	3.92277e+06
A0A0H3N4R0	SSUBM407_1201	Cytoplasmic	@Intracellular	Putative D-isomer specific 2-hydroxyacid dehydrogenase OS=Streptococcus suis (strain BM407) OX=568814 GN=SSUBM407_1201 PE=3 SV=1 - [A0A0H3N4R0_STRS4]	24.43	1	8	8	38	1.66656e+06	1.21904e+06	0	1.22597e+06	1.83203e+06	1.70087e+06	4.21908e+06	1.67451e+06	1.30569e+06	3.55533e+06	3.41304e+06	1.36477e+06	1.00807e+07	5.74685e+06	9.57175e+06	2.24775e+06	3.30815e+06	1.57022e+06
A0A0H3MVR7	SSUBM407_1203	Cytoplasmic	@Intracellular	Phosphoserine aminotransferase OS=Streptococcus suis (strain BM407) OX=568814 GN=serC PE=3 SV=1 - [A0A0H3MVR7_STRS4]	19.01	1	4	4	18	0	0	0	0	0	0	0	0	0	0	1.04799e+06	0	604870	2.72421e+06	1.95326e+06	900581	2.94672e+06	0
A0A0H3MWB5	SSUBM407_1207	Cytoplasmic	@Intracellular	Thymidylate kinase OS=Streptococcus suis (strain BM407) OX=568814 GN=tmk PE=3 SV=1 - [A0A0H3MWB5_STRS4]	5.66	1	1	1	5	0	0	0	0	0	0	0	0	0	0	0	0	0	786986	373357	905637	1.04412e+06	0
A0A0H3N059	SSUBM407_1209	Cytoplasmic	@Intracellular	Uncharacterized protein OS=Streptococcus suis (strain BM407) OX=568814 GN=SSUBM407_1209 PE=4 SV=1 - [A0A0H3N059_STRS4]	4.02	1	1	1	2	0	0	0	0	0	0	0	0	0	0	0	0	304245	793206	0	0	0	0
A0A0H3N4S5	SSUBM407_1211	Cytoplasmic	@Intracellular	Uncharacterized protein OS=Streptococcus suis (strain BM407) OX=568814 GN=SSUBM407_1211 PE=4 SV=1 - [A0A0H3N4S5_STRS4]	11.93	1	2	2	3	0	0	0	0	0	0	0	0	0	0	0	0	0	490821	0	816832	1.12549e+06	0
A0A0H3MVT3	SSUBM407_1226	Cytoplasmic	@Intracellular	D-alanyl carrier protein OS=Streptococcus suis (strain BM407) OX=568814 GN=dltC PE=3 SV=1 - [A0A0H3MVT3_STRS4]	39.24	1	3	3	37	1.8435e+07	9.6966e+06	4.01933e+06	2.42564e+06	5.1434e+06	663592	2.29172e+06	1.64863e+06	0	1.5891e+07	8.23321e+06	2.20992e+06	385315	0	0	2.86968e+06	4.16386e+06	7.68456e+06
A0A0H3MWD6	SSUBM407_1228	Cytoplasmic	@Intracellular	D-alanine--D-alanyl carrier protein ligase OS=Streptococcus suis (strain BM407) OX=568814 GN=dltA PE=3 SV=1 - [A0A0H3MWD6_STRS4]	17.61	1	6	6	24	0	0	0	0	968891	0	576782	0	0	673737	1.85874e+06	656217	0	0	0	1.9943e+06	3.3623e+06	276373
A0A0H3MWE2	SSUBM407_1233	Cytoplasmic	@Intracellular	Glucosamine-6-phosphate deaminase OS=Streptococcus suis (strain BM407) OX=568814 GN=nagB PE=3 SV=1 - [A0A0H3MWE2_STRS4]	11.97	1	2	2	4	0	0	0	0	0	0	0	0	0	0	0	0	0	851536	357260	0	465817	0
A0A0H3MVU8	SSUBM407_1234	Cytoplasmic	@Intracellular	S-adenosylmethionine:tRNA ribosyltransferase-isomerase OS=Streptococcus suis (strain BM407) OX=568814 GN=queA PE=3 SV=1 - [A0A0H3MVU8_STRS4]	6.43	1	1	1	1	0	0	0	0	0	0	0	0	0	0	0	0	0	0	0	0	0	0
A0A0H3MVV2	SSUBM407_1240	Cytoplasmic	@Intracellular	Ornithine carbamoyltransferase, catabolic OS=Streptococcus suis (strain BM407) OX=568814 GN=arcB PE=3 SV=1 - [A0A0H3MVV2_STRS4]	16.62	1	5	5	35	1.62562e+06	0	0	1.03637e+06	631654	0	0	0	0	1.80833e+06	654287	0	1.31682e+06	2.06342e+06	1.27041e+06	6.2573e+06	5.52607e+06	1.08114e+06
A0A0H3MVU6	SSUBM407_1242	Cytoplasmic	@Intracellular	Arginine deiminase OS=Streptococcus suis (strain BM407) OX=568814 GN=arcA PE=3 SV=1 - [A0A0H3MVU6_STRS4]	21.52	1	7	7	24	463734	0	0	0	0	0	0	0	0	522538	451684	0	1.51133e+06	8.58298e+06	1.09238e+06	1.89911e+06	3.45499e+06	0
A0A0H3MWF0	SSUBM407_1244	Cytoplasmic	@Intracellular	Putative sporulation transcription regulator WhiA OS=Streptococcus suis (strain BM407) OX=568814 GN=whiA PE=3 SV=1 - [A0A0H3MWF0_STRS4]	2.62	1	1	1	1	0	0	0	0	0	0	0	0	0	0	0	0	0	0	0	0	0	0
A0A0H3MVW0	SSUBM407_1245	Cytoplasmic	@Intracellular	Putative gluconeogenesis factor OS=Streptococcus suis (strain BM407) OX=568814 GN=SSUBM407_1245 PE=3 SV=1 - [A0A0H3MVW0_STRS4]	10.49	1	2	2	2	0	0	0	0	0	0	423064	0	0	0	0	0	0	312832	0	0	0	0
A0A0H3N096	SSUBM407_1246	Cytoplasmic	@Intracellular	Nucleotide-binding protein SSUBM407_1246 OS=Streptococcus suis (strain BM407) OX=568814 GN=SSUBM407_1246 PE=3 SV=1 - [A0A0H3N096_STRS4]	5.08	1	1	1	8	328868	0	0	0	0	340798	0	0	0	0	0	477770	2.90505e+06	1.94171e+06	2.50352e+06	3.1068e+06	2.46133e+06	0
A0A0H3N0A2	SSUBM407_1251	Cytoplasmic	@Intracellular	Asparagine--tRNA ligase OS=Streptococcus suis (strain BM407) OX=568814 GN=asnS PE=3 SV=1 - [A0A0H3N0A2_STRS4]	20.31	1	9	9	45	1.90952e+06	695233	0	820380	1.68224e+06	0	2.1462e+06	969569	497614	3.93434e+06	4.62633e+06	2.31249e+06	5.02023e+06	6.12445e+06	4.93537e+06	4.57385e+06	5.95719e+06	1.60311e+06
A0A0H3MVV6	SSUBM407_1252	Cytoplasmic	@Intracellular	Aminotransferase OS=Streptococcus suis (strain BM407) OX=568814 GN=aspC PE=3 SV=1 - [A0A0H3MVV6_STRS4]	11.45	1	3	3	7	0	0	0	0	0	0	0	0	0	0	351741	0	0	372307	0	499539	908678	0
A0A0H3MVW9	SSUBM407_1257	Cytoplasmic	@Intracellular	Putative NADPH-dependent FMN reductase OS=Streptococcus suis (strain BM407) OX=568814 GN=SSUBM407_1257 PE=4 SV=1 - [A0A0H3MVW9_STRS4]	39.78	1	7	7	58	1.36442e+06	1.0308e+06	80494.6	1.31029e+06	1.85759e+06	974929	1.02987e+06	398039	0	1.80597e+06	2.14204e+06	0	3.03785e+06	4.48317e+06	2.27095e+06	9.37688e+06	9.63165e+06	1.73748e+06
A0A0H3N0A8	SSUBM407_1258	Cytoplasmic	@Intracellular	UDP-galactopyranose mutase OS=Streptococcus suis (strain BM407) OX=568814 GN=glf PE=4 SV=1 - [A0A0H3N0A8_STRS4]	5.41	1	1	1	1	0	0	0	0	0	0	0	0	0	0	0	0	0	0	0	0	0	0
A0A0H3MVW3	SSUBM407_1260	Cytoplasmic	@Intracellular	Putative RNA methyltransferase OS=Streptococcus suis (strain BM407) OX=568814 GN=SSUBM407_1260 PE=3 SV=1 - [A0A0H3MVW3_STRS4]	16.15	1	7	7	21	0	303760	0	372958	655109	0	0	0	0	410686	520994	0	0	1.35097e+06	0	0	1.17643e+06	0
A0A0H3N4X5	SSUBM407_1261	Cytoplasmic	@Intracellular	Cell envelope-related transcriptional attenuator domain protein OS=Streptococcus suis (strain BM407) OX=568814 GN=SSUBM407_1261 PE=4 SV=1 - [A0A0H3N4X5_STRS4]	7.71	1	2	2	3	0	0	0	0	0	0	0	0	0	0	0	0	0	668660	0	0	441771	0
A0A0H3N0B2	SSUBM407_1264	Cytoplasmic	@Intracellular	3-phosphoshikimate 1-carboxyvinyltransferase OS=Streptococcus suis (strain BM407) OX=568814 GN=aroA PE=3 SV=1 - [A0A0H3N0B2_STRS4]	24.18	1	8	8	33	0	0	0	720834	0	499436	796701	0	0	0	903483	0	2.87177e+06	3.53615e+06	2.36193e+06	2.463e+06	3.66099e+06	0
A0A0H3MWI7	SSUBM407_1277	Cytoplasmic	@Intracellular	N-acylneuraminate cytidylyltransferase OS=Streptococcus suis (strain BM407) OX=568814 GN=neuA PE=4 SV=1 - [A0A0H3MWI7_STRS4]	5.37	1	1	1	8	0	0	0	0	0	0	0	0	0	0	0	0	0	5.307e+06	0	0	3.22946e+06	0
A0A0H3MVX8	SSUBM407_1278	Cytoplasmic	@Intracellular	Putative transferase OS=Streptococcus suis (strain BM407) OX=568814 GN=SSUBM407_1278 PE=4 SV=1 - [A0A0H3MVX8_STRS4]	6.73	1	1	1	2	0	0	0	0	0	0	622649	0	0	0	864206	0	0	0	0	0	0	0
A0A0H3N0B6	SSUBM407_1279	Cytoplasmic	@Intracellular	Putative UDP-N-acetylglucosamine 2-epimerase OS=Streptococcus suis (strain BM407) OX=568814 GN=neuC PE=4 SV=1 - [A0A0H3N0B6_STRS4]	5.31	1	1	1	1	0	0	0	0	0	0	0	0	0	0	0	0	0	629623	0	0	0	0
A0A0H3MVX3	SSUBM407_1280	Cytoplasmic	@Intracellular	Putative N-acetylneuraminic acid synthase OS=Streptococcus suis (strain BM407) OX=568814 GN=neuB PE=4 SV=1 - [A0A0H3MVX3_STRS4]	37.87	1	8	8	49	0	597788	0	4.58126e+06	961246	0	5.19877e+06	888361	1.04809e+06	835091	3.76409e+06	1.02021e+06	5.76792e+06	5.30308e+06	3.58798e+06	8.43984e+06	4.22673e+06	642082
A0A0H3MWJ3	SSUBM407_1282	Cytoplasmic	@Intracellular	Putative lipooligosaccharide sialyltransferase OS=Streptococcus suis (strain BM407) OX=568814 GN=SSUBM407_1282 PE=4 SV=1 - [A0A0H3MWJ3_STRS4]	3.41	1	1	1	3	0	0	0	0	0	0	0	0	0	0	0	0	2.35974e+06	0	1.59783e+06	0	0	0
A0A0H3N4Z1	SSUBM407_1287	Cytoplasmic	@Intracellular	Putative glycosyl transferase OS=Streptococcus suis (strain BM407) OX=568814 GN=csp2K PE=4 SV=1 - [A0A0H3N4Z1_STRS4]	12.87	1	2	2	3	0	0	0	0	0	0	0	0	0	0	0	0	0	1.07412e+06	0	0	2.6222e+06	0
A0A0H3N0C8	SSUBM407_1290	Cytoplasmic	@Intracellular	Putative membrane protein OS=Streptococcus suis (strain BM407) OX=568814 GN=csp2H PE=4 SV=1 - [A0A0H3N0C8_STRS4]	29.17	1	10	10	26	737105	0	0	279115	0	0	1.02295e+06	0	0	219384	656421	0	887063	1.93682e+06	259892	765563	421363	0
A0A0H3N0D2	SSUBM407_1296	Cytoplasmic	@Intracellular	Tyrosine-protein kinase Wze OS=Streptococcus suis (strain BM407) OX=568814 GN=wze PE=4 SV=1 - [A0A0H3N0D2_STRS4]	43.11	1	7	7	37	0	0	240257	915605	1.01664e+06	0	1.44925e+06	696274	343447	676578	2.27412e+06	713733	1.7295e+06	7.58055e+06	2.75588e+06	3.06686e+06	2.32192e+06	0
A0A0H3N0D8	SSUBM407_1301	Cytoplasmic	@Intracellular	Uncharacterized protein OS=Streptococcus suis (strain BM407) OX=568814 GN=SSUBM407_1301 PE=4 SV=1 - [A0A0H3N0D8_STRS4]	7.77	1	3	3	8	0	0	0	0	0	0	0	0	0	0	637389	0	0	1.58717e+06	1.12159e+06	2.56188e+06	1.72947e+06	0
A0A0H3N507	SSUBM407_1303	Cytoplasmic	@Intracellular	Pyrroline-5-carboxylate reductase OS=Streptococcus suis (strain BM407) OX=568814 GN=proC PE=3 SV=1 - [A0A0H3N507_STRS4]	20.31	1	2	2	6	0	0	0	0	0	0	0	0	0	0	153277	0	0	512828	0	0	0	0
A0A0H3MWL4	SSUBM407_1304	Cytoplasmic	@Intracellular	Gamma-glutamyl phosphate reductase OS=Streptococcus suis (strain BM407) OX=568814 GN=proA PE=3 SV=1 - [A0A0H3MWL4_STRS4]	7.52	1	3	3	7	0	0	0	0	0	0	0	0	0	0	1.05036e+06	0	0	1.31242e+06	0	0	1.71587e+06	0
A0A0H3MW02	SSUBM407_1305	Cytoplasmic	@Intracellular	Glutamate 5-kinase OS=Streptococcus suis (strain BM407) OX=568814 GN=proB PE=3 SV=1 - [A0A0H3MW02_STRS4]	16.2	1	3	3	9	0	0	0	0	0	210549	0	0	0	0	897498	0	6.10645e+06	0	5.99667e+06	2.41096e+06	2.6506e+06	0
A0A0H3MW08	SSUBM407_1307	Cytoplasmic	@Intracellular	Metallo-beta-lactamase superfamily protein OS=Streptococcus suis (strain BM407) OX=568814 GN=SSUBM407_1307 PE=4 SV=1 - [A0A0H3MW08_STRS4]	7.55	1	1	1	1	0	0	0	0	0	0	0	0	0	0	0	0	0	0	0	512236	0	0
A0A0H3MWM3	SSUBM407_1312	Cytoplasmic	@Intracellular	Putative amino acid ABC transporter ATP-binding protein OS=Streptococcus suis (strain BM407) OX=568814 GN=SSUBM407_1312 PE=4 SV=1 - [A0A0H3MWM3_STRS4]	10.95	1	1	1	2	0	0	0	0	0	0	0	0	0	0	0	0	1.2813e+06	1.37288e+06	0	0	0	0
A0A0H3N0E6	SSUBM407_1314	Cytoplasmic	@Intracellular	Glutamine--fructose-6-phosphate aminotransferase [isomerizing] OS=Streptococcus suis (strain BM407) OX=568814 GN=glmS PE=3 SV=1 - [A0A0H3N0E6_STRS4]	37.81	1	16	16	159	1.09793e+06	2.70915e+06	1.60089e+06	6.27504e+06	4.6094e+06	5.76415e+06	7.35702e+06	3.66092e+06	1.97895e+06	1.60343e+06	5.67446e+07	1.57858e+06	9.25233e+06	8.7033e+06	8.55963e+06	1.32259e+07	2.2441e+07	3.32025e+06
A0A0H3MWM8	SSUBM407_1317	Cytoplasmic	@Intracellular	FAD dependent oxidoreductase OS=Streptococcus suis (strain BM407) OX=568814 GN=SSUBM407_1317 PE=4 SV=1 - [A0A0H3MWM8_STRS4]	5.42	1	2	2	3	0	0	0	0	0	0	746605	0	0	0	0	0	0	0	0	0	0	0
A0A0H3N0F1	SSUBM407_1319	Cytoplasmic	@Intracellular	Pyruvate kinase OS=Streptococcus suis (strain BM407) OX=568814 GN=pyk PE=3 SV=1 - [A0A0H3N0F1_STRS4]	69.06	1	26	26	584	2.79419e+07	2.14208e+07	1.10808e+07	4.27957e+07	3.75357e+07	2.21111e+07	3.8106e+07	1.8994e+07	8.23738e+06	4.83879e+07	6.30745e+07	2.77979e+07	7.39492e+07	1.23579e+08	6.45849e+07	1.05435e+08	1.11292e+08	2.37168e+07
A0A0H3MW25	SSUBM407_1320	Cytoplasmic	@Intracellular	ATP-dependent 6-phosphofructokinase OS=Streptococcus suis (strain BM407) OX=568814 GN=pfk PE=3 SV=1 - [A0A0H3MW25_STRS4]	60.42	1	13	13	230	1.03279e+07	1.06443e+07	3.53039e+06	1.968e+07	1.90465e+07	7.25918e+06	1.16421e+07	4.7864e+06	2.84873e+06	1.08396e+07	1.70616e+07	5.01547e+06	2.54448e+07	5.27671e+07	1.71812e+07	3.28837e+07	2.99801e+07	4.89185e+06
A0A0H3N522	SSUBM407_1321	Cytoplasmic	@Intracellular	DNA-directed DNA polymerase OS=Streptococcus suis (strain BM407) OX=568814 GN=dnaE PE=4 SV=1 - [A0A0H3N522_STRS4]	1.35	1	1	1	1	0	0	0	0	0	0	0	0	0	0	0	0	0	0	0	0	196201	0
A0A0H3MWN3	SSUBM407_1322	Cytoplasmic	@Intracellular	GntR family regulatory protein OS=Streptococcus suis (strain BM407) OX=568814 GN=SSUBM407_1322 PE=4 SV=1 - [A0A0H3MWN3_STRS4]	33.06	1	3	3	21	0	0	0	0	213423	0	273781	0	0	642195	409095	0	1.20949e+06	1.24247e+06	1.32565e+06	1.31874e+06	1.2754e+06	289307
A0A0H3MW15	SSUBM407_1323	Cytoplasmic	@Intracellular	ABC transporter ATP-binding protein OS=Streptococcus suis (strain BM407) OX=568814 GN=SSUBM407_1323 PE=4 SV=1 - [A0A0H3MW15_STRS4]	26.38	1	4	4	9	0	0	0	0	0	0	466417	0	0	0	419438	0	0	1.46147e+06	382921	429028	0	0
A0A0H3MW29	SSUBM407_1325	Cytoplasmic	@Intracellular	Adenosine deaminase OS=Streptococcus suis (strain BM407) OX=568814 GN=add PE=3 SV=1 - [A0A0H3MW29_STRS4]	4.76	1	1	1	1	0	0	0	0	0	0	0	0	0	0	0	0	0	0	0	0	0	0
A0A0H3MWN8	SSUBM407_1330	Cytoplasmic	@Intracellular	Uncharacterized protein OS=Streptococcus suis (strain BM407) OX=568814 GN=SSUBM407_1330 PE=4 SV=1 - [A0A0H3MWN8_STRS4]	10.28	1	1	1	9	1.51413e+06	291693	0	728456	0	0	0	0	0	0	0	0	0	1.37952e+06	0	1.8347e+06	0	256419
A0A0H3MW18	SSUBM407_1331	Cytoplasmic	@Intracellular	RNA polymerase sigma factor SigA OS=Streptococcus suis (strain BM407) OX=568814 GN=rpoD PE=3 SV=1 - [A0A0H3MW18_STRS4]	41.4	1	8	8	80	2.47321e+06	1.95495e+06	1.05268e+06	2.90776e+06	2.20335e+06	3.08255e+06	3.89815e+06	1.74013e+06	4.25436e+06	1.6837e+06	5.93058e+06	2.70426e+06	1.53386e+07	1.20221e+07	1.63591e+07	1.44574e+07	1.56727e+07	3.46846e+06
A0A0H3N0G0	SSUBM407_1332	Cytoplasmic	@Intracellular	DNA primase OS=Streptococcus suis (strain BM407) OX=568814 GN=dnaG PE=3 SV=1 - [A0A0H3N0G0_STRS4]	2.01	1	1	1	1	0	0	0	0	0	0	0	0	0	0	0	0	0	0	0	744295	0	0
A0A0H3N557	SSUBM407_1334	Cytoplasmic	@Intracellular	UDP-glucose 4-epimerase OS=Streptococcus suis (strain BM407) OX=568814 GN=galE PE=4 SV=1 - [A0A0H3N557_STRS4]	7.72	1	2	2	6	0	0	0	0	0	0	0	0	0	0	0	0	1.86822e+06	2.3308e+06	1.57576e+06	1.04971e+06	1.59026e+06	0
A0A0H3MWR7	SSUBM407_1335	Cytoplasmic	@Intracellular	30S ribosomal protein S21 OS=Streptococcus suis (strain BM407) OX=568814 GN=rpsU PE=3 SV=1 - [A0A0H3MWR7_STRS4]	29.31	1	2	2	5	0	3.25128e+06	2.82135e+06	0	2.734e+06	0	0	0	0	0	922127	0	0	8.33457e+06	0	0	0	0
A0A0H3N0I6	SSUBM407_1337	Cytoplasmic	@Intracellular	Haloacid dehalogenase-like hydrolase OS=Streptococcus suis (strain BM407) OX=568814 GN=SSUBM407_1337 PE=4 SV=1 - [A0A0H3N0I6_STRS4]	26.46	1	5	5	55	1.11302e+06	344397	0	2.09949e+06	2.09438e+06	1.03331e+06	1.39649e+06	289078	0	736166	1.49862e+06	0	1.13549e+06	6.25375e+06	904156	8.48756e+06	5.57337e+06	866624
A0A0H3N562	SSUBM407_1339	Cytoplasmic	@Intracellular	Putative acyl-ACP thioesterase OS=Streptococcus suis (strain BM407) OX=568814 GN=SSUBM407_1339 PE=4 SV=1 - [A0A0H3N562_STRS4]	7.32	1	1	1	1	0	0	0	0	0	0	0	0	0	0	0	0	0	0	0	496972	0	0
A0A0H3MW51	SSUBM407_1342	Cytoplasmic	@Intracellular	Alpha-1,4 glucan phosphorylase OS=Streptococcus suis (strain BM407) OX=568814 GN=glgP PE=3 SV=1 - [A0A0H3MW51_STRS4]	7.02	1	2	4	19	1.00518e+06	631418	0	335793	943845	221050	1.11192e+06	0	0	793793	906308	0	0	2.08179e+06	0	740777	0	543267
A0A0H3N0J1	SSUBM407_1343	Cytoplasmic	@Intracellular	Purine nucleoside phosphorylase DeoD-type OS=Streptococcus suis (strain BM407) OX=568814 GN=deoD PE=3 SV=1 - [A0A0H3N0J1_STRS4]	77.22	1	12	12	91	2.39999e+06	1.03666e+06	0	1.56231e+06	2.17105e+06	1.28966e+06	2.4563e+06	932675	0	2.81726e+06	3.26509e+06	474298	2.23737e+06	9.49567e+06	2.48834e+06	8.09594e+06	8.18806e+06	1.21315e+06
A0A0H3MW59	SSUBM407_1344	Cytoplasmic	@Intracellular	Purine nucleoside phosphorylase OS=Streptococcus suis (strain BM407) OX=568814 GN=punA PE=3 SV=1 - [A0A0H3MW59_STRS4]	36.06	1	7	7	60	2.20532e+06	404621	622798	2.37928e+06	1.38348e+06	0	2.79905e+06	853172	249575	1.79787e+06	3.21853e+06	1.25546e+06	9.78146e+06	8.43525e+06	440892	1.10472e+07	1.06133e+07	919951
A0A0H3MWS8	SSUBM407_1346	Cytoplasmic	@Intracellular	Phosphopentomutase OS=Streptococcus suis (strain BM407) OX=568814 GN=deoB PE=3 SV=1 - [A0A0H3MWS8_STRS4]	44.42	1	13	13	201	7.86038e+06	4.18969e+06	3.29686e+06	9.80947e+06	8.51601e+06	4.77664e+06	5.18784e+06	1.71119e+06	903962	1.20414e+07	1.02291e+07	1.8301e+06	1.06262e+07	2.36908e+07	5.76273e+06	4.01188e+07	4.10808e+07	7.31214e+06
A0A0H3MW54	SSUBM407_1347	Cytoplasmic	@Intracellular	Ribose-5-phosphate isomerase A OS=Streptococcus suis (strain BM407) OX=568814 GN=rpiA PE=3 SV=1 - [A0A0H3MW54_STRS4]	23.21	1	4	4	40	0	459565	0	1.73226e+06	823727	867502	1.15853e+06	0	207565	755183	2.07701e+06	408216	2.02777e+06	3.5881e+06	1.8117e+06	4.72629e+06	6.23487e+06	846659
A0A0H3N572	SSUBM407_1351	Cytoplasmic	@Intracellular	Type I restriction-modification system R protein OS=Streptococcus suis (strain BM407) OX=568814 GN=SSUBM407_1351 PE=4 SV=1 - [A0A0H3N572_STRS4]	1.55	1	1	1	1	0	0	0	0	0	0	0	0	0	0	0	0	0	0	0	0	0	0
A0A0H3MWT3	SSUBM407_1352	Cytoplasmic	@Intracellular	tRNA modification GTPase MnmE OS=Streptococcus suis (strain BM407) OX=568814 GN=trmE PE=3 SV=1 - [A0A0H3MWT3_STRS4]	13.35	1	4	4	24	337293	0	0	519749	0	0	0	0	0	1.19679e+06	1.16234e+06	371501	1.29679e+06	1.02154e+06	736491	1.31885e+06	1.31571e+06	524740
A0A0H3MW72	SSUBM407_1360	Cytoplasmic	@Intracellular	Putative Xaa-His dipeptidase OS=Streptococcus suis (strain BM407) OX=568814 GN=pepV PE=4 SV=1 - [A0A0H3MW72_STRS4]	47.85	1	15	15	185	4.42544e+06	2.51579e+06	1.3214e+06	7.62319e+06	9.44471e+06	4.56838e+06	3.74596e+06	960150	1.06773e+06	4.6952e+06	9.52277e+06	429747	1.4097e+07	2.30539e+07	1.39822e+07	3.05602e+07	4.07387e+07	3.48435e+06
A0A0H3N583	SSUBM407_1366	Cytoplasmic	@Intracellular	ABC transporter ATP-binding protein OS=Streptococcus suis (strain BM407) OX=568814 GN=SSUBM407_1366 PE=4 SV=1 - [A0A0H3N583_STRS4]	4.28	1	2	2	2	0	0	0	0	0	0	0	0	0	0	0	0	0	0	0	0	443676	0
A0A0H3MWU5	SSUBM407_1367	Cytoplasmic	@Intracellular	Phosphoglucosamine mutase OS=Streptococcus suis (strain BM407) OX=568814 GN=glmM PE=3 SV=1 - [A0A0H3MWU5_STRS4]	41.87	1	11	11	93	3.76423e+06	2.01853e+06	318660	3.00474e+06	2.30839e+06	3.42706e+06	2.87717e+06	1.98616e+06	1.72817e+06	5.10333e+06	2.88516e+06	387927	5.95551e+06	6.9532e+06	5.83249e+06	6.78132e+06	9.54598e+06	1.82771e+06
A0A0H3MW83	SSUBM407_1370	Cytoplasmic	@Intracellular	Mur ligase family protein OS=Streptococcus suis (strain BM407) OX=568814 GN=SSUBM407_1370 PE=4 SV=1 - [A0A0H3MW83_STRS4]	11.63	1	3	3	17	700833	0	0	1.07081e+06	524417	0	1.00135e+06	0	0	0	1.36586e+06	0	0	508511	0	2224419	1819536	0
A0A0H3N588	SSUBM407_1371	Cytoplasmic	@Intracellular	Putative glutamine amidotransferase OS=Streptococcus suis (strain BM407) OX=568814 GN=SSUBM407_1371 PE=4 SV=1 - [A0A0H3N588_STRS4]	3.82	1	1	1	11	0	0	0	0	0	0	785132	0	0	1.00108e+06	1.04606e+06	256807	1.2168e+06	1.7366e+06	1.22534e+06	1.40488e+06	2.75899e+06	0
A0A0H3MW87	SSUBM407_1375	Cytoplasmic	@Intracellular	ABC transporter ATP-binding protein OS=Streptococcus suis (strain BM407) OX=568814 GN=SSUBM407_1375 PE=4 SV=1 - [A0A0H3MW87_STRS4]	10.13	1	3	3	13	0	0	0	0	0	0	0	0	0	0	0	0	419383	1.04357e+06	0	2.20896e+06	1.29558e+06	0
A0A0H3MW75	SSUBM407_1379	Cytoplasmic	@Intracellular	Ribonuclease J OS=Streptococcus suis (strain BM407) OX=568814 GN=rnj PE=3 SV=1 - [A0A0H3MW75_STRS4]	22.24	1	11	11	79	746403	277556	0	811088	636846	615455	1.32398e+06	556697	302325	1.11216e+06	1.84782e+06	992251	2.16192e+06	4.13272e+06	1.43627e+06	3.65833e+06	3.51037e+06	753110
A0A0H3N0M6	SSUBM407_1385	Cytoplasmic	@Intracellular	6-phospho-beta-glucosidase OS=Streptococcus suis (strain BM407) OX=568814 GN=SSUBM407_1385 PE=3 SV=1 - [A0A0H3N0M6_STRS4]	3.16	1	1	1	1	0	0	0	0	0	0	0	0	0	0	0	0	0	0	0	0	283239	0
A0A0H3MWW3	SSUBM407_1388	Cytoplasmic	@Intracellular	Fibronectin/fibrinogen-binding protein OS=Streptococcus suis (strain BM407) OX=568814 GN=fbpS PE=4 SV=1 - [A0A0H3MWW3_STRS4]	9.96	1	4	4	13	314936	0	0	784249	0	0	0	0	0	0	464660	0	892103	788853	0	1.26513e+06	1218779	256869
A0A0H3MW85	SSUBM407_1389	Cytoplasmic	@Intracellular	Alpha-acetolactate decarboxylase OS=Streptococcus suis (strain BM407) OX=568814 GN=aldB PE=3 SV=1 - [A0A0H3MW85_STRS4]	6.72	1	1	1	1	0	0	0	0	0	0	0	0	0	0	0	0	0	0	0	0	0	0
A0A0H3N0M9	SSUBM407_1390	Cytoplasmic	@Intracellular	Uncharacterized protein OS=Streptococcus suis (strain BM407) OX=568814 GN=SSUBM407_1390 PE=4 SV=1 - [A0A0H3N0M9_STRS4]	5.87	1	2	2	7	0	0	0	0	0	0	0	0	0	0	362162	0	701594	2.09583e+06	680594	0	1.26127e+06	0
A0A0H3N5A8	SSUBM407_1392	Cytoplasmic	@Intracellular	Uncharacterized protein OS=Streptococcus suis (strain BM407) OX=568814 GN=SSUBM407_1392 PE=4 SV=1 - [A0A0H3N5A8_STRS4]	13.77	1	4	4	37	960681	620780	0	1.08971e+06	1.21206e+06	848224	592459	0	0	1.65548e+06	1.35388e+06	1.02985e+06	3.76929e+06	3.78451e+06	2.60786e+06	4.42438e+06	3.74261e+06	736965
A0A0H3MWW8	SSUBM407_1393	Cytoplasmic	@Intracellular	Uncharacterized protein OS=Streptococcus suis (strain BM407) OX=568814 GN=SSUBM407_1393 PE=4 SV=1 - [A0A0H3MWW8_STRS4]	54.1	1	3	3	23	932433	2.65518e+06	399033	0	2.55808e+06	466731	964336	0	0	1.08471e+06	1.16489e+06	847751	9.30174e+06	1.84946e+06	8.81136e+06	1.38833e+06	8.33256e+06	2.70962e+06
A0A0H3N5B2	SSUBM407_1397	Cytoplasmic	@Intracellular	Enolase OS=Streptococcus suis (strain BM407) OX=568814 GN=eno PE=3 SV=1 - [A0A0H3N5B2_STRS4]	74.25	1	23	23	1084	1.96256e+08	1.27077e+08	6.10221e+07	2.37034e+08	2.0684e+08	7.4061e+07	1.8307e+08	6.65852e+07	2.52808e+07	1.76906e+08	2.56749e+08	5.04528e+07	2.39391e+08	5.55288e+08	2.08396e+08	5.52828e+08	4.61308e+08	1.11103e+08
A0A0H3N5B7	SSUBM407_1402	Cytoplasmic	@Intracellular	Haloacid dehalogenase-like hydrolase OS=Streptococcus suis (strain BM407) OX=568814 GN=SSUBM407_1402 PE=4 SV=1 - [A0A0H3N5B7_STRS4]	12.8	1	3	3	13	1.04798e+06	718236	326564	0	611774	0	0	0	0	1.12998e+06	963006	0	259639	1.58543e+06	414388	0	642561	1.08555e+06
A0A0H3MW97	SSUBM407_1404	Cytoplasmic	@Intracellular	DNA gyrase subunit B OS=Streptococcus suis (strain BM407) OX=568814 GN=gyrB PE=3 SV=1 - [A0A0H3MW97_STRS4]	14	1	6	6	20	0	0	0	0	0	0	488433	0	0	397437	410723	284412	719670	5.18158e+06	432578	849488	733099	0
A0A0H3N0N9	SSUBM407_1405	Cytoplasmic	@Intracellular	DJ-1/PfpI family protein OS=Streptococcus suis (strain BM407) OX=568814 GN=SSUBM407_1405 PE=4 SV=1 - [A0A0H3N0N9_STRS4]	17.32	1	2	2	13	7.72192e+06	0	0	6.24796e+06	1.35823e+07	0	2.07202e+07	0	0	1.2567e+06	1.1958e+06	0	0	1.26099e+06	0	0	1.07117e+06	0
A0A0H3MWA2	SSUBM407_1409	Cytoplasmic	@Intracellular	Putative phage primase OS=Streptococcus suis (strain BM407) OX=568814 GN=SSUBM407_1409 PE=4 SV=1 - [A0A0H3MWA2_STRS4]	1.76	1	1	1	1	0	0	0	576720	0	0	0	0	0	0	0	0	0	0	0	0	0	0
A0A0H3N5D4	SSUBM407_1422	Cytoplasmic	@Intracellular	Putative DNA-binding phage protein OS=Streptococcus suis (strain BM407) OX=568814 GN=SSUBM407_1422 PE=4 SV=1 - [A0A0H3N5D4_STRS4]	10.4	1	1	1	1	0	0	0	0	0	0	0	0	0	0	0	0	0	0	0	0	0	0
A0A0H3MWB3	SSUBM407_1424	Cytoplasmic	@Intracellular	Putative phage integrase OS=Streptococcus suis (strain BM407) OX=568814 GN=SSUBM407_1424 PE=4 SV=1 - [A0A0H3MWB3_STRS4]	4.74	1	1	1	1	0	0	0	0	0	0	0	0	0	0	0	0	0	0	0	0	0	0
A0A0H3N0Q3	SSUBM407_1425	Cytoplasmic	@Intracellular	50S ribosomal protein L31 type B OS=Streptococcus suis (strain BM407) OX=568814 GN=rpmE PE=3 SV=1 - [A0A0H3N0Q3_STRS4]	61.25	1	4	4	63	3.74157e+06	2.77216e+06	2.7285e+06	8.01464e+06	1.09403e+06	5.13514e+06	1.46971e+07	1.14264e+07	1.28371e+07	1.58578e+07	2.29756e+07	1.60669e+07	1.28049e+07	1.82935e+07	9.14691e+06	9.19357e+06	1.64676e+07	5.72034e+06
A0A0H3N5E0	SSUBM407_1427	Cytoplasmic	@Intracellular	Putative phosphoesterase OS=Streptococcus suis (strain BM407) OX=568814 GN=SSUBM407_1427 PE=4 SV=1 - [A0A0H3N5E0_STRS4]	12.1	1	1	1	2	0	0	0	0	0	0	0	0	0	0	0	0	0	0	0	0	0	0
A0A0H3MX00	SSUBM407_1428	Cytoplasmic	@Intracellular	Putative flavodoxin OS=Streptococcus suis (strain BM407) OX=568814 GN=SSUBM407_1428 PE=4 SV=1 - [A0A0H3MX00_STRS4]	28.1	1	2	2	37	779309	0	1.56512e+06	2.99089e+06	1.53193e+06	2.40236e+06	768725	411133	424850	3.27054e+06	2.47572e+06	2.34644e+06	4.34008e+06	3.08448e+06	4.40928e+06	3.85463e+06	4.03861e+06	1.35904e+06
A0A0H3N0Q8	SSUBM407_1430	Cytoplasmic	@Intracellular	Chorismate mutase type II protein OS=Streptococcus suis (strain BM407) OX=568814 GN=SSUBM407_1430 PE=4 SV=1 - [A0A0H3N0Q8_STRS4]	23.91	1	2	2	3	0	0	0	0	0	0	0	0	0	0	0	0	0	0	0	0	0	0
A0A0H3MX04	SSUBM407_1433	Cytoplasmic	@Intracellular	Superoxide dismutase OS=Streptococcus suis (strain BM407) OX=568814 GN=sodA PE=3 SV=1 - [A0A0H3MX04_STRS4]	16.92	1	4	4	16	1.04856e+06	0	0	4.71874e+06	525875	0	582396	0	0	4.18877e+06	2.61708e+06	0	0	384956	1.59542e+06	0	7.18757e+06	2.59328e+06
A0A0H3N5E9	SSUBM407_1437	Cytoplasmic	@Intracellular	Branched-chain amino acid transport ATP-binding protein OS=Streptococcus suis (strain BM407) OX=568814 GN=SSUBM407_1437 PE=4 SV=1 - [A0A0H3N5E9_STRS4]	11.44	1	2	2	2	0	0	0	0	0	0	259355	0	0	0	0	0	0	1.27251e+06	0	0	0	0
A0A0H3MX10	SSUBM407_1438	Cytoplasmic	@Intracellular	Branched-chain amino acid transport ATP-binding protein OS=Streptococcus suis (strain BM407) OX=568814 GN=SSUBM407_1438 PE=4 SV=1 - [A0A0H3MX10_STRS4]	14.57	1	2	2	9	158951	0	0	0	0	0	0	0	0	291153	1.01127e+06	0	1.64974e+06	2.97862e+06	968670	0	1.06673e+06	0
A0A0H3MX14	SSUBM407_1443	Cytoplasmic	@Intracellular	ATP-dependent Clp protease proteolytic subunit OS=Streptococcus suis (strain BM407) OX=568814 GN=clpP PE=3 SV=1 - [A0A0H3MX14_STRS4]	21.43	1	3	3	13	0	244068	0	0	578916	0	0	0	0	0	1.25062e+06	0	1.41719e+06	2.41376e+06	2.26896e+06	463028	1.33869e+06	0
A0A0H3MWC5	SSUBM407_1444	Cytoplasmic	@Intracellular	Uracil phosphoribosyltransferase OS=Streptococcus suis (strain BM407) OX=568814 GN=upp PE=3 SV=1 - [A0A0H3MWC5_STRS4]	46.41	1	7	7	102	2.97804e+06	1834605	1.85035e+06	3.58208e+06	2.57555e+06	3.9023e+06	1.09448e+07	3.84109e+06	3.55433e+06	1.06875e+07	2.11613e+07	9.03088e+06	1.06281e+07	8.06268e+06	9.32218e+06	2.11671e+07	1.89703e+07	5.12644e+06
A0A0H3N0S3	SSUBM407_1445	Cytoplasmic	@Intracellular	Glucan 1,6-alpha-glucosidase OS=Streptococcus suis (strain BM407) OX=568814 GN=dexB PE=4 SV=1 - [A0A0H3N0S3_STRS4]	13.38	1	4	4	34	775089	611124	0	1.49114e+06	1.38975e+06	1.15644e+06	778896	0	0	1.26727e+06	1.96931e+06	466329	5.82272e+06	6.88458e+06	9.09379e+06	6.64176e+06	6.50464e+06	609430
A0A0H3N5G2	SSUBM407_1452	Cytoplasmic	@Intracellular	Putative aminotransferase OS=Streptococcus suis (strain BM407) OX=568814 GN=SSUBM407_1452 PE=4 SV=1 - [A0A0H3N5G2_STRS4]	2.07	1	1	1	2	0	0	0	0	0	0	0	0	0	711766	722425	0	0	0	0	0	0	0
A0A0H3MX26	SSUBM407_1453	Cytoplasmic	@Intracellular	Putative cystathionine beta-lyase OS=Streptococcus suis (strain BM407) OX=568814 GN=SSUBM407_1453 PE=3 SV=1 - [A0A0H3MX26_STRS4]	11.85	1	3	3	6	0	0	0	0	0	0	0	0	0	0	0	0	0	521996	0	1.10261e+06	711988	0
A0A0H3N5G7	SSUBM407_1457	Cytoplasmic	@Intracellular	Putative methyltransferase OS=Streptococcus suis (strain BM407) OX=568814 GN=SSUBM407_1457 PE=4 SV=1 - [A0A0H3N5G7_STRS4]	6.02	1	1	1	1	0	0	0	0	0	0	0	0	0	0	0	0	0	0	0	0	0	0
A0A0H3MWE9	SSUBM407_1464	Cytoplasmic	@Intracellular	DEAD-box ATP-dependent RNA helicase CshA OS=Streptococcus suis (strain BM407) OX=568814 GN=cshA PE=3 SV=1 - [A0A0H3MWE9_STRS4]	19.26	2	8	8	54	5.6376e+06	2.17375e+06	3.89917e+06	5.63911e+06	4.97627e+06	10973918	8.84048e+06	3.1385e+06	6.16564e+06	4.27803e+06	2.00815e+07	1.46858e+07	6.1123e+06	3.30243e+06	8.36324e+06	7.42993e+06	7.61051e+06	5.128e+06
A0A0H3MWF5	SSUBM407_1470	Cytoplasmic	@Intracellular	Phosphomethylpyrimidine kinase OS=Streptococcus suis (strain BM407) OX=568814 GN=SSUBM407_1470 PE=4 SV=1 - [A0A0H3MWF5_STRS4]	10.32	1	2	2	4	0	0	0	0	0	0	0	0	0	0	0	0	1.71363e+06	356486	1.89665e+06	0	0	0
A0A0H3N0V0	SSUBM407_1471	Cytoplasmic	@Intracellular	5'-methylthioadenosine/S-adenosylhomocysteine nucleosidase OS=Streptococcus suis (strain BM407) OX=568814 GN=mtnN PE=3 SV=1 - [A0A0H3N0V0_STRS4]	12.23	1	2	2	3	0	0	0	0	0	0	0	0	0	0	302441	0	0	0	0	0	1.49982e+06	0
A0A0H3N5I0	SSUBM407_1473	Cytoplasmic	@Intracellular	Putative ADP-ribose pyrophosphatase OS=Streptococcus suis (strain BM407) OX=568814 GN=SSUBM407_1473 PE=4 SV=1 - [A0A0H3N5I0_STRS4]	8.29	1	1	1	1	0	0	0	0	0	0	0	0	0	0	0	0	0	0	0	0	0	0
A0A0H3MX45	SSUBM407_1474	Cytoplasmic	@Intracellular	Bifunctional protein GlmU OS=Streptococcus suis (strain BM407) OX=568814 GN=gcaD PE=3 SV=1 - [A0A0H3MX45_STRS4]	15.43	1	6	6	40	1.09768e+06	840910	684815	1.31206e+06	1.13517e+06	1605700	2.42524e+06	976031	858832	1.68622e+06	2.4761e+06	603988	5.80972e+06	4.44682e+06	4.96379e+06	3.93112e+06	7.1933e+06	1.41366e+06
A0A0H3N5I6	SSUBM407_1478	Cytoplasmic	@Intracellular	Uncharacterized protein OS=Streptococcus suis (strain BM407) OX=568814 GN=SSUBM407_1478 PE=4 SV=1 - [A0A0H3N5I6_STRS4]	14.1	1	1	1	4	0	88784.6	0	0	0	0	0	0	0	0	474311	0	0	363874	0	0	326230	0
A0A0H3MWH7	SSUBM407_1486	Cytoplasmic	@Intracellular	Response regulator protein OS=Streptococcus suis (strain BM407) OX=568814 GN=SSUBM407_1486 PE=4 SV=1 - [A0A0H3MWH7_STRS4]	3.52	1	1	1	1	0	0	0	0	0	0	0	0	0	0	0	0	0	0	0	419032	0	0
A0A0H3MWH8	SSUBM407_1488	Cytoplasmic	@Intracellular	Aminotransferase OS=Streptococcus suis (strain BM407) OX=568814 GN=SSUBM407_1488 PE=3 SV=1 - [A0A0H3MWH8_STRS4]	2.41	1	1	1	1	0	0	0	0	0	0	0	0	0	0	0	0	0	0	0	433365	0	0
A0A0H3N5J3	SSUBM407_1489	Cytoplasmic	@Intracellular	Uncharacterized protein OS=Streptococcus suis (strain BM407) OX=568814 GN=SSUBM407_1489 PE=4 SV=1 - [A0A0H3N5J3_STRS4]	5.14	1	1	1	2	0	17319897	0	0	0	0	0	0	8.32869e+06	0	0	0	0	0	0	0	0	0
A0A0H3N0X2	SSUBM407_1492	Cytoplasmic	@Intracellular	MarR family regulatory protein OS=Streptococcus suis (strain BM407) OX=568814 GN=SSUBM407_1492 PE=4 SV=1 - [A0A0H3N0X2_STRS4]	7.38	1	1	1	5	0	0	0	0	0	182968	0	0	0	0	0	0	0	0	0	0	0	0
A0A0H3MWI9	SSUBM407_1496	Cytoplasmic	@Intracellular	HPr kinase/phosphorylase OS=Streptococcus suis (strain BM407) OX=568814 GN=ptsK PE=3 SV=1 - [A0A0H3MWI9_STRS4]	44.84	1	10	10	90	2.04926e+06	699974	0	3.17117e+06	3.01621e+06	1.15916e+06	3.41594e+06	1.6035e+06	744724	3.34749e+06	6.58862e+06	1.02629e+06	3.41453e+06	1.29853e+07	2.66477e+06	1.27166e+07	1.40951e+07	2.76497e+06
A0A0H3N0X7	SSUBM407_1497	Cytoplasmic	@Intracellular	Mannose-6-phosphate isomerase OS=Streptococcus suis (strain BM407) OX=568814 GN=pmi PE=3 SV=1 - [A0A0H3N0X7_STRS4]	22.68	1	5	5	9	0	0	0	0	0	0	0	0	0	0	533951	0	0	1.97844e+06	0	1.85981e+06	1.25842e+06	348440
A0A0H3MWI8	SSUBM407_1500	Cytoplasmic	@Intracellular	Uncharacterized protein OS=Streptococcus suis (strain BM407) OX=568814 GN=SSUBM407_1500 PE=4 SV=1 - [A0A0H3MWI8_STRS4]	5.53	1	1	1	2	0	0	0	0	0	0	0	0	0	0	0	0	0	0	0	679428	682913	0
A0A0H3MX71	SSUBM407_1503	Cytoplasmic	@Intracellular	Aldo/keto reductase family protein OS=Streptococcus suis (strain BM407) OX=568814 GN=SSUBM407_1503 PE=4 SV=1 - [A0A0H3MX71_STRS4]	43.93	1	10	10	94	669171	779007	450127	1.40102e+06	2.45425e+06	1.37994e+06	1.97687e+06	662116	613679	2.31147e+06	4.94549e+06	1.37394e+06	3.57042e+06	1.04326e+07	4.15614e+06	1.17935e+07	1.78741e+07	3.65414e+06
A0A0H3N5K5	SSUBM407_1507	Cytoplasmic	@Intracellular	Methionine aminopeptidase OS=Streptococcus suis (strain BM407) OX=568814 GN=map PE=3 SV=1 - [A0A0H3N5K5_STRS4]	15.73	1	4	4	26	0	274213	0	1.50237e+06	875336	0	1.24394e+06	860007	600476	2.24308e+06	1.85871e+06	535436	0	5.11537e+06	0	4.54694e+06	6.54066e+06	0
A0A0H3MWJ7	SSUBM407_1509	Cytoplasmic	@Intracellular	UDP-N-acetylglucosamine 1-carboxyvinyltransferase OS=Streptococcus suis (strain BM407) OX=568814 GN=murZ PE=3 SV=1 - [A0A0H3MWJ7_STRS4]	30.55	1	8	8	72	1.2641e+06	0	520251	1.53942e+06	1.58951e+06	809691	1.78248e+06	878849	509840	1.04795e+06	1.63277e+06	393392	2.30132e+06	4.94459e+06	2.67373e+06	5.54789e+06	5.06306e+06	840688
A0A0H3MWJ6	SSUBM407_1511	Cytoplasmic	@Intracellular	S-adenosylmethionine synthase OS=Streptococcus suis (strain BM407) OX=568814 GN=metK PE=3 SV=1 - [A0A0H3MWJ6_STRS4]	35.61	1	8	8	54	0	0	0	3.7283e+06	385320	1.51633e+06	2.04839e+06	521102	366791	984074	2.22812e+06	624622	7.28448e+06	3.72402e+06	8.12483e+06	4.06967e+06	4.87137e+06	790553
A0A0H3MWK4	SSUBM407_1514	Cytoplasmic	@Intracellular	M42 gutamyl aminopeptidase OS=Streptococcus suis (strain BM407) OX=568814 GN=SSUBM407_1514 PE=3 SV=1 - [A0A0H3MWK4_STRS4]	7.56	1	2	2	4	0	0	0	0	0	0	0	0	0	0	0	0	0	1.17572e+06	0	362134	954493	0
A0A0H3MX85	SSUBM407_1518	Cytoplasmic	@Intracellular	Uncharacterized protein OS=Streptococcus suis (strain BM407) OX=568814 GN=SSUBM407_1518 PE=4 SV=1 - [A0A0H3MX85_STRS4]	23.64	1	3	3	26	531908	0	0	899822	680997	1.12474e+06	0	0	0	0	954960	411397	1.65526e+06	2.32795e+06	2.75056e+06	2.57367e+06	3.61841e+06	1.09963e+06
A0A0H3N5L8	SSUBM407_1523	Cytoplasmic	@Intracellular	Putative RNA helicase OS=Streptococcus suis (strain BM407) OX=568814 GN=SSUBM407_1523 PE=4 SV=1 - [A0A0H3N5L8_STRS4]	7.22	1	2	2	5	0	0	0	0	0	0	630658	0	0	0	0	0	653888	721741	0	2147348	0	0
A0A0H3MWL2	SSUBM407_1525	Cytoplasmic	@Intracellular	Putative lactoylglutathione lyase OS=Streptococcus suis (strain BM407) OX=568814 GN=gloA PE=4 SV=1 - [A0A0H3MWL2_STRS4]	30.71	1	4	4	32	1.40591e+06	1.14659e+06	942496	1.79899e+06	1.91923e+06	2.30536e+06	0	0	0	1.53529e+06	1.8588e+06	0	3.80993e+06	4.07885e+06	3.53498e+06	5.65904e+06	7.9639e+06	1.63099e+06
A0A0H3N105	SSUBM407_1527	Cytoplasmic	@Intracellular	2,3-bisphosphoglycerate-dependent phosphoglycerate mutase OS=Streptococcus suis (strain BM407) OX=568814 GN=gpmA PE=3 SV=1 - [A0A0H3N105_STRS4]	53.91	1	10	10	232	1.70989e+07	1.07316e+07	1.05846e+07	1.74963e+07	1.67223e+07	1.04575e+07	4.36281e+07	2.23884e+07	1.32726e+07	3.08045e+07	7.08796e+07	2.041e+07	3.76702e+07	5.52209e+07	3.25411e+07	3.76766e+07	7.54042e+07	1.67048e+07
A0A0H3MWK7	SSUBM407_1528	Cytoplasmic	@Intracellular	Acetyl-CoA acetyltransferase OS=Streptococcus suis (strain BM407) OX=568814 GN=atoB PE=3 SV=1 - [A0A0H3MWK7_STRS4]	18.78	1	4	4	15	0	0	0	0	0	0	330681	0	0	0	461365	0	1.62767e+06	1.1574e+06	0	709956	1.59286e+06	0
A0A0H3N5M4	SSUBM407_1529	Cytoplasmic	@Intracellular	3-hydroxy-3-methylglutaryl coenzyme A synthase OS=Streptococcus suis (strain BM407) OX=568814 GN=mvaS PE=4 SV=1 - [A0A0H3N5M4_STRS4]	29.95	1	8	8	85	2.04553e+06	1.37453e+06	235484	2.97333e+06	2.61849e+06	1.47156e+06	1.7776e+06	993467	0	1.57296e+06	3.28625e+06	951132	1.60276e+06	7.60194e+06	1.99127e+06	1.09131e+07	8.542e+06	1.41432e+06
A0A0H3N5M9	SSUBM407_1534	Cytoplasmic	@Intracellular	DNA-binding protein HU OS=Streptococcus suis (strain BM407) OX=568814 GN=hlpA PE=3 SV=1 - [A0A0H3N5M9_STRS4]	63.74	1	5	5	90	7.20646e+06	3.92741e+06	3.71965e+06	6.10125e+06	4.32713e+06	4.67577e+06	1.07009e+07	5.76289e+06	3.40423e+06	1.94606e+07	3.38563e+07	9.13285e+06	2.14796e+07	1.85446e+07	1.36739e+07	2.06289e+07	2.59687e+07	3.97046e+06
A0A0H3N114	SSUBM407_1537	Cytoplasmic	@Intracellular	Uncharacterized protein OS=Streptococcus suis (strain BM407) OX=568814 GN=SSUBM407_1537 PE=4 SV=1 - [A0A0H3N114_STRS4]	9.75	1	3	3	11	633740	0	0	0	0	0	847654	0	0	580334	1.06246e+06	0	2.20621e+06	3.37799e+06	1.97099e+06	2.4477e+06	1.79747e+06	0
A0A0H3MWL5	SSUBM407_1538	Cytoplasmic	@Intracellular	DNA repair protein RecN OS=Streptococcus suis (strain BM407) OX=568814 GN=recN PE=3 SV=1 - [A0A0H3MWL5_STRS4]	5.06	1	2	2	4	0	0	0	0	0	0	0	0	0	0	310715	0	0	0	0	0	751013	0
A0A0H3MWN1	SSUBM407_1541	Cytoplasmic	@Intracellular	Putative geranyltranstransferase OS=Streptococcus suis (strain BM407) OX=568814 GN=fps PE=3 SV=1 - [A0A0H3MWN1_STRS4]	5.54	1	1	1	1	0	0	0	0	0	0	0	0	0	0	0	0	0	0	0	0	297995	0
A0A0H3N119	SSUBM407_1542	Cytoplasmic	@Intracellular	Exodeoxyribonuclease 7 small subunit OS=Streptococcus suis (strain BM407) OX=568814 GN=xseB PE=3 SV=1 - [A0A0H3N119_STRS4]	40.85	1	2	2	36	905766	0	289271	1.31633e+06	884677	1.04148e+06	2.00952e+06	637375	642771	1.41998e+06	2.37737e+06	1.14455e+06	4.11583e+06	3.25496e+06	3.76652e+06	3.91297e+06	3.37706e+06	643948
A0A0H3MWL7	SSUBM407_1543	Cytoplasmic	@Intracellular	Exodeoxyribonuclease 7 large subunit OS=Streptococcus suis (strain BM407) OX=568814 GN=xseA PE=3 SV=1 - [A0A0H3MWL7_STRS4]	13.42	1	4	4	16	0	0	0	0	235730	5.30152e+06	0	0	0	0	304473	0	602878	860986	0	1.20741e+06	1.1025e+06	0
A0A0H3N125	SSUBM407_1547	Cytoplasmic	@Intracellular	Response regulator protein OS=Streptococcus suis (strain BM407) OX=568814 GN=SSUBM407_1547 PE=4 SV=1 - [A0A0H3N125_STRS4]	9.26	1	2	2	4	0	0	0	0	0	0	1.10945e+06	0	0	0	0	0	1.04138e+06	0	0	0	1.09289e+06	0
A0A0H3MXB7	SSUBM407_1552	Cytoplasmic	@Intracellular	Probable manganese-dependent inorganic pyrophosphatase OS=Streptococcus suis (strain BM407) OX=568814 GN=ppaC PE=3 SV=1 - [A0A0H3MXB7_STRS4]	53.38	1	10	10	136	2.38596e+06	1842157	1.2868e+06	5.65261e+06	5.28133e+06	3.97775e+06	5.07108e+06	2.25445e+06	1.29663e+06	5.94251e+06	1.06835e+07	3.25026e+06	1.41359e+07	2.12083e+07	1.23058e+07	2.19342e+07	2.10758e+07	6.34617e+06
A0A0H3MWN6	SSUBM407_1553	Cytoplasmic	@Intracellular	Histidine kinase OS=Streptococcus suis (strain BM407) OX=568814 GN=SSUBM407_1546 PE=4 SV=1 - [A0A0H3MWN6_STRS4]	6.93	1	3	3	22	4454216	5.86138e+06	0	7.31298e+06	2.21661e+06	3.33484e+06	0	0	0	2.12423e+06	0	1.32944e+06	1.06922e+07	9.97148e+06	14436293	1.49387e+07	0	5.51558e+06
A0A0H3MWP2	SSUBM407_1553	Cytoplasmic	@Intracellular	Putative oligopeptidase OS=Streptococcus suis (strain BM407) OX=568814 GN=SSUBM407_1553 PE=3 SV=1 - [A0A0H3MWP2_STRS4]	44.25	1	19	19	246	5.56245e+06	3.1641e+06	1.70652e+06	1.07741e+07	8.06809e+06	7.71466e+06	7.05877e+06	2.41429e+06	1.3996e+06	8.99334e+06	1.42387e+07	3.10997e+06	2.14746e+07	2.74013e+07	2.03337e+07	4.16216e+07	4.4421e+07	6.71017e+06
A0A0H3N136	SSUBM407_1559	Cytoplasmic	@Intracellular	Nicotinate phosphoribosyltransferase OS=Streptococcus suis (strain BM407) OX=568814 GN=SSUBM407_1559 PE=3 SV=1 - [A0A0H3N136_STRS4]	15.43	1	6	6	27	0	205393	0	0	0	0	672931	0	0	0	1.01062e+06	0	3.29389e+06	1.53069e+06	2.92561e+06	4.57547e+06	2.32344e+06	0
A0A0H3MWM7	SSUBM407_1560	Cytoplasmic	@Intracellular	NH(3)-dependent NAD(+) synthetase OS=Streptococcus suis (strain BM407) OX=568814 GN=nadE PE=3 SV=1 - [A0A0H3MWM7_STRS4]	59.85	1	10	10	71	478566	605163	182227	1.73992e+06	1.81743e+06	1.10214e+06	1.98097e+06	695170	0	920812	1.91306e+06	604343	3.66219e+06	5.2528e+06	3.63284e+06	4.1248e+06	5.64132e+06	1.07091e+06
A0A0H3MXC7	SSUBM407_1562	Cytoplasmic	@Intracellular	Probable dual-specificity RNA methyltransferase RlmN OS=Streptococcus suis (strain BM407) OX=568814 GN=rlmN PE=3 SV=1 - [A0A0H3MXC7_STRS4]	3.24	1	1	1	2	0	0	0	0	0	0	0	0	0	0	0	0	0	0	0	0	0	0
A0A0H3MWQ0	SSUBM407_1563	Cytoplasmic	@Intracellular	Uncharacterized protein OS=Streptococcus suis (strain BM407) OX=568814 GN=SSUBM407_1563 PE=4 SV=1 - [A0A0H3MWQ0_STRS4]	6.57	1	1	1	1	0	0	0	0	0	0	0	0	0	0	0	0	0	696544	0	0	0	0
A0A0H3N154	SSUBM407_1574	Cytoplasmic	@Intracellular	Dps-like peroxide resistance protein Dpr OS=Streptococcus suis (strain BM407) OX=568814 GN=dpr PE=3 SV=1 - [A0A0H3N154_STRS4]	44.77	1	6	6	34	1.74652e+06	355003	0	1.1453e+06	920041	592017	1.10923e+06	455257	0	0	1.63735e+06	0	1.28312e+06	3.21784e+06	1.42798e+06	5.9479e+06	6.10598e+06	543784
A0A0H3MWP3	SSUBM407_1575	Cytoplasmic	@Intracellular	CsbD-like protein OS=Streptococcus suis (strain BM407) OX=568814 GN=SSUBM407_1575 PE=4 SV=1 - [A0A0H3MWP3_STRS4]	42.86	1	3	3	39	2.93207e+06	1.28308e+06	1.29644e+06	1.28259e+06	1.15783e+06	1.70042e+06	2093992	0	4.20519e+06	8.96449e+06	1.40657e+07	3.66181e+06	2.0579e+06	3.0612e+06	1.52973e+06	2.92861e+06	3.20803e+06	5.48724e+06
A0A0H3N5R9	SSUBM407_1581	Cytoplasmic	@Intracellular	Putative tRNA (cytidine(34)-2'-O)-methyltransferase OS=Streptococcus suis (strain BM407) OX=568814 GN=SSUBM407_1581 PE=3 SV=1 - [A0A0H3N5R9_STRS4]	18.23	1	2	2	3	0	0	0	0	0	0	932030	732682	0	0	0	0	0	0	0	0	0	0
A0A0H3N163	SSUBM407_1584	Cytoplasmic	@Intracellular	Pseudouridine synthase OS=Streptococcus suis (strain BM407) OX=568814 GN=rluB PE=3 SV=1 - [A0A0H3N163_STRS4]	32.1	1	7	7	49	763010	265841	116393	422708	693374	489318	599015	0	0	638913	3.16625e+06	0	1.35677e+06	2.65174e+06	982594	1.20192e+06	2.0152e+06	0
A0A0H3MWQ2	SSUBM407_1585	Cytoplasmic	@Intracellular	Segregation and condensation protein B OS=Streptococcus suis (strain BM407) OX=568814 GN=scpB PE=3 SV=1 - [A0A0H3MWQ2_STRS4]	10.05	1	1	1	1	0	0	0	0	0	0	0	0	0	0	0	0	0	0	0	0	0	0
A0A0H3MWS0	SSUBM407_1588	Cytoplasmic	@Intracellular	Uncharacterized protein OS=Streptococcus suis (strain BM407) OX=568814 GN=SSUBM407_1588 PE=4 SV=1 - [A0A0H3MWS0_STRS4]	9.21	1	1	1	5	0	0	0	0	0	0	0	0	0	0	1.1892e+06	0	763131	0	820103	0	1.77112e+06	0
A0A0H3MWQ8	SSUBM407_1590	Cytoplasmic	@Intracellular	dITP/XTP pyrophosphatase OS=Streptococcus suis (strain BM407) OX=568814 GN=SSUBM407_1590 PE=3 SV=1 - [A0A0H3MWQ8_STRS4]	22.92	1	6	6	37	627971	262898	0	757289	503353	0	0	572520	0	575203	1.12095e+06	254828	1.85909e+06	1.78624e+06	2.7097e+06	1.94138e+06	2.20227e+06	507118
A0A0H3MWS5	SSUBM407_1593	Cytoplasmic	@Intracellular	Pyridoxal-dependent decarboxylase OS=Streptococcus suis (strain BM407) OX=568814 GN=SSUBM407_1593 PE=3 SV=1 - [A0A0H3MWS5_STRS4]	16.63	1	4	4	11	0	0	0	0	0	477740	0	0	0	0	0	0	2.36814e+06	2.2997e+06	0	3.0514e+06	3.35948e+06	0
A0A0H3N173	SSUBM407_1594	Cytoplasmic	@Intracellular	Aminopeptidase C OS=Streptococcus suis (strain BM407) OX=568814 GN=pepC PE=4 SV=1 - [A0A0H3N173_STRS4]	50.34	1	16	16	209	7.56735e+06	5.02252e+06	2.08539e+06	1.10838e+07	1.11182e+07	2.51063e+06	1.27598e+07	5.25567e+06	1.54587e+06	1.9186e+07	22479337	5.18103e+06	1.38657e+07	3.46985e+07	1.33856e+07	2.79638e+07	4.69004e+07	5.17968e+06
A0A0H3MXF8	SSUBM407_1597	Cytoplasmic	@Intracellular	SpoU rRNA Methylase family protein OS=Streptococcus suis (strain BM407) OX=568814 GN=SSUBM407_1597 PE=3 SV=1 - [A0A0H3MXF8_STRS4]	7.32	1	1	1	1	0	0	0	0	0	0	0	0	0	0	0	0	0	0	313695	0	0	0
A0A0H3MWR5	SSUBM407_1600	Cytoplasmic	@Intracellular	Transcription elongation factor GreA OS=Streptococcus suis (strain BM407) OX=568814 GN=greA PE=3 SV=1 - [A0A0H3MWR5_STRS4]	55	1	5	5	102	5.25551e+06	7.88344e+06	3.51552e+06	3.50302e+06	4.47596e+06	9.27714e+06	2.40377e+06	708692	0	6.76929e+06	9.16046e+06	3.9922e+06	8.05598e+06	2.88394e+06	8.03283e+06	8.55916e+06	1.41882e+07	7.24265e+06
A0A0H3N5T7	SSUBM407_1601	Cytoplasmic	@Intracellular	Endolytic murein transglycosylase OS=Streptococcus suis (strain BM407) OX=568814 GN=mltG PE=3 SV=1 - [A0A0H3N5T7_STRS4]	16.69	1	8	8	69	4.06318e+06	2.63886e+06	2037332	3.79599e+06	3.19138e+06	3.15837e+06	2.95526e+06	2.27726e+06	1.3174e+06	5.9149e+06	6.52028e+06	1.61649e+06	8.90256e+06	1.45159e+07	8.70682e+06	1.12771e+07	1.33452e+07	3.32053e+06
A0A0H3MWT5	SSUBM407_1603	Cytoplasmic	@Intracellular	UDP-N-acetylmuramate--L-alanine ligase OS=Streptococcus suis (strain BM407) OX=568814 GN=murC PE=3 SV=1 - [A0A0H3MWT5_STRS4]	29.8	1	8	8	89	2.0539e+06	1.46757e+06	1.45371e+06	2.93348e+06	4.03329e+06	1.59791e+06	2.48143e+06	1.14432e+06	1.05682e+06	1.54704e+06	3.83479e+06	1.44093e+06	7.92907e+06	1.08222e+07	7.23694e+06	1.46655e+07	1.52379e+07	2.27247e+06
A0A0H3MWT8	SSUBM407_1608	Cytoplasmic	@Intracellular	GTPase Der OS=Streptococcus suis (strain BM407) OX=568814 GN=engA PE=3 SV=1 - [A0A0H3MWT8_STRS4]	23.62	1	6	6	48	581640	0	0	935285	916709	967322	2.05925e+06	726442	546144	559714	1.50427e+06	1.05838e+06	2.38015e+06	1.8315e+06	1.40274e+06	2.16237e+06	3.76417e+06	672817
A0A0H3N5U7	SSUBM407_1612	Cytoplasmic	@Intracellular	Transcriptional repressor NrdR OS=Streptococcus suis (strain BM407) OX=568814 GN=nrdR PE=3 SV=1 - [A0A0H3N5U7_STRS4]	8.59	1	1	1	3	0	0	0	0	0	0	0	0	0	0	692837	0	0	0	0	0	0	0
A0A0H3N193	SSUBM407_1615	Cytoplasmic	@Intracellular	6-phosphogluconate dehydrogenase, decarboxylating OS=Streptococcus suis (strain BM407) OX=568814 GN=gnd PE=3 SV=1 - [A0A0H3N193_STRS4]	34.32	1	12	12	123	9.21343e+06	6.04459e+06	3.18966e+06	1.61716e+07	1.25041e+07	8.00444e+06	1.016e+07	4.49928e+06	2.32532e+06	1.44024e+07	1.5736e+07	2.46318e+06	2.89241e+07	4.09046e+07	2.73712e+07	3.36362e+07	4.26694e+07	5.59865e+06
A0A0H3MWT1	SSUBM407_1616	Cytoplasmic	@Intracellular	Uncharacterized protein OS=Streptococcus suis (strain BM407) OX=568814 GN=SSUBM407_1616 PE=4 SV=1 - [A0A0H3MWT1_STRS4]	29.61	1	4	4	23	2.85999e+06	1.01322e+06	1.04761e+06	3.7467e+06	2.86087e+06	3.31251e+06	335500	215666	0	1.61628e+06	1.78265e+06	396103	1.31942e+07	4.8026e+06	1.53043e+07	7.06991e+06	7.63768e+06	1.98649e+06
A0A0H3N5V1	SSUBM407_1617	Cytoplasmic	@Intracellular	Thioredoxin reductase OS=Streptococcus suis (strain BM407) OX=568814 GN=SSUBM407_1617 PE=3 SV=1 - [A0A0H3N5V1_STRS4]	39.47	1	9	9	72	982410	838891	0	1.39542e+06	1.44982e+06	2.77506e+06	2.38329e+06	1.90678e+06	2.03989e+06	3.96587e+06	5.12872e+06	231967	9.32645e+06	9.24506e+06	1.03771e+07	1.40982e+07	1.93571e+07	3.75274e+06
A0A0H3MWU7	SSUBM407_1619	Cytoplasmic	@Intracellular	DEAD-box ATP-dependent RNA helicase CshB OS=Streptococcus suis (strain BM407) OX=568814 GN=cshB PE=3 SV=1 - [A0A0H3MWU7_STRS4]	11.19	1	5	5	10	0	0	0	0	0	0	1.35363e+06	782691	601879	575478	627463	0	0	1.35802e+06	0	743828	0	0
A0A0H3MWW2	SSUBM407_1635	Cytoplasmic	@Intracellular	Polyprenyl synthetase OS=Streptococcus suis (strain BM407) OX=568814 GN=SSUBM407_1635 PE=4 SV=1 - [A0A0H3MWW2_STRS4]	5.17	1	1	1	1	0	0	0	0	0	0	0	0	0	0	0	0	0	0	0	0	0	0
A0A0H3MWW7	SSUBM407_1640	Cytoplasmic	@Intracellular	TrkA family transport protein OS=Streptococcus suis (strain BM407) OX=568814 GN=SSUBM407_1640 PE=4 SV=1 - [A0A0H3MWW7_STRS4]	12.22	1	2	2	11	237949	0	0	538199	322607	0	945494	0	0	0	0	0	1.43676e+06	1.71138e+06	1.07417e+06	2.81964e+06	1.75513e+06	0
A0A0H3N5X6	SSUBM407_1643	Cytoplasmic	@Intracellular	UPF0291 protein SSUBM407_1643 OS=Streptococcus suis (strain BM407) OX=568814 GN=SSUBM407_1643 PE=3 SV=1 - [A0A0H3N5X6_STRS4]	42.35	1	3	3	18	7.55369e+06	0	0	0	2.33367e+06	1.81066e+06	1.63746e+06	926209	0	5.92729e+06	2.88669e+06	658376	0	2.01486e+06	0	2.9625e+06	0	2139629
A0A0H3MXI8	SSUBM407_1644	Cytoplasmic	@Intracellular	Glycine--tRNA ligase beta subunit OS=Streptococcus suis (strain BM407) OX=568814 GN=glyS PE=3 SV=1 - [A0A0H3MXI8_STRS4]	39.82	1	21	21	182	2.37408e+06	1.17122e+06	755396	3.04011e+06	2.27723e+06	1.83573e+06	2.78512e+06	756586	321703	2.47436e+06	4.29723e+06	1.473e+06	7.42699e+06	9.69227e+06	7.91655e+06	1.11735e+07	1.05507e+07	1.64228e+06
A0A0H3MWX1	SSUBM407_1645	Cytoplasmic	@Intracellular	Glycine--tRNA ligase alpha subunit OS=Streptococcus suis (strain BM407) OX=568814 GN=glyQ PE=3 SV=1 - [A0A0H3MWX1_STRS4]	21.64	1	5	5	29	549722	604616	292924	0	1.09316e+06	400816	1.43908e+06	0	0	321173	1.30421e+06	0	859850	1.38532e+06	0	0	2.51762e+06	0
A0A0H3N1C3	SSUBM407_1646	Cytoplasmic	@Intracellular	Uncharacterized protein OS=Streptococcus suis (strain BM407) OX=568814 GN=SSUBM407_1646 PE=4 SV=1 - [A0A0H3N1C3_STRS4]	11.95	1	1	1	5	769012	0	0	0	0	0	0	0	0	1.49128e+06	0	0	0	0	0	526814	0	440386
A0A0H3MWV7	SSUBM407_1647	Cytoplasmic	@Intracellular	Uncharacterized protein OS=Streptococcus suis (strain BM407) OX=568814 GN=SSUBM407_1647 PE=4 SV=1 - [A0A0H3MWV7_STRS4]	35.04	1	7	7	68	2.35502e+06	782832	950461	2.23531e+06	2.9126e+06	2.53673e+06	1.18101e+06	738441	446587	5.86076e+06	5.90128e+06	1.46138e+06	7.38791e+06	9.432e+06	6.15354e+06	7.02714e+06	1.2542e+07	1.44504e+06
A0A0H3MXJ2	SSUBM407_1649	Cytoplasmic	@Intracellular	Methionine import ATP-binding protein MetN OS=Streptococcus suis (strain BM407) OX=568814 GN=metN PE=3 SV=1 - [A0A0H3MXJ2_STRS4]	20.9	1	6	6	13	0	0	0	0	0	0	0	0	0	0	426077	0	1.39249e+06	3.36179e+06	1.22996e+06	0	1.01767e+06	0
A0A0H3MWX7	SSUBM407_1650	Cytoplasmic	@Intracellular	Putative peptidase OS=Streptococcus suis (strain BM407) OX=568814 GN=SSUBM407_1650 PE=4 SV=1 - [A0A0H3MWX7_STRS4]	27.91	1	7	7	26	0	0	0	556669	0	761451	0	0	0	1.99167e+06	2.5969e+06	1.32187e+06	3.60797e+06	2.75088e+06	3.9519e+06	1.86593e+06	3.14107e+06	0
A0A0H3MWW0	SSUBM407_1652	Cytoplasmic	@Intracellular	Gamma-glutamyl hydrolase OS=Streptococcus suis (strain BM407) OX=568814 GN=SSUBM407_1652 PE=4 SV=1 - [A0A0H3MWW0_STRS4]	12.66	1	2	2	8	0	0	0	0	0	0	0	0	0	0	428763	0	317080	0	0	0	0	0
A0A0H3N5Y4	SSUBM407_1653	Cytoplasmic	@Intracellular	5-methyltetrahydropteroyltriglutamate--homocysteine methyltransferase OS=Streptococcus suis (strain BM407) OX=568814 GN=metE PE=3 SV=1 - [A0A0H3N5Y4_STRS4]	1.87	1	1	1	2	0	0	0	0	0	0	0	0	0	0	0	0	0	0	0	620236	0	0
A0A0H3MWW6	SSUBM407_1657	Cytoplasmic	@Intracellular	Putative mannose-specific phosphotransferase system (PTS), IIAB component OS=Streptococcus suis (strain BM407) OX=568814 GN=manL PE=4 SV=1 - [A0A0H3MWW6_STRS4]	30.91	1	6	6	60	9.69543e+06	5.44753e+06	2.41095e+06	1.08147e+07	8.06342e+06	4.14316e+06	1.07036e+07	4.33885e+06	1.45546e+06	4.72863e+06	7.33157e+06	1.85853e+06	1.29857e+07	2.5074e+07	1.11437e+07	2.24289e+07	1.18957e+07	5.55497e+06
A0A0H3MWY6	SSUBM407_1660	Cytoplasmic	@Intracellular	Uncharacterized protein OS=Streptococcus suis (strain BM407) OX=568814 GN=SSUBM407_1660 PE=4 SV=1 - [A0A0H3MWY6_STRS4]	9.76	1	1	1	1	0	0	0	0	0	0	0	0	0	0	0	0	0	0	0	0	0	0
A0A0H3N1D7	SSUBM407_1661	Cytoplasmic	@Intracellular	Serine--tRNA ligase OS=Streptococcus suis (strain BM407) OX=568814 GN=serS PE=3 SV=1 - [A0A0H3N1D7_STRS4]	11.08	1	5	5	27	1.02642e+06	643315	483038	1.00526e+06	453217	1.00035e+06	1.89481e+06	848984	678950	1.50219e+06	1.40684e+06	0	5.23258e+06	0	2.91145e+06	3.30517e+06	2.94244e+06	245418
A0A0H3MWX0	SSUBM407_1662	Cytoplasmic	@Intracellular	Type I restriction-modification system M protein OS=Streptococcus suis (strain BM407) OX=568814 GN=SSUBM407_1662 PE=4 SV=1 - [A0A0H3MWX0_STRS4]	8.7	1	3	3	12	0	0	0	0	0	0	0	0	0	0	0	0	874834	0	448281	608906	1.03539e+06	0
A0A0H3MXK5	SSUBM407_1664	Cytoplasmic	@Intracellular	Type I restriction enzyme R Protein OS=Streptococcus suis (strain BM407) OX=568814 GN=SSUBM407_1664 PE=3 SV=1 - [A0A0H3MXK5_STRS4]	0.75	1	1	1	2	0	0	0	0	0	0	0	0	0	751179	1.12023e+06	0	0	0	0	0	0	0
A0A0H3MXL2	SSUBM407_1670	Cytoplasmic	@Intracellular	Acetyl-coenzyme A carboxylase carboxyl transferase subunit alpha OS=Streptococcus suis (strain BM407) OX=568814 GN=accA PE=3 SV=1 - [A0A0H3MXL2_STRS4]	3.5	1	1	1	2	0	0	0	0	0	0	0	0	0	0	753996	0	2.68914e+06	0	0	0	0	0
C6GWM7	SSUBM407_1671	Cytoplasmic	@Intracellular	Acetyl-coenzyme A carboxylase carboxyl transferase subunit beta OS=Streptococcus suis (strain BM407) OX=568814 GN=accD PE=3 SV=1 - [ACCD_STRS4]	23.26	1	4	4	21	0	0	0	1.54905e+06	679979	1.13813e+06	1.81613e+06	0	959202	2.11247e+06	1.6307e+06	1.8183e+06	6.32903e+06	2.73159e+06	6.3004e+06	7.64939e+06	1.50967e+07	5.30517e+06
A0A0H3MWZ6	SSUBM407_1672	Cytoplasmic	@Intracellular	Biotin carboxylase subunit of acetyl-CoA carboxylase OS=Streptococcus suis (strain BM407) OX=568814 GN=accC PE=4 SV=1 - [A0A0H3MWZ6_STRS4]	30.85	1	9	9	38	0	0	0	0	0	215801	1.88683e+06	723649	1.22688e+06	3.21014e+06	3.13054e+06	3.07276e+06	1.4627e+06	1.53808e+06	2.48141e+06	2.91343e+06	4.19161e+06	1.89979e+06
A0A0H3N1E8	SSUBM407_1673	Cytoplasmic	@Intracellular	3-hydroxyacyl-[acyl-carrier-protein] dehydratase FabZ OS=Streptococcus suis (strain BM407) OX=568814 GN=fabZ PE=3 SV=1 - [A0A0H3N1E8_STRS4]	15.71	1	2	2	9	0	0	0	0	0	0	0	0	0	717626	875077	0	0	4.59093e+06	0	5.27647e+06	4.39734e+06	680630
A0A0H3MWY3	SSUBM407_1674	Cytoplasmic	@Intracellular	Biotin carboxyl carrier protein of acetyl-CoA carboxylase OS=Streptococcus suis (strain BM407) OX=568814 GN=fabE PE=4 SV=1 - [A0A0H3MWY3_STRS4]	12.03	1	2	2	12	0	0	311052	1.50952e+06	1.01019e+06	0	0	0	0	0	1.5409e+06	0	3.7319e+06	3.69858e+06	3.5732e+06	5.79738e+06	3.35966e+06	1.0788e+06
A0A0H3N605	SSUBM407_1675	Cytoplasmic	@Intracellular	3-oxoacyl-[acyl-carrier-protein] synthase 2 OS=Streptococcus suis (strain BM407) OX=568814 GN=fabF PE=3 SV=1 - [A0A0H3N605_STRS4]	28.47	1	6	6	237	3.11116e+06	3.68631e+06	2.12145e+06	1.45717e+07	1.083e+07	9.31943e+06	9.20704e+06	2.74187e+06	1.23331e+06	7.8658e+06	1.91288e+07	9.25984e+06	3.90002e+07	3.89217e+07	4.14821e+07	1.2852e+08	9.09948e+07	1.49144e+07
A0A0H3MXL9	SSUBM407_1676	Cytoplasmic	@Intracellular	3-oxoacyl-[acyl-carrier protein] reductase OS=Streptococcus suis (strain BM407) OX=568814 GN=fabG PE=4 SV=1 - [A0A0H3MXL9_STRS4]	65.57	1	11	11	105	0	851068	357155	5.74284e+06	4.22175e+06	5.71312e+06	7.72248e+06	4.7448e+06	2.15804e+06	9.46846e+06	1.9593e+07	4.57717e+06	1.18093e+07	1.48809e+07	2.8976e+07	4.33521e+07	3.08528e+07	7.21525e+06
A0A0H3MX02	SSUBM407_1677	Cytoplasmic	@Intracellular	Malonyl CoA-acyl carrier protein transacylase OS=Streptococcus suis (strain BM407) OX=568814 GN=fabD PE=3 SV=1 - [A0A0H3MX02_STRS4]	4.9	1	1	1	9	0	0	0	221769	0	0	604295	371493	0	0	0	0	0	2.28967e+06	334466	2.55931e+06	3.53206e+06	766392
A0A0H3N1F3	SSUBM407_1678	Cytoplasmic	@Intracellular	Enoyl-ACP reductase OS=Streptococcus suis (strain BM407) OX=568814 GN=fabK PE=4 SV=1 - [A0A0H3N1F3_STRS4]	23.99	1	5	5	51	1.18001e+06	665390	320069	1.52083e+06	668443	602916	1.21333e+06	558702	769738	1.75013e+06	3.46306e+06	1.75376e+06	2.61191e+06	3.61442e+06	2.27003e+06	7.48094e+06	5.84182e+06	2.95528e+06
A0A0H3MWY8	SSUBM407_1679	Cytoplasmic	@Intracellular	Acyl carrier protein OS=Streptococcus suis (strain BM407) OX=568814 GN=acpP PE=3 SV=1 - [A0A0H3MWY8_STRS4]	22.97	1	2	2	69	1.0158e+08	3.33733e+07	4.52925e+07	5.35044e+07	2.45274e+07	5.78466e+07	1.58568e+07	4.39503e+06	807815	1.03465e+08	4.31899e+07	1.73536e+07	1.05984e+08	4.59598e+07	5.03778e+07	2.09944e+08	1.55071e+08	1.10698e+08
A0A0H3N612	SSUBM407_1680	Cytoplasmic	@Intracellular	3-oxoacyl-[acyl-carrier-protein] synthase 3 OS=Streptococcus suis (strain BM407) OX=568814 GN=fabH PE=3 SV=1 - [A0A0H3N612_STRS4]	11.38	1	3	3	11	0	0	0	0	0	0	449436	0	0	1.21975e+06	1.61275e+06	0	1.72145e+06	0	1.62067e+06	1.68327e+06	2.07768e+06	0
A0A0H3MXM5	SSUBM407_1681	Cytoplasmic	@Intracellular	MarR family regulatory protein OS=Streptococcus suis (strain BM407) OX=568814 GN=SSUBM407_1681 PE=4 SV=1 - [A0A0H3MXM5_STRS4]	34.72	1	4	4	6	0	0	0	0	0	0	0	0	0	0	0	0	0	1.35039e+06	0	894037	863806	0
A0A0H3N1F7	SSUBM407_1683	Cytoplasmic	@Intracellular	Haloacid dehalogenase-like hydrolase OS=Streptococcus suis (strain BM407) OX=568814 GN=SSUBM407_1683 PE=4 SV=1 - [A0A0H3N1F7_STRS4]	8.92	1	1	1	2	0	0	0	0	0	0	0	0	0	0	0	0	0	654378	470963	0	0	0
A0A0H3MWZ4	SSUBM407_1684	Cytoplasmic	@Intracellular	Aspartokinase OS=Streptococcus suis (strain BM407) OX=568814 GN=SSUBM407_1684 PE=3 SV=1 - [A0A0H3MWZ4_STRS4]	17.52	1	6	6	25	0	0	0	478521	424455	0	877637	374740	0	637454	859858	0	0	2.51488e+06	0	914711	1.54661e+06	563672
A0A0H3MXN0	SSUBM407_1686	Cytoplasmic	@Intracellular	Alanine racemase OS=Streptococcus suis (strain BM407) OX=568814 GN=alr PE=3 SV=1 - [A0A0H3MXN0_STRS4]	3	1	1	1	1	0	0	0	0	0	0	0	0	0	0	0	0	252674	0	0	0	0	0
A0A0H3N1G2	SSUBM407_1688	Cytoplasmic	@Intracellular	Protein translocase subunit SecA OS=Streptococcus suis (strain BM407) OX=568814 GN=secA PE=3 SV=1 - [A0A0H3N1G2_STRS4]	27.82	1	18	18	92	2.08789e+06	1.40374e+06	1.05727e+06	1.51188e+06	1.4719e+06	1.48939e+06	2.50451e+06	920045	603925	1.9423e+06	3.77282e+06	1.97845e+06	5.85418e+06	5.39306e+06	3.66406e+06	3.97351e+06	2.87575e+06	1.98131e+06
A0A0H3N624	SSUBM407_1690	Cytoplasmic	@Intracellular	Fructokinase OS=Streptococcus suis (strain BM407) OX=568814 GN=scrK PE=4 SV=1 - [A0A0H3N624_STRS4]	21.43	1	4	4	43	770411	0	0	1.36137e+06	1.0109e+06	0	1.26903e+06	542249	0	580667	1.66181e+06	0	1.81121e+06	2.74531e+06	1.67987e+06	4.05804e+06	4.97183e+06	871740
A0A0H3MX17	SSUBM407_1692	Cytoplasmic	@Intracellular	Multifunctional fusion protein OS=Streptococcus suis (strain BM407) OX=568814 GN=scrB PE=3 SV=1 - [A0A0H3MX17_STRS4]	5.79	1	1	1	1	0	0	0	0	0	0	0	0	0	0	0	0	0	0	0	0	0	0
A0A0H3MX05	SSUBM407_1694	Cytoplasmic	@Intracellular	Transcription antitermination protein NusB OS=Streptococcus suis (strain BM407) OX=568814 GN=nusB PE=3 SV=1 - [A0A0H3MX05_STRS4]	7.91	1	1	1	10	0	0	0	690034	496080	0	0	0	403086	0	1.59173e+06	359021	1.34111e+06	2.23864e+06	1.22569e+06	0	2.64877e+06	0
A0A0H3N630	SSUBM407_1695	Cytoplasmic	@Intracellular	Uncharacterized protein OS=Streptococcus suis (strain BM407) OX=568814 GN=SSUBM407_1695 PE=4 SV=1 - [A0A0H3N630_STRS4]	36.15	1	4	4	35	753461	0	596430	627762	650780	1.47644e+06	1.17536e+06	677804	639833	872555	2.24792e+06	764182	3.02308e+06	1.13382e+06	2.4539e+06	191112	577770	0
A0A0H3MXP1	SSUBM407_1696	Cytoplasmic	@Intracellular	Elongation factor P OS=Streptococcus suis (strain BM407) OX=568814 GN=efp PE=3 SV=1 - [A0A0H3MXP1_STRS4]	49.19	1	6	6	113	1.12358e+07	7.10117e+06	6.3966e+06	1.67829e+07	1.65919e+07	1.78777e+07	2.35196e+07	1.06227e+07	7.69505e+06	1.96336e+07	3.99808e+07	1.66394e+07	5.19697e+07	6.21353e+07	4.78392e+07	5.71517e+07	8.94975e+07	2.08121e+07
A0A0H3MX23	SSUBM407_1697	Cytoplasmic	@Intracellular	Putative metallopeptidase OS=Streptococcus suis (strain BM407) OX=568814 GN=SSUBM407_1697 PE=3 SV=1 - [A0A0H3MX23_STRS4]	16.71	1	6	6	29	556033	0	0	582148	450020	0	237506	0	0	531492	948943	0	739950	1.20224e+06	537886	4.75319e+06	1.78314e+06	460171
A0A0H3N1H4	SSUBM407_1698	Cytoplasmic	@Intracellular	UvrABC system protein A OS=Streptococcus suis (strain BM407) OX=568814 GN=uvrA PE=3 SV=1 - [A0A0H3N1H4_STRS4]	17.22	1	8	8	30	0	0	0	297659	898763	554930	0	0	0	0	4.86516e+06	3.6485e+06	4.74762e+06	3.30103e+06	4.28493e+06	4.38908e+06	3.90213e+06	1.22678e+06
A0A0H3MXP8	SSUBM407_1701	Cytoplasmic	@Intracellular	30S ribosomal protein S18 OS=Streptococcus suis (strain BM407) OX=568814 GN=rpsR PE=3 SV=1 - [A0A0H3MXP8_STRS4]	18.99	1	2	2	11	1.27844e+06	0	585428	3.25691e+06	0	826228	5.53967e+06	2.26028e+06	3.38832e+06	1.74792e+07	1.62447e+07	3.90103e+06	0	0	0	0	0	0
A0A0H3MX30	SSUBM407_1702	Cytoplasmic	@Intracellular	Single-stranded DNA-binding protein OS=Streptococcus suis (strain BM407) OX=568814 GN=ssb PE=3 SV=1 - [A0A0H3MX30_STRS4]	40.85	1	4	4	18	0	0	0	1.85551e+06	2.38982e+06	0	1.59151e+06	1.4193e+06	339857	1.42521e+06	2.44689e+06	0	0	1.64513e+06	1.60805e+06	3.26223e+06	3.40248e+06	0
A0A0H3N1H9	SSUBM407_1703	Cytoplasmic	@Intracellular	30S ribosomal protein S6 OS=Streptococcus suis (strain BM407) OX=568814 GN=rpsF PE=3 SV=1 - [A0A0H3N1H9_STRS4]	65.63	1	5	5	51	2.40374e+06	1.52838e+06	1.16916e+06	1.09604e+06	2.3062e+06	1.22122e+06	2.66989e+07	1.15287e+07	1.37544e+07	3.09782e+07	3.43938e+07	1.91304e+07	6.67122e+06	1.42066e+07	2.23672e+06	2.2976e+06	4.9328e+06	2.97339e+06
A0A0H3N642	SSUBM407_1705	Cytoplasmic	@Intracellular	Lipoate--protein ligase OS=Streptococcus suis (strain BM407) OX=568814 GN=SSUBM407_1705 PE=4 SV=1 - [A0A0H3N642_STRS4]	34.65	1	9	9	41	425056	0	0	671763	537579	666934	880284	347335	0	687962	834849	0	2.37069e+06	2.47971e+06	2.26207e+06	3.76671e+06	6.14318e+06	521806
A0A0H3MX35	SSUBM407_1707	Cytoplasmic	@Intracellular	Dihydrolipoyl dehydrogenase OS=Streptococcus suis (strain BM407) OX=568814 GN=acoL PE=3 SV=1 - [A0A0H3MX35_STRS4]	48.29	1	19	21	335	1.23559e+07	7.02408e+06	5.17505e+06	1.26564e+07	8.99951e+06	7.51454e+06	9.2231e+06	5.71526e+06	4.16454e+06	1.02005e+07	1.31537e+07	7.48268e+06	1.67416e+07	3.32881e+07	1.47332e+07	3.28977e+07	3.60213e+07	1.55455e+07
A0A0H3N1I5	SSUBM407_1708	Cytoplasmic	@Intracellular	Dihydrolipoamide acetyltransferase component of pyruvate dehydrogenase complex OS=Streptococcus suis (strain BM407) OX=568814 GN=pdhC PE=3 SV=1 - [A0A0H3N1I5_STRS4]	45.02	1	12	14	205	2.5547e+06	2.13711e+06	1.54279e+06	2.34328e+06	2.5706e+06	2.20624e+06	2.75126e+06	2.85771e+06	2.59495e+06	2.01932e+06	5.90136e+06	4.95636e+06	5.30946e+06	6.097e+06	5.0697e+06	1.15951e+07	9.55707e+06	5.06426e+06
A0A0H3MX19	SSUBM407_1709	Cytoplasmic	@Intracellular	Putative pyruvate dehydrogenase E1 component, beta subunit OS=Streptococcus suis (strain BM407) OX=568814 GN=pdhB PE=4 SV=1 - [A0A0H3MX19_STRS4]	34.74	1	9	9	121	8.012e+06	5.65789e+06	2.84181e+06	6.45207e+06	5.05761e+06	4.58337e+06	6.43852e+06	3.36545e+06	2.03384e+06	7.92857e+06	1.07191e+07	4.9637e+06	8.44668e+06	1.424e+07	7.6563e+06	9.79568e+06	1.63154e+07	6.01972e+06
A0A0H3N648	SSUBM407_1710	Cytoplasmic	@Intracellular	Putative pyruvate dehydrogenase E1 component, alpha subunit OS=Streptococcus suis (strain BM407) OX=568814 GN=pdhA PE=4 SV=1 - [A0A0H3N648_STRS4]	31.06	1	7	7	111	7.31236e+06	7.11011e+06	1.46668e+06	4.1947e+06	5.56232e+06	1.18174e+06	5.03949e+06	3.25992e+06	220376	7.81343e+06	8.91788e+06	2.98934e+06	4.67564e+06	1.90713e+07	2.65124e+06	1.53049e+07	1.54818e+07	6.24789e+06
A0A0H3MX24	SSUBM407_1714	Cytoplasmic	@Intracellular	Ribosome-binding factor A OS=Streptococcus suis (strain BM407) OX=568814 GN=rbfA PE=3 SV=1 - [A0A0H3MX24_STRS4]	37.61	1	4	4	11	0	0	0	0	0	2.5019e+07	508772	0	0	389675	731130	0	0	702186	0	0	463086	0
A0A0H3N653	SSUBM407_1715	Cytoplasmic	@Intracellular	Translation initiation factor IF-2 OS=Streptococcus suis (strain BM407) OX=568814 GN=infB PE=3 SV=1 - [A0A0H3N653_STRS4]	28.3	1	21	21	205	1.29544e+07	8.67905e+06	1.75373e+06	4.91528e+06	6.00533e+06	1.05981e+07	1.00502e+07	9.09978e+06	6.6233e+06	1.02067e+07	2.21929e+07	1.64906e+07	2.02163e+07	1.3558e+07	2.04971e+07	1.65346e+07	2.05194e+07	5.44833e+06
A0A0H3N1J7	SSUBM407_1718	Cytoplasmic	@Intracellular	Transcription termination/antitermination protein NusA OS=Streptococcus suis (strain BM407) OX=568814 GN=nusA PE=3 SV=1 - [A0A0H3N1J7_STRS4]	41.32	1	13	13	78	1.03843e+06	655267	593737	2.20327e+06	725773	1.5662e+06	2.68887e+06	699987	872346	1.16123e+06	2.4708e+06	910611	2.95207e+06	2.45296e+06	2.84219e+06	2984196	4.47739e+06	1.61527e+06
A0A0H3MX28	SSUBM407_1719	Cytoplasmic	@Intracellular	Ribosome maturation factor RimP OS=Streptococcus suis (strain BM407) OX=568814 GN=rimP PE=3 SV=1 - [A0A0H3MX28_STRS4]	37.82	1	3	3	16	0	0	0	669834	316501	0	1.1791e+06	0	0	462978	1.0597e+06	994045	538043	0	1.48511e+06	1.42773e+06	1.32669e+06	0
A0A0H3N659	SSUBM407_1720	Cytoplasmic	@Intracellular	tRNA (guanine-N(7)-)-methyltransferase OS=Streptococcus suis (strain BM407) OX=568814 GN=trmB PE=3 SV=1 - [A0A0H3N659_STRS4]	4.72	1	1	1	4	0	0	0	0	0	0	0	0	0	0	551443	0	0	917128	0	0	471881	0
A0A0H3N1K2	SSUBM407_1723	Cytoplasmic	@Intracellular	ABC transporter ATP-binding protein OS=Streptococcus suis (strain BM407) OX=568814 GN=SSUBM407_1723 PE=4 SV=1 - [A0A0H3N1K2_STRS4]	8.2	1	1	1	1	0	0	0	0	0	0	0	0	0	0	0	0	0	0	0	0	0	0
A0A0H3MX34	SSUBM407_1724	Cytoplasmic	@Intracellular	HIT-family protein OS=Streptococcus suis (strain BM407) OX=568814 GN=SSUBM407_1724 PE=4 SV=1 - [A0A0H3MX34_STRS4]	13.14	1	2	2	10	2075689	793116	319516	0	1.90327e+06	0	0	0	0	0	0	0	2.11959e+06	5.69867e+06	2.22402e+06	6.71445e+06	8.90123e+06	0
A0A0H3MX38	SSUBM407_1729	Cytoplasmic	@Intracellular	Dihydroxyacetone kinase family protein OS=Streptococcus suis (strain BM407) OX=568814 GN=SSUBM407_1729 PE=4 SV=1 - [A0A0H3MX38_STRS4]	50.54	1	19	19	229	8.64023e+06	7.10714e+06	3.87161e+06	1.05697e+07	9.93097e+06	8.79195e+06	6.72396e+06	3.57851e+06	2.83195e+06	9.12552e+06	1.55608e+07	6.88717e+06	1.54134e+07	3.2001e+07	1.84391e+07	1.91776e+07	3.05363e+07	9.95021e+06
A0A0H3N1L2	SSUBM407_1734	Cytoplasmic	@Intracellular	Oligopeptide transport ATP-binding protein OppF OS=Streptococcus suis (strain BM407) OX=568814 GN=oppF PE=3 SV=1 - [A0A0H3N1L2_STRS4]	33.23	1	8	8	38	1.46202e+06	726663	0	1.80287e+06	1.22158e+06	1.50744e+06	731498	0	768363	191483	1.16792e+06	0	5.42883e+06	7.58162e+06	3.04195e+06	1.35368e+06	2.57481e+06	0
A0A0H3MX43	SSUBM407_1735	Cytoplasmic	@Intracellular	Oligopeptide transport ATP-binding protein OppD OS=Streptococcus suis (strain BM407) OX=568814 GN=oppD PE=4 SV=1 - [A0A0H3MX43_STRS4]	19.58	1	3	3	21	0	264485	0	0	0	0	1.62838e+06	0	858532	1.47101e+06	3.28388e+06	1.35199e+06	2.05056e+06	7.35744e+06	2.33596e+06	1.54431e+06	2.36502e+06	0
A0A0H3MX65	SSUBM407_1738	Cytoplasmic	@Intracellular	Uncharacterized protein OS=Streptococcus suis (strain BM407) OX=568814 GN=sufB PE=4 SV=1 - [A0A0H3MX65_STRS4]	25.27	1	9	9	62	5.20925e+06	5.86417e+06	0	1.76354e+06	7.37529e+06	1.58674e+06	1.46317e+06	954275	1.08637e+06	1.57022e+06	2.07988e+06	294416	2.23066e+06	4.94064e+06	4.45955e+06	1.45581e+06	2.34279e+06	2.80437e+06
A0A0H3N681	SSUBM407_1742	Cytoplasmic	@Intracellular	Uncharacterized protein OS=Streptococcus suis (strain BM407) OX=568814 GN=sufD PE=4 SV=1 - [A0A0H3N681_STRS4]	15.95	1	3	3	15	245836	0	0	329052	408179	0	474000	0	0	0	511355	0	4.97439e+06	1.94135e+06	5.67719e+06	1.21973e+06	1.23811e+06	264261
A0A0H3MXU6	SSUBM407_1743	Cytoplasmic	@Intracellular	Putative ABC transporter, ATP-binding protein OS=Streptococcus suis (strain BM407) OX=568814 GN=sufC PE=4 SV=1 - [A0A0H3MXU6_STRS4]	24.9	1	5	5	46	2.44939e+06	0	1.58729e+06	2.08949e+06	1.37951e+06	2.31252e+06	2.29747e+06	1.62534e+06	1.59287e+06	2.97621e+06	3.97134e+06	850453	4.10414e+06	5.126e+06	3.45184e+06	5.52565e+06	5.30997e+06	1.57204e+06
A0A0H3N1M0	SSUBM407_1745	Cytoplasmic	@Intracellular	Adapter protein MecA OS=Streptococcus suis (strain BM407) OX=568814 GN=mecA PE=3 SV=1 - [A0A0H3N1M0_STRS4]	19.58	1	4	4	18	212759	0	0	384118	0	0	1.11526e+06	0	0	493024	718455	0	0	705040	1.53561e+06	709922	512186	532244
A0A0H3MXV2	SSUBM407_1748	Cytoplasmic	@Intracellular	Putative glutamine ABC transporter, ATP-binding protein 2 OS=Streptococcus suis (strain BM407) OX=568814 GN=glnQ2 PE=4 SV=1 - [A0A0H3MXV2_STRS4]	16.19	1	2	2	10	0	0	0	0	0	0	464481	0	0	372894	555171	0	1.75338e+06	7.14258e+06	1.49003e+06	0	1.56294e+06	0
A0A0H3MX76	SSUBM407_1749	Cytoplasmic	@Intracellular	Uncharacterized protein OS=Streptococcus suis (strain BM407) OX=568814 GN=SSUBM407_1749 PE=4 SV=1 - [A0A0H3MX76_STRS4]	15.94	1	1	1	6	0	1.98664e+06	0	0	969678	0	1.76481e+06	1.97266e+06	683511	0	0	0	0	1.21595e+07	0	0	0	0
A0A0H3MX61	SSUBM407_1751	Cytoplasmic	@Intracellular	L-threonine dehydratase OS=Streptococcus suis (strain BM407) OX=568814 GN=ilvA PE=3 SV=1 - [A0A0H3MX61_STRS4]	9.86	1	3	3	8	0	0	0	0	0	0	543263	0	0	0	220654	0	2.00789e+06	1.73456e+06	2.24911e+06	984054	1.45697e+06	0
A0A0H3N697	SSUBM407_1752	Cytoplasmic	@Intracellular	Ketol-acid reductoisomerase (NADP(+)) OS=Streptococcus suis (strain BM407) OX=568814 GN=ilvC PE=3 SV=1 - [A0A0H3N697_STRS4]	39.41	1	12	12	92	1.52279e+06	1.35015e+06	1.33056e+06	4.41663e+06	4.67065e+06	3.594e+06	1.30835e+06	1.6362e+06	965347	4.56334e+06	7.88362e+06	1.83453e+06	4.76118e+06	1.65918e+07	9.34598e+06	6.90127e+06	1.32546e+07	1.79237e+06
A0A0H3MX81	SSUBM407_1754	Cytoplasmic	@Intracellular	Acetolactate synthase OS=Streptococcus suis (strain BM407) OX=568814 GN=alsS PE=3 SV=1 - [A0A0H3MX81_STRS4]	13.05	1	5	5	11	506861	0	0	0	0	0	350276	0	0	0	502129	241661	668089	770676	0	0	0	0
A0A0H3MXW4	SSUBM407_1758	Cytoplasmic	@Intracellular	Dihydroxy-acid dehydratase OS=Streptococcus suis (strain BM407) OX=568814 GN=ilvD PE=3 SV=1 - [A0A0H3MXW4_STRS4]	23.29	1	9	9	58	0	0	0	181130	1.10772e+06	1.13214e+06	1.11829e+06	473993	0	1.01364e+06	1.51653e+06	595127	4.16864e+06	6.05034e+06	4.0049e+06	2.59209e+06	3.92623e+06	560075
A0A0H3N1N2	SSUBM407_1760	Cytoplasmic	@Intracellular	Uncharacterized protein OS=Streptococcus suis (strain BM407) OX=568814 GN=SSUBM407_1760 PE=4 SV=1 - [A0A0H3N1N2_STRS4]	7.08	1	1	1	1	377024	0	0	0	0	0	0	0	0	0	0	0	0	0	0	0	0	0
A0A0H3MX72	SSUBM407_1762	Cytoplasmic	@Intracellular	30S ribosomal protein S9 OS=Streptococcus suis (strain BM407) OX=568814 GN=rpsI PE=3 SV=1 - [A0A0H3MX72_STRS4]	22.31	1	3	3	37	5.37299e+06	6.77959e+06	4.55864e+06	1.05072e+07	5.84503e+06	4.97562e+06	1.29062e+07	1.11273e+07	5.26855e+06	1.29804e+07	1.5579e+07	2.70979e+06	1.01284e+07	1.98487e+07	7.0618e+06	4.67314e+06	7.43557e+06	4.07504e+06
A0A0H3N6B0	SSUBM407_1763	Cytoplasmic	@Intracellular	50S ribosomal protein L13 OS=Streptococcus suis (strain BM407) OX=568814 GN=rplM PE=3 SV=1 - [A0A0H3N6B0_STRS4]	75	1	8	8	79	700981	879577	0	1.32164e+06	1.27953e+06	0	2.57641e+06	2.34173e+06	1.05021e+06	3.55334e+06	2.71729e+06	342197	0	3.15592e+06	0	5.35407e+06	6.06518e+06	1.34683e+06
A0A0H3MXX1	SSUBM407_1765	Cytoplasmic	@Intracellular	DegV family protein OS=Streptococcus suis (strain BM407) OX=568814 GN=SSUBM407_1765 PE=4 SV=1 - [A0A0H3MXX1_STRS4]	16.72	1	4	4	5	0	0	9.06048e+07	0	0	0	0	0	0	0	0	0	0	0	0	675704	541776	0
A0A0H3MX77	SSUBM407_1768	Cytoplasmic	@Intracellular	Putative membrane protein OS=Streptococcus suis (strain BM407) OX=568814 GN=SSUBM407_1768 PE=4 SV=1 - [A0A0H3MX77_STRS4]	23.7	1	6	6	40	1.03601e+06	0	540673	897124	0	0	2.80907e+06	1.42107e+06	742069	1.48616e+06	1.39568e+06	577273	1.56313e+06	1.60858e+06	1.14715e+06	1.17098e+06	818212	1.07634e+06
A0A0H3N1P0	SSUBM407_1772	Cytoplasmic	@Intracellular	Multiple sugar-binding transport ATP-binding protein OS=Streptococcus suis (strain BM407) OX=568814 GN=msmK PE=4 SV=1 - [A0A0H3N1P0_STRS4]	35.37	1	10	10	28	1.48733e+06	1.03769e+06	0	827272	1449323	0	0	541861	0	1.57277e+06	2.80902e+06	0	2.89185e+06	7.80095e+06	1.41416e+06	2.19978e+06	1.29747e+06	0
A0A0H3MXY8	SSUBM407_1781	Cytoplasmic	@Intracellular	N-acetyl-beta-D-glucosaminidase OS=Streptococcus suis (strain BM407) OX=568814 GN=gcnA PE=4 SV=1 - [A0A0H3MXY8_STRS4]	1.12	1	1	1	1	0	0	0	0	0	0	0	0	0	0	0	0	0	0	0	0	0	0
A0A0H3N1Q4	SSUBM407_1788	Cytoplasmic	@Intracellular	Cysteine--tRNA ligase OS=Streptococcus suis (strain BM407) OX=568814 GN=cysS PE=3 SV=1 - [A0A0H3N1Q4_STRS4]	15.21	1	5	5	47	433082	0	0	944992	1.28749e+06	777106	878812	0	0	698061	1.09855e+06	0	2.93428e+06	2.30641e+06	3.33352e+06	1.47435e+06	2.7216e+06	391139
A0A0H3N6E1	SSUBM407_1790	Cytoplasmic	@Intracellular	Phosphorylase family protein OS=Streptococcus suis (strain BM407) OX=568814 GN=SSUBM407_1790 PE=4 SV=1 - [A0A0H3N6E1_STRS4]	10.51	1	1	1	5	0	0	0	0	0	0	0	0	0	0	0	0	2.21905e+06	1.42369e+06	2.69573e+06	0	2.24878e+06	0
A0A0H3MXB8	SSUBM407_1792	Cytoplasmic	@Intracellular	Polyribonucleotide nucleotidyltransferase OS=Streptococcus suis (strain BM407) OX=568814 GN=pnpA PE=3 SV=1 - [A0A0H3MXB8_STRS4]	38.84	1	22	22	213	2.89221e+06	1.64686e+06	1.30841e+06	4.02191e+06	3.1348e+06	3.09826e+06	3.44769e+06	1.41457e+06	578639	3.6353e+06	4.36205e+06	1.37081e+06	6.79587e+06	8.65041e+06	6.04898e+06	6.68769e+06	8.46841e+06	1.53811e+06
A0A0H3MY04	SSUBM407_1797	Cytoplasmic	@Intracellular	RpiR family regulatory protein OS=Streptococcus suis (strain BM407) OX=568814 GN=SSUBM407_1797 PE=4 SV=1 - [A0A0H3MY04_STRS4]	8	1	1	1	1	0	0	0	0	0	0	0	0	0	0	0	0	0	0	0	0	0	0
A0A0H3MXC3	SSUBM407_1798	Cytoplasmic	@Intracellular	30S ribosomal protein S15 OS=Streptococcus suis (strain BM407) OX=568814 GN=rpsO PE=3 SV=1 - [A0A0H3MXC3_STRS4]	28.09	1	3	3	10	847732	703964	0	1.08852e+06	0	0	0	0	0	2.66089e+06	2.59923e+06	0	0	5.14338e+06	0	0	1179316	0
A0A0H3MXB0	SSUBM407_1806	Cytoplasmic	@Intracellular	Peptide deformylase OS=Streptococcus suis (strain BM407) OX=568814 GN=def PE=3 SV=1 - [A0A0H3MXB0_STRS4]	55.39	1	8	8	64	1.72795e+06	485721	0	1.8178e+06	1.62724e+06	1.7504e+06	1.86686e+06	976714	829421	1.07351e+06	2.62053e+06	1.63401e+06	3.82211e+06	4.66518e+06	4.38407e+06	5.76051e+06	8.93876e+06	1.08198e+06
A0A0H3N6F7	SSUBM407_1807	Cytoplasmic	@Intracellular	Uncharacterized protein OS=Streptococcus suis (strain BM407) OX=568814 GN=SSUBM407_1807 PE=3 SV=1 - [A0A0H3N6F7_STRS4]	5.75	1	1	1	4	0	0	0	240741	409987	0	0	0	0	0	1.08522e+06	374672	0	0	0	0	0	0
A0A0H3N6G4	SSUBM407_1813	Cytoplasmic	@Intracellular	Aminopeptidase PepS OS=Streptococcus suis (strain BM407) OX=568814 GN=pepS PE=4 SV=1 - [A0A0H3N6G4_STRS4]	54.48	1	17	17	269	1.27552e+07	9.08287e+06	5.70316e+06	2.51003e+07	1.91646e+07	1.35985e+07	1.37292e+07	5.6479e+06	3.06278e+06	2.01121e+07	3.16306e+07	1.02403e+07	4.57656e+07	7.26058e+07	4.08694e+07	7.93304e+07	9.04061e+07	1.48599e+07
A0A0H3MY20	SSUBM407_1814	Cytoplasmic	@Intracellular	Nitroreductase family protein OS=Streptococcus suis (strain BM407) OX=568814 GN=SSUBM407_1814 PE=4 SV=1 - [A0A0H3MY20_STRS4]	7.5	1	1	1	2	0	0	0	0	0	0	0	778886	0	0	7.59863e+07	0	0	0	0	0	0	0
A0A0H3N1S8	SSUBM407_1816	Cytoplasmic	@Intracellular	DNA polymerase III PolC-type OS=Streptococcus suis (strain BM407) OX=568814 GN=polC PE=3 SV=1 - [A0A0H3N1S8_STRS4]	1.03	1	1	1	2	0	0	0	0	0	0	0	0	0	0	0	0	0	0	478419	0	802185	0
A0A0H3MXC0	SSUBM407_1817	Cytoplasmic	Cytoplasmic	Dihydroxyacetone kinase family protein OS=Streptococcus suis (strain BM407) OX=568814 GN=SSUBM407_1817 PE=4 SV=1 - [A0A0H3MXC0_STRS4]	4.26	1	1	1	8	0	0	0	520938	0	0	0	0	0	0	0	0	453589	715013	601127	1.57154e+06	765122	0
A0A0H3MY26	SSUBM407_1819	Cytoplasmic	Cytoplasmic	Dihydroxyacetone kinase family protein OS=Streptococcus suis (strain BM407) OX=568814 GN=SSUBM407_1819 PE=4 SV=1 - [A0A0H3MY26_STRS4]	30.7	1	9	9	74	1.99005e+06	1.45221e+06	567617	4.21845e+06	2.21914e+06	1.39685e+06	0	0	0	2.63669e+06	4.46907e+06	572937	2.37085e+06	4.09183e+06	1.89938e+06	1.01467e+07	7.21521e+06	1.39524e+06
A0A0H3MXE5	SSUBM407_1820	Cytoplasmic	Cytoplasmic	Dihydroxyacetone kinase family protein OS=Streptococcus suis (strain BM407) OX=568814 GN=SSUBM407_1820 PE=4 SV=1 - [A0A0H3MXE5_STRS4]	16.75	1	2	2	5	0	0	0	0	0	0	0	0	0	3.33607e+06	2.77441e+06	0	0	0	0	0	1.48086e+06	0
A0A0H3N1T6	SSUBM407_1821	Cytoplasmic	@Intracellular	Sugar phosphotransferase system (PTS), fructose family, IIA component OS=Streptococcus suis (strain BM407) OX=568814 GN=SSUBM407_1821 PE=4 SV=1 - [A0A0H3N1T6_STRS4]	29.84	1	3	3	14	0	814750	0	2.44393e+06	2.09852e+06	700130	0	0	0	0	0	186643	1.93486e+06	3.53173e+06	1.29839e+06	4.58729e+06	5.54955e+06	555203
A0A0H3N6H5	SSUBM407_1823	Cytoplasmic	Cytoplasmic	Proline--tRNA ligase OS=Streptococcus suis (strain BM407) OX=568814 GN=proS PE=3 SV=1 - [A0A0H3N6H5_STRS4]	26.94	1	11	11	110	381961	1.4721e+06	2.42512e+06	473305	992612	2.8962e+06	1.3531e+06	952524	0	1.74494e+06	3.1271e+06	661112	4.1859e+06	5.55512e+06	3.99006e+06	5.48411e+06	6287950	1.37326e+06
A0A0H3N1U0	SSUBM407_1826	Cytoplasmic	Cytoplasmic	Isoprenyl transferase OS=Streptococcus suis (strain BM407) OX=568814 GN=uppS PE=3 SV=1 - [A0A0H3N1U0_STRS4]	3.98	1	1	1	1	0	0	0	0	0	0	0	0	0	0	0	0	0	0	0	0	2.30955e+06	0
A0A0H3N6I2	SSUBM407_1828	Cytoplasmic	@Intracellular	Adenylosuccinate synthetase OS=Streptococcus suis (strain BM407) OX=568814 GN=purA PE=3 SV=1 - [A0A0H3N6I2_STRS4]	35.35	1	12	12	83	1.26017e+06	758884	772891	1.7816e+06	861422	2.22131e+06	2.40812e+06	581512	0	2.2273e+06	3.09478e+06	862503	5.83726e+06	5.0965e+06	6.54392e+06	8.23942e+06	8.56331e+06	1.03799e+06
A0A0H3MY41	SSUBM407_1829	Cytoplasmic	@Intracellular	Glutathione biosynthesis bifunctional protein GshAB OS=Streptococcus suis (strain BM407) OX=568814 GN=gshA PE=3 SV=1 - [A0A0H3MY41_STRS4]	16.69	1	6	6	23	0	493812	0	702271	1.26463e+06	1.28231e+06	0	0	0	926767	523749	0	3.25811e+06	969770	2.93671e+06	3.12288e+06	2.88116e+06	0
A0A0H3MXG1	SSUBM407_1835	Cytoplasmic	@Intracellular	Putative transcriptional regulator OS=Streptococcus suis (strain BM407) OX=568814 GN=SSUBM407_1835 PE=4 SV=1 - [A0A0H3MXG1_STRS4]	10.72	1	3	3	13	0	0	0	679481	0	0	0	0	0	0	694190	0	2.66932e+06	1.24877e+06	2.45952e+06	974540	1.37885e+06	0
A0A0H3N1V1	SSUBM407_1836	Cytoplasmic	@Intracellular	Putative stress response-related Clp ATPase OS=Streptococcus suis (strain BM407) OX=568814 GN=clpC PE=3 SV=1 - [A0A0H3N1V1_STRS4]	12.24	1	7	8	23	468037	0	0	923735	0	0	102416	0	0	903297	1.6208e+06	608585	1.40842e+06	0	883486	6.94662e+06	1.09714e+06	0
A0A0H3N6J1	SSUBM407_1838	Cytoplasmic	@Intracellular	Uncharacterized protein OS=Streptococcus suis (strain BM407) OX=568814 GN=SSUBM407_1838 PE=4 SV=1 - [A0A0H3N6J1_STRS4]	31.25	1	2	2	11	2.15883e+06	2.23232e+06	1.20544e+06	1.17501e+06	1.14443e+06	0	0	0	0	5.04788e+06	4.22325e+06	0	0	0	0	0	0	3.74263e+06
A0A0H3MXG6	SSUBM407_1840	Cytoplasmic	@Intracellular	Elongation factor Ts OS=Streptococcus suis (strain BM407) OX=568814 GN=tsf PE=3 SV=1 - [A0A0H3MXG6_STRS4]	54.05	1	14	14	402	2.45336e+07	1.65954e+07	1.17385e+07	4.01073e+07	2.83284e+07	3.13936e+07	2.35072e+07	1.45761e+07	1.12487e+07	3.76824e+07	4.98091e+07	2.36779e+07	7.2297e+07	6.64033e+07	6.44404e+07	4.23865e+07	7.49684e+07	1.69294e+07
A0A0H3N1V7	SSUBM407_1841	Cytoplasmic	@Intracellular	30S ribosomal protein S2 OS=Streptococcus suis (strain BM407) OX=568814 GN=rpsB PE=3 SV=1 - [A0A0H3N1V7_STRS4]	41.86	1	10	10	87	6.77163e+06	3.79185e+06	4.02622e+06	1.04731e+07	7.62415e+06	1.00168e+07	2.94962e+07	9.75061e+06	9.13065e+06	2.7724e+07	3.34328e+07	1.04187e+07	2.47745e+07	2.62751e+07	1.6798e+07	2.79958e+07	2.16386e+07	4.09521e+06
A0A0H3MY61	SSUBM407_1844	Cytoplasmic	@Intracellular	Transcription termination/antitermination protein NusG OS=Streptococcus suis (strain BM407) OX=568814 GN=nusG PE=3 SV=1 - [A0A0H3MY61_STRS4]	24.58	1	4	4	22	0	2.9968e+06	631712	1.48039e+06	957198	0	3.19753e+06	2.43811e+06	1.85319e+06	5.46576e+06	6.8899e+06	1.65283e+06	1.20405e+07	13995062	9.77942e+06	954739	2.01502e+06	1.91575e+06
A0A0H3N6J9	SSUBM407_1848	Cytoplasmic	@Intracellular	Ferredoxin--NADP reductase OS=Streptococcus suis (strain BM407) OX=568814 GN=SSUBM407_1848 PE=3 SV=1 - [A0A0H3N6J9_STRS4]	3.11	1	1	1	1	0	0	0	0	0	0	0	0	0	0	0	0	0	0	0	0	0	0
A0A0H3MXH5	SSUBM407_1850	Cytoplasmic	@Intracellular	Putative pur operon repressor OS=Streptococcus suis (strain BM407) OX=568814 GN=purR PE=4 SV=1 - [A0A0H3MXH5_STRS4]	15.19	1	4	4	21	573530	0	0	819105	0	429920	2.36772e+06	911213	184246	1.286e+06	2.12326e+06	229744	587134	1.49378e+06	0	0	2.30023e+06	0
A0A0H3MXF7	SSUBM407_1852	Cytoplasmic	@Intracellular	Putative 3'-5' exoribonuclease OS=Streptococcus suis (strain BM407) OX=568814 GN=SSUBM407_1852 PE=4 SV=1 - [A0A0H3MXF7_STRS4]	10.86	1	3	3	26	948218	0	0	750578	575004	1.67094e+06	0	0	0	852382	640415	0	1.48094e+06	3.30551e+06	1.12231e+06	2.49734e+06	2.39017e+06	228584
A0A0H3MXH9	SSUBM407_1855	Cytoplasmic	@Intracellular	Ribulose-phosphate 3-epimerase OS=Streptococcus suis (strain BM407) OX=568814 GN=rpe PE=3 SV=1 - [A0A0H3MXH9_STRS4]	10.96	1	2	2	11	188274	204248	0	0	185208	0	0	0	0	0	482102	0	0	0	0	1.32649e+06	1.04971e+06	0
A0A0H3N6N5	SSUBM407_1863	Cytoplasmic	@Intracellular	Ribosomal RNA small subunit methyltransferase A OS=Streptococcus suis (strain BM407) OX=568814 GN=ksgA PE=3 SV=1 - [A0A0H3N6N5_STRS4]	7.59	1	2	2	6	447493	0	0	975073	442113	0	0	0	0	0	811082	0	0	177723	0	0	2.23496e+06	0
A0A0H3MXJ4	SSUBM407_1872	Cytoplasmic	@Intracellular	TatD related DNase OS=Streptococcus suis (strain BM407) OX=568814 GN=SSUBM407_1872 PE=4 SV=1 - [A0A0H3MXJ4_STRS4]	25.38	1	5	5	21	0	0	0	336098	0	230111	336024	0	0	395278	608249	0	323238	900532	550597	1.25304e+06	1.43368e+06	0
A0A0H3N6P2	SSUBM407_1873	Cytoplasmic	@Intracellular	50S ribosomal protein L34 OS=Streptococcus suis (strain BM407) OX=568814 GN=rpmH PE=3 SV=1 - [A0A0H3N6P2_STRS4]	13.33	1	1	1	1	0	0	0	0	0	0	0	0	0	0	1.16427e+06	0	0	0	0	0	0	0
A0A0H3MYB7	SSUBM407_1874	Cytoplasmic	@Intracellular	Putative ssDNA-binding protein OS=Streptococcus suis (strain BM407) OX=568814 GN=SSUBM407_1874 PE=4 SV=1 - [A0A0H3MYB7_STRS4]	40.79	1	10	10	107	1.63533e+06	1.20188e+06	950659	4.45068e+06	2.76297e+06	2.96136e+06	2.51543e+06	1.69631e+06	1.26094e+06	1.78931e+06	4.01632e+06	2.20402e+06	1.26342e+07	1.39146e+07	4.37831e+06	7.67344e+06	1.19877e+07	3.39222e+06
A0A0H3N230	SSUBM407_1881	Cytoplasmic	@Intracellular	Glyoxalase/bleomycin resistance protein/dioxygenase superfamily protein OS=Streptococcus suis (strain BM407) OX=568814 GN=SSUBM407_1881 PE=4 SV=1 - [A0A0H3N230_STRS4]	4.12	1	1	1	1	0	0	0	0	0	0	0	0	0	0	0	0	0	424592	0	0	0	0
A0A0H3MXM3	SSUBM407_1885	Cytoplasmic	@Intracellular	Glutamate--tRNA ligase OS=Streptococcus suis (strain BM407) OX=568814 GN=gltX PE=3 SV=1 - [A0A0H3MXM3_STRS4]	41.53	1	16	16	167	2.47466e+06	1.86466e+06	969588	3.68997e+06	3.19123e+06	3.0386e+06	2.39341e+06	1.23427e+06	1.55909e+06	4.50918e+06	5.93274e+06	1.50956e+06	1.14374e+07	9.91104e+06	1.10197e+07	7.54726e+06	1.36677e+07	1.57477e+06
A0A0H3MYD2	SSUBM407_1889	Cytoplasmic	@Intracellular	Uncharacterized protein OS=Streptococcus suis (strain BM407) OX=568814 GN=SSUBM407_1889 PE=4 SV=1 - [A0A0H3MYD2_STRS4]	23.41	1	3	3	39	3.55547e+06	693276	438899	1.14711e+06	1.48309e+06	1.14195e+06	2.1168e+06	0	0	1.06617e+06	1.54014e+06	0	5.34604e+06	5.20962e+06	5.52795e+06	1.99896e+07	1.04885e+07	1.75031e+06
A0A0H3MXM7	SSUBM407_1890	Cytoplasmic	@Intracellular	Carbonic anhydrase OS=Streptococcus suis (strain BM407) OX=568814 GN=SSUBM407_1890 PE=3 SV=1 - [A0A0H3MXM7_STRS4]	26.83	1	2	2	12	0	0	0	0	2.27269e+06	1.71985e+06	0	241123	0	962895	0	0	4.32039e+06	3.50025e+06	4.27243e+06	0	0	0
A0A0H3N240	SSUBM407_1891	Cytoplasmic	@Intracellular	DNA repair protein RadA OS=Streptococcus suis (strain BM407) OX=568814 GN=sms PE=3 SV=1 - [A0A0H3N240_STRS4]	2.42	1	1	1	1	0	0	0	0	0	0	0	0	0	0	0	0	0	0	0	474680	0	0
A0A0H3N6Q9	SSUBM407_1893	Cytoplasmic	@Intracellular	Deoxyuridine 5'-triphosphate nucleotidohydrolase OS=Streptococcus suis (strain BM407) OX=568814 GN=SSUBM407_1893 PE=4 SV=1 - [A0A0H3N6Q9_STRS4]	66.67	1	7	7	52	0	564211	406193	0	963700	1.20825e+06	0	0	0	593436	1.92461e+06	225957	6.38235e+06	5.33618e+06	4.87246e+06	3.43511e+06	3.92826e+06	439398
A0A0H3MXL5	SSUBM407_1897	Cytoplasmic	@Intracellular	Glycerol-3-phosphate dehydrogenase [NAD(P)+] OS=Streptococcus suis (strain BM407) OX=568814 GN=gpsA PE=3 SV=1 - [A0A0H3MXL5_STRS4]	15.68	1	4	4	23	0	0	0	840301	622644	297811	0	0	0	1.20567e+06	1.45653e+06	0	3.82665e+06	1.93985e+06	4.52693e+06	2.90555e+06	2.12216e+06	0
A0A0H3N249	SSUBM407_1901	Cytoplasmic	@Intracellular	N-acetyldiaminopimelate deacetylase OS=Streptococcus suis (strain BM407) OX=568814 GN=SSUBM407_1901 PE=3 SV=1 - [A0A0H3N249_STRS4]	11.2	1	3	3	6	826141	0	0	0	0	0	0	0	0	0	0	0	761210	880674	571071	795631	1.33007e+06	0
A0A0H3MXM1	SSUBM407_1902	Cytoplasmic	@Intracellular	2,3,4,5-tetrahydropyridine-2,6-dicarboxylate N-acetyltransferase OS=Streptococcus suis (strain BM407) OX=568814 GN=dapD PE=3 SV=1 - [A0A0H3MXM1_STRS4]	57.33	1	8	8	42	0	0	0	283783	546268	188228	1.09247e+06	0	0	0	857379	0	1.34375e+06	3.37758e+06	1.01689e+06	503754	2.74624e+06	0
A0A0H3N254	SSUBM407_1906	Cytoplasmic	@Intracellular	Glucose-6-phosphate isomerase OS=Streptococcus suis (strain BM407) OX=568814 GN=pgi PE=3 SV=1 - [A0A0H3N254_STRS4]	36.97	1	11	11	160	1.028e+07	8.22428e+06	1.69128e+06	1.30504e+07	1.71551e+07	3.71922e+06	1.72859e+07	5.49344e+06	1.25781e+06	1.4766e+07	1.71317e+07	1.57132e+06	4.90943e+06	1.63511e+07	5.05596e+06	3.95302e+07	2.40938e+07	5.63896e+06
A0A0H3MYF2	SSUBM407_1909	Cytoplasmic	@Intracellular	Transketolase OS=Streptococcus suis (strain BM407) OX=568814 GN=tkt PE=3 SV=1 - [A0A0H3MYF2_STRS4]	50.46	1	24	24	279	5.50021e+06	4.3804e+06	2.95023e+06	1.08507e+07	1.09274e+07	7.32318e+06	1.07014e+07	5.51199e+06	2.99267e+06	8.02586e+06	1.41809e+07	5.01722e+06	2.45639e+07	3.1783e+07	2.37196e+07	3.28952e+07	4.60817e+07	8.435e+06
A0A0H3N261	SSUBM407_1911	Cytoplasmic	@Intracellular	Putative transcriptional antiterminator OS=Streptococcus suis (strain BM407) OX=568814 GN=SSUBM407_1911 PE=4 SV=1 - [A0A0H3N261_STRS4]	1.07	1	1	1	1	0	0	0	0	0	0	0	0	0	0	0	0	0	0	3.46774e+06	0	0	0
A0A0H3N271	SSUBM407_1921	Cytoplasmic	@Intracellular	Putative glutamine transporter, ATP-binding protein 5 OS=Streptococcus suis (strain BM407) OX=568814 GN=glnQ5 PE=4 SV=1 - [A0A0H3N271_STRS4]	20.16	1	4	4	34	0	0	0	0	0	0	1.01698e+06	475156	0	621591	914396	0	1.91136e+06	3.26488e+06	349908	1.30127e+06	931031	0
A0A0H3MXQ0	SSUBM407_1932	Cytoplasmic	@Intracellular	Putative 6-phospho-beta-glucosidase OS=Streptococcus suis (strain BM407) OX=568814 GN=SSUBM407_1932 PE=3 SV=1 - [A0A0H3MXQ0_STRS4]	1.99	1	1	1	1	0	0	0	340237	0	0	0	0	0	0	0	0	0	0	0	0	0	0
A0A0H3N6U7	SSUBM407_1933	Cytoplasmic	@Intracellular	Leucine--tRNA ligase OS=Streptococcus suis (strain BM407) OX=568814 GN=leuS PE=3 SV=1 - [A0A0H3N6U7_STRS4]	30.01	1	17	17	179	2.88259e+06	1.32013e+06	957371	3.91313e+06	2.99552e+06	2.86899e+06	3.86141e+06	1.63376e+06	943776	4.14787e+06	6.71108e+06	2.07461e+06	9.85264e+06	1.09718e+07	9.7128e+06	1.42015e+07	1.26743e+07	2.04829e+06
A0A0H3MYH3	SSUBM407_1934	Cytoplasmic	@Intracellular	Putative endopeptidase O OS=Streptococcus suis (strain BM407) OX=568814 GN=pepO PE=4 SV=1 - [A0A0H3MYH3_STRS4]	52.38	1	25	25	229	3.88402e+06	2.98277e+06	1.84443e+06	6.30289e+06	7.98487e+06	4.03989e+06	5.55519e+06	3.47198e+06	1.18679e+06	4.36923e+06	7.06438e+06	1.53816e+06	1.40911e+07	2.46883e+07	1.4851e+07	2.05696e+07	2.97958e+07	4.89376e+06
A0A0H3N294	SSUBM407_1948	Cytoplasmic	@Intracellular	GTP pyrophosphokinase OS=Streptococcus suis (strain BM407) OX=568814 GN=relA PE=3 SV=1 - [A0A0H3N294_STRS4]	3.55	1	2	2	16	607487	0	0	0	0	0	1.3095e+06	0	0	0	1.25679e+06	523946	1.90947e+06	653456	1.87276e+06	2.45624e+06	1.51868e+06	329561
A0A0H3N2A4	SSUBM407_1959	Cytoplasmic	@Intracellular	Ribosomal protein L11 methyltransferase OS=Streptococcus suis (strain BM407) OX=568814 GN=prmA PE=3 SV=1 - [A0A0H3N2A4_STRS4]	6.62	1	1	1	1	0	0	0	0	0	0	0	0	0	0	0	0	0	0	0	0	0	0
A0A0H3MXS3	SSUBM407_1960	Cytoplasmic	@Intracellular	Putative RNA-binding protein OS=Streptococcus suis (strain BM407) OX=568814 GN=SSUBM407_1960 PE=4 SV=1 - [A0A0H3MXS3_STRS4]	11.11	1	1	1	2	0	0	0	0	0	0	0	0	0	0	0	0	0	0	0	0	250206	0
A0A0H3N6Y3	SSUBM407_1961	Cytoplasmic	@Intracellular	Uncharacterized protein OS=Streptococcus suis (strain BM407) OX=568814 GN=SSUBM407_1961 PE=4 SV=1 - [A0A0H3N6Y3_STRS4]	17.95	1	2	2	20	593165	0	0	783905	556679	0	574685	0	0	450928	1.31836e+06	638957	1.00074e+06	974389	753766	707865	2.98741e+06	587658
A0A0H3MXS6	SSUBM407_1965	Cytoplasmic	@Intracellular	Acetyltransferase (GNAT) family protein OS=Streptococcus suis (strain BM407) OX=568814 GN=SSUBM407_1965 PE=4 SV=1 - [A0A0H3MXS6_STRS4]	7.32	1	1	1	4	0	0	0	0	0	0	0	0	0	0	0	0	1.12624e+06	709945	910757	0	0	0
A0A0H3MYK1	SSUBM407_1967	Cytoplasmic	@Intracellular	Uncharacterized protein OS=Streptococcus suis (strain BM407) OX=568814 GN=SSUBM407_1967 PE=4 SV=1 - [A0A0H3MYK1_STRS4]	13.64	1	1	1	1	0	0	0	0	0	0	0	0	0	1.93282e+06	0	0	0	0	0	0	0	0
A0A0H3MXU4	SSUBM407_1968	Cytoplasmic	@Intracellular	Anaerobic ribonucleoside-triphosphate reductase OS=Streptococcus suis (strain BM407) OX=568814 GN=nrdD PE=4 SV=1 - [A0A0H3MXU4_STRS4]	6.5	1	4	4	29	0	401485	0	742799	453918	601552	1.06234e+06	503800	2.99456e+06	486786	824746	0	3.6181e+06	2.5467e+06	2.64737e+06	2.02121e+06	979486	304614
A0A0H3MXU9	SSUBM407_1973	Cytoplasmic	@Intracellular	DNA mismatch repair protein MutS OS=Streptococcus suis (strain BM407) OX=568814 GN=mutS PE=3 SV=1 - [A0A0H3MXU9_STRS4]	4.02	1	2	2	2	0	0	0	0	0	0	0	0	0	0	0	0	0	926587	0	0	0	0
A0A0H3N2C2	SSUBM407_1979	Cytoplasmic	@Intracellular	4-alpha-glucanotransferase OS=Streptococcus suis (strain BM407) OX=568814 GN=malQ PE=3 SV=1 - [A0A0H3N2C2_STRS4]	6.14	1	2	2	11	380770	0	0	616312	0	189892	257454	0	0	0	450395	0	573929	828862	319866	593497	1.3569e+06	0
A0A0H3MXU7	SSUBM407_1985	Cytoplasmic	@Intracellular	Putative alpha amylase OS=Streptococcus suis (strain BM407) OX=568814 GN=SSUBM407_1985 PE=3 SV=1 - [A0A0H3MXU7_STRS4]	10.69	1	3	3	10	0	0	0	418733	0	0	0	0	0	0	0	0	385768	1.33348e+06	0	1.16467e+06	1.07047e+06	0
A0A0H3N715	SSUBM407_1986	Cytoplasmic	@Intracellular	Protein nrdI OS=Streptococcus suis (strain BM407) OX=568814 GN=nrdI PE=3 SV=1 - [A0A0H3N715_STRS4]	13.33	1	2	2	4	0	0	0	0	270014	0	0	0	0	0	0	0	0	0	0	0	0	0
A0A0H3MXW5	SSUBM407_1988	Cytoplasmic	@Intracellular	Aspartate--tRNA ligase OS=Streptococcus suis (strain BM407) OX=568814 GN=aspS PE=3 SV=1 - [A0A0H3MXW5_STRS4]	11.15	1	4	4	5	0	0	0	0	0	0	0	0	0	0	653772	0	0	0	0	245229	0	0
A0A0H3MXV1	SSUBM407_1990	Cytoplasmic	@Intracellular	Aldo/keto reductase family protein OS=Streptococcus suis (strain BM407) OX=568814 GN=SSUBM407_1990 PE=4 SV=1 - [A0A0H3MXV1_STRS4]	2.97	1	1	1	1	0	0	0	0	0	0	0	0	0	0	0	0	0	3.95164e+06	0	0	0	0
A0A0H3MXV9	SSUBM407_2000	Cytoplasmic	@Intracellular	30S ribosomal protein S4 OS=Streptococcus suis (strain BM407) OX=568814 GN=rpsD PE=3 SV=1 - [A0A0H3MXV9_STRS4]	67	1	13	13	61	1.00304e+06	1.50052e+06	943784	1.49661e+06	2.6116e+06	422004	3.58179e+06	2.64892e+06	1.46963e+06	1.49505e+06	3.48192e+06	681270	591253	7.25538e+06	269905	7.10039e+06	8.42656e+06	1.25565e+06
A0A0H3MXX9	SSUBM407_2003	Cytoplasmic	@Intracellular	Replicative DNA helicase OS=Streptococcus suis (strain BM407) OX=568814 GN=dnaC PE=3 SV=1 - [A0A0H3MXX9_STRS4]	5.32	1	1	1	12	0	0	0	0	0	0	0	0	0	0	0	0	704116	0	1.3353e+06	1.4527e+06	817857	0
A0A0H3N2E7	SSUBM407_2004	Cytoplasmic	@Intracellular	50S ribosomal protein L9 OS=Streptococcus suis (strain BM407) OX=568814 GN=rplI PE=3 SV=1 - [A0A0H3N2E7_STRS4]	38.67	1	6	6	49	527470	861297	0	574347	530266	816955	1.12444e+06	650449	509581	3.60686e+06	2.90026e+06	515638	1.5648e+06	3.31083e+06	1.81605e+06	2.4484e+06	4.92929e+06	741872
A0A0H3N743	SSUBM407_2006	Cytoplasmic	@Intracellular	tRNA uridine 5-carboxymethylaminomethyl modification enzyme MnmG OS=Streptococcus suis (strain BM407) OX=568814 GN=gidA PE=3 SV=1 - [A0A0H3N743_STRS4]	18.65	1	8	8	28	0	0	0	776583	0	0	654435	0	0	255009	591349	0	1.01599e+06	902268	1.16947e+06	1.21286e+06	1.82473e+06	0
A0A0H3MXY7	SSUBM407_2008	Cytoplasmic	@Intracellular	MutT/NUDIX hydrolase family protein OS=Streptococcus suis (strain BM407) OX=568814 GN=SSUBM407_2008 PE=4 SV=1 - [A0A0H3MXY7_STRS4]	22.38	1	2	2	3	0	0	0	0	0	0	0	0	0	0	0	0	180915	503602	0	0	728539	0
A0A0H3N746	SSUBM407_2011	Cytoplasmic	@Intracellular	Uncharacterized protein OS=Streptococcus suis (strain BM407) OX=568814 GN=SSUBM407_2011 PE=4 SV=1 - [A0A0H3N746_STRS4]	11.63	1	1	1	7	0	0	0	0	0	0	0	0	0	0	297082	0	0	741254	0	608173	830359	0
A0A0H3MYP3	SSUBM407_2012	Cytoplasmic	@Intracellular	tRNA-specific 2-thiouridylase MnmA OS=Streptococcus suis (strain BM407) OX=568814 GN=mnmA PE=3 SV=1 - [A0A0H3MYP3_STRS4]	31.28	1	8	8	78	626959	716002	0	2.02957e+06	2.67831e+06	1.33029e+06	1.68087e+06	1.1502e+06	0	1.98182e+06	5.23753e+06	2.25052e+06	3.3331e+06	1.24105e+07	2.24714e+06	4.76349e+06	7.93934e+06	1.25609e+06
A0A0H3MYP8	SSUBM407_2017	Cytoplasmic	@Intracellular	Energy-coupling factor transporter ATP-binding protein EcfA OS=Streptococcus suis (strain BM407) OX=568814 GN=ecfA PE=3 SV=1 - [A0A0H3MYP8_STRS4]	7.5	1	1	1	1	0	0	0	0	0	0	0	0	0	0	0	0	0	503875	0	0	0	0
A0A0H3MXX8	SSUBM407_2020	Cytoplasmic	@Intracellular	Putative membrane protein OS=Streptococcus suis (strain BM407) OX=568814 GN=SSUBM407_2020 PE=4 SV=1 - [A0A0H3MXX8_STRS4]	6.67	1	2	2	5	0	0	0	0	0	0	0	0	0	0	0	0	2.97591e+06	2.17973e+06	2.97099e+06	0	0	685660
A0A0H3N753	SSUBM407_2021	Cytoplasmic	@Intracellular	Putative protease OS=Streptococcus suis (strain BM407) OX=568814 GN=SSUBM407_2021 PE=4 SV=1 - [A0A0H3N753_STRS4]	3.75	1	1	1	1	0	0	0	0	0	0	0	0	0	0	0	0	0	0	0	0	0	0
A0A0H3MXZ8	SSUBM407_2023	Cytoplasmic	@Intracellular	Uncharacterized protein OS=Streptococcus suis (strain BM407) OX=568814 GN=SSUBM407_2023 PE=4 SV=1 - [A0A0H3MXZ8_STRS4]	19.69	1	1	1	5	0	0	0	0	0	0	946526	0	0	0	0	1.02257e+06	1.41678e+06	0	1.40705e+06	2.20644e+06	0	0
A0A0H3MXY2	SSUBM407_2025	Cytoplasmic	@Intracellular	Inosine-5'-monophosphate dehydrogenase OS=Streptococcus suis (strain BM407) OX=568814 GN=guaB PE=3 SV=1 - [A0A0H3MXY2_STRS4]	55.58	1	15	15	129	2.86268e+06	1.56677e+06	528107	6.83371e+06	1.12843e+06	1.46474e+06	9.97921e+06	1.91278e+06	0	3.53276e+06	7.9016e+06	3.81757e+06	1.07813e+07	4.77891e+06	9.18499e+06	7230951	4.74794e+06	542240
A0A0H3N759	SSUBM407_2026	Cytoplasmic	@Intracellular	Tryptophan--tRNA ligase OS=Streptococcus suis (strain BM407) OX=568814 GN=trsA PE=3 SV=1 - [A0A0H3N759_STRS4]	17.6	1	3	3	18	992606	0	0	3.01668e+06	423893	1.37784e+06	0	0	0	0	2.24682e+06	842354	5.62038e+06	2.16054e+06	3.17924e+06	6.4523e+06	5.72133e+06	0
A0A0H3MY02	SSUBM407_2028	Cytoplasmic	@Intracellular	ABC transporter, ATP-binding protein OS=Streptococcus suis (strain BM407) OX=568814 GN=SSUBM407_2028 PE=4 SV=1 - [A0A0H3MY02_STRS4]	40.56	1	16	16	209	1.93141e+06	2.20101e+06	1.68134e+06	5.47625e+06	5.553e+06	4.32326e+06	4.40154e+06	1.92822e+06	576476	3.49657e+06	8.47503e+06	3.05905e+06	1.47678e+07	2.08584e+07	1.57734e+07	2.6566e+07	2.51828e+07	3.77648e+06
