# Supplementary material for: Comparative Exoproteome Analysis of Streptococcus suis Human Isolates
Source: Microorganisms. 2021 Jun 12;9(6):1287. doi: 10.3390/microorganisms9061287 (PMC8231589; doi:10.3390/microorganisms9061287)
Supplement: Supplementary file 1 [file microorganisms-09-01287-s001.zip › Supplementary File 1.xlsx]

## Sheet: Sheet1
Accession	Description	ΣCoverage	Σ# Proteins	Σ# Unique Peptides	Σ# Peptides	Σ# PSMs	A5: Area	B5: Area	C5: Area	D5: Area	E5: Area	F5: Area	G5: Area	H5: Area	I5: Area	J5: Area	K5: Area	L5: Area	M5: Area	N5: Area	O5: Area	P5: Area	Q5: Area	R5: Area	Score A2	Coverage A2	# Peptides A2	# PSM A2	Score B2	Coverage B2	# Peptides B2	# PSM B2	Score C2	Coverage C2	# Peptides C2	# PSM C2	Score D2	Coverage D2	# Peptides D2	# PSM D2	Score E2	Coverage E2	# Peptides E2	# PSM E2	Score F2	Coverage F2	# Peptides F2	# PSM F2	Score G2
A0A0H3N6T7	Putative amino-acid ABC transporter extracellular-binding protein OS=Streptococcus suis (strain BM407) OX=568814 GN=SSUBM407_1923 PE=3 SV=1 - [A0A0H3N6T7_STRS4]	78.65	1	14	14	393	3.76324e+07	2.93785e+07	3.32394e+07	5.32386e+06	1.19349e+07	4.60588e+07	2.616e+06	6.73276e+07	6.00862e+07	1.92141e+07	3.05041e+07	7.58241e+06	1.25468e+07	2.57402e+07	3.8498e+06	4.27444e+07	2.71957e+07	4.80465e+06	96.5778	76.03	13	28	84.9189	72.66	13	27	89.7732	70.04	12	24	36.8664	60.67	10	11	46.2778	57.68	9	11	87.996	71.91	13	25	35.5129
	Sequence	# PSMs	# Proteins	# Protein Groups	Protein Group Accessions	Modifications	MH+ [Da]	A5: Area	B5: Area	C5: Area	D5: Area	E5: Area	F5: Area	G5: Area	H5: Area	I5: Area	J5: Area	K5: Area	L5: Area	M5: Area	N5: Area	O5: Area	P5: Area	Q5: Area	R5: Area	q-Value	PEP	A2	G2	M2	XCorr A2	XCorr G2	XCorr M2	B2	H2	N2	XCorr B2	XCorr H2	XCorr N2	C2	I2	O2	XCorr C2	XCorr I2	XCorr O2	D2	J2	P2	XCorr D2
	ENGAEVVGVDGFSQAVELLNTGR	49	1	1	A0A0H3N6T7		2361.16	1.55421e+07	1.33069e+07	1.43032e+07	2.03e+06	6.50767e+06	2.00589e+07	3.53414e+06	2.72302e+07	2.51956e+07	9.38838e+06	1.82377e+07	3.77691e+06	7.16713e+06	0	2.5548e+06	1.88342e+07	1.30712e+07	2.03825e+06	0	4.162e-12	High	High	High	5.36518	4.75322	5.60005	High	High		5.22662	5.78351		High	High	High	5.66122	5.29604	5.56361	High	High	High	5.27925
	VEFVETEWDSMIAGLDAAR	58	1	1	A0A0H3N6T7	M11(Oxidation)	2154.99	1.50835e+07	1.41738e+07	1.30379e+07	2.27965e+06	5.61348e+06	1.44105e+07	1.57506e+06	2.66253e+07	2.06353e+07	1.05381e+07	1.9549e+07	3.72482e+06	6.24796e+06	1.35823e+07	2.07119e+06	2.07202e+07	1.42903e+07	3.25131e+06	0	1.437e-12	High	High	High	4.78622	4.68173	2.61548	High	High	High	5.03902	5.56838	5.52051	High	High	High	5.38839	6.00344	4.70024	High	High	High	5.42209
	VDATINDNLVYLDYVK	9	1	1	A0A0H3N6T7		1854.95	3.29064e+07	0	0	0	0	3.63788e+07	0	4.34913e+07	0	0	2.52925e+07	6.2556e+06	1.06897e+07	2.73521e+07	0	41149075	3.11042e+07	0	0	0.0003181	High		High	4.66939		4.94441		High	High		4.51219	3.74816									High
	YDFSTPYTYIYGALVTQK	11	1	1	A0A0H3N6T7		2130.04	4.68322e+06	3.42672e+06	3.45473e+06	0	0	0	0	0	0	0	3.51184e+06	0	1.11746e+06	1.8035e+06	0	7.61812e+06	1.86925e+06	0	0	3.021e-05	High		High	4.60978		4.22177	High		High	4.37669		4.18166	High			3.68351					High
	LVGYDVEVAEAVAEK	73	1	1	A0A0H3N6T7		1591.83	7.30365e+06	4.07029e+06	3.32283e+06	3.11098e+06	1.41816e+06	3.80745e+06	0	3.77558e+06	6.663e+06	243380	5.3989e+06	1.64504e+06	1.33463e+06	5.12651e+06	913854	8.69497e+06	5.07386e+06	3.18095e+06	0	0.0007576	High	High	High	4.6077	2.08142	5.01737	High	High	High	4.7869	5.01235	4.46974	High	High	High	5.08438	5.03737	4.276	High	High	High	4.32498
	DNTDITSFADLSGK	18	1	1	A0A0H3N6T7		1483.69	1.3032e+07	1.51556e+07	1.43562e+07	2.90702e+06	5.21338e+06	1.64334e+07	2.08872e+06	3.78475e+07	2.71754e+07	9.27424e+06	1.21428e+07	3.02527e+06	4.81951e+06	8.02906e+06	0	0	9.267e+06	3.29668e+06	0	3.123e-09	High	High	High	4.42945	4.19614	3.97641	High	High	High	4.43276	4.78691	4.36598	High	High	High	4.64149	3.85466	3.07887	High	High	High	3.85051
	SANSLTSNWADLAR	17	1	1	A0A0H3N6T7		1505.73	1.19291e+07	1.10907e+07	1.44051e+07	631168	1.24311e+06	1.88941e+07	1.35571e+06	0	3.11199e+07	6.81893e+06	1.37911e+07	2.2815e+06	5.33989e+06	0	999425	2.46675e+07	1.15999e+07	1532461	0	8.739e-08	High	High	High	4.30366	3.77593	3.88956	High			3.31332			High	High	High	4.08591	4.5087	2.61947	High	High	High	2.86362
	EIDAALAELASEGK	29	1	1	A0A0H3N6T7		1416.72	2.94125e+07	2.57868e+07	3.03281e+07	6.46146e+06	1.41235e+07	4.48048e+07	0	7.06313e+07	5.61597e+07	1.63381e+07	2.33073e+07	9.47967e+06	1.13563e+07	1.99358e+07	5.18486e+06	3.65481e+07	2.19984e+07	6.64979e+06	0	4.106e-05	High		High	4.15985		4.42143	High	High	High	3.68317	3.90761	4.55459	High	High	High	4.57743	4.60846	4.19825	High	High	High	4.02067
	VVTLTDDVSTTAFPVAK	23	1	1	A0A0H3N6T7		1763.94	1.76525e+07	2.18762e+07	2.36641e+07	4.8471e+06	5.21659e+06	3.2382e+07	2.22514e+06	3.91158e+07	3.85059e+07	1.78812e+07	1.73811e+07	4.096e+06	6.88909e+06	1.19111e+07	827620	2.43954e+07	1.61281e+07	3.36667e+06	0	0.0003727	High	High	High	4.05696	4.42422	3.59649	High	High	High	5.10809	4.62622	4.8	High	High	High	5.47854	5.29434	2.98088	High	High	High	3.7294
	FDTIANQVGITDER	28	1	1	A0A0H3N6T7		1578.77	3.7612e+07	4.04725e+07	4.57261e+07	4.66302e+06	1.51737e+07	5.69929e+07	0	8.78603e+07	7.7187e+07	2.3423e+07	3.90621e+07	0	1.55945e+07	2.99328e+07	0	5.05362e+07	2.84843e+07	4.3975e+06	0	7.693e-14	High	High	High	3.69393	3.17049	3.36324	High	High	High	3.98897	4.03278	3.93823	High	High	High	4.38827	4.4135	3.83177	High	High	High	3.51226
	EEGVIQIGTEGAYAPYSYHDESGK	38	1	1	A0A0H3N6T7		2600.18	9.28578e+06	5.40652e+06	7.13397e+06	2.3989e+06	0	1.98675e+06	0	1.06492e+07	7.86458e+06	0	5.9544e+06	1.91681e+06	2.90697e+06	3.09573e+06	0	1.25239e+07	3.30608e+06	1.00996e+06	0	6.95e-13	High		High	3.42417		3.27888	High	High	High	3.27535	3.20698	3.5211	High	High		3.00695	2.82932		High	High	High	2.21407
	YFGEDVSK	13	1	1	A0A0H3N6T7		944.435	4.23788e+07	1.85792e+07	2.0439e+07	1.58004e+06	0	2.77447e+07	0	3.92892e+07	4.69121e+07	1.29751e+07	2.71576e+07	7.01196e+06	0	1.90482e+07	0	2.88677e+07	1.87576e+07	0	0	0.001228	High			2.08642			High	High	High	1.69959	2.4882	1.73242	High	High		1.77319	2.04843		High	High	High	1.41076
	GNEDLVK	15	1	1	A0A0H3N6T7		774.399	1.45125e+07	10933037	9.07776e+06	0	0	1.33278e+07	0	2.21476e+07	2.07733e+07	5.43882e+06	1.10004e+07	3.97825e+06	6.15609e+06	4.94295e+06	3.80975e+06	1.07899e+07	7.17998e+06	1.92501e+06	0.001	0.02328	High		High	1.9499		1.77445	High	High	High	2.03994	1.99927	2.13601	High	High	High	2.05094	2.09026	1.61517		High	High
	LAEISNK	12	1	1	A0A0H3N6T7		774.436	0	8.40179e+06	0	0	0	1.00033e+07	0	2.08897e+07	0	5.39802e+06	0	2.32584e+06	2.72279e+06	3.20859e+06	1.13649e+06	9.85081e+06	8.45972e+06	1.32004e+06	0.001	0.006578			High			1.95587	High	High	High	1.9352	1.71629	2.16006			High			1.62242		High	High
A0A0H3MUI3	Glutaredoxin-like protein OS=Streptococcus suis (strain BM407) OX=568814 GN=nrdH PE=4 SV=1 - [A0A0H3MUI3_STRS4]	77.78	1	3	3	26	9.66368e+06	6.89152e+06	3.82671e+06	0	0	1.51592e+06	1.09277e+07	1.62586e+06	2.15297e+06	2.65084e+06	2.00484e+06	4.85307e+06	4.71692e+06	1.3971e+06	437642	490039	341394	0	3.10986	68.06	2	3	4.90573	23.61	2	3	4.31149	77.78	3	4	2.08793	13.89	1	1		0			2.36106	13.89	1	1	0
	FLDQHSVDYK	19	1	1	A0A0H3MUI3		1251.6	5.77808e+06	5.40967e+06	2.95098e+06	0	0	1.51592e+06	0	1.62586e+06	2.15297e+06	2.65084e+06	2.00484e+06	0	926419	1.3971e+06	437642	490039	341394	0	0	9.32e-06	High		High	3.10986		2.49613	High	High	High	3.03336	2.94909	2.08081	High	High	High	2.51236	2.796	2.24576	High	High	High	2.08793
	EINLDEQPEFIDHVQGLGFSAAPVIETENDVFSGFQPGK	5	1	1	A0A0H3MUI3		4274.03	1.35493e+07	0	4.91255e+06	0	0	0	1.09277e+07	0	0	0	0	4.85307e+06	8.50742e+06	0	0	0	0	0	0	0.06453	High	High	High	1.23182	1.52348	2.22033							High			1.71306
	MVTIYSK	2	1	1	A0A0H3MUI3	M1(Oxidation)	857.444	0	8373380	3.61661e+06	0	0	0	0	0	0	0	0	0	0	0	0	0	0	0	0.002	0.1303							High			1.87238			High			1.79914
A0A0H3MV29	50S ribosomal protein L7/L12 OS=Streptococcus suis (strain BM407) OX=568814 GN=rplL PE=3 SV=1 - [A0A0H3MV29_STRS4]	77.69	1	7	7	650	1.72763e+08	2.16937e+08	2.87034e+08	8.40678e+07	3.60253e+08	3.91938e+08	3.21645e+08	3.90718e+08	4.52003e+08	1.22602e+08	1.16013e+08	1.01811e+08	1.83506e+08	1.78769e+08	2.14977e+08	1.70678e+08	9.03805e+07	7.49014e+07	126.637	77.69	7	44	104.126	77.69	7	34	139.805	77.69	7	45	80.6349	77.69	7	24	135.848	77.69	7	40	128.633	77.69	7	43	133.962
	AIEEEFGVTAAAPVAVAAAGGAAEEAK	199	1	1	A0A0H3MV29		2500.26	1.65019e+06	4.6896e+06	2.46849e+06	547958	853468	2.60484e+06	731081	2.88395e+06	885857	1.54924e+06	778957	1.39628e+06	2.86178e+06	1.35507e+06	2.91562e+06	5.53954e+06	4.19846e+06	5.57376e+06	0	3.11e-07	High	High	High	5.49988	5.83256	5.81703	High	High	High	5.61599	5.84677	5.61972	High	High	High	6.14408	5.83907	6.28542	High	High	High	6.09944
	DSFDVELTSAGDK	23	1	1	A0A0H3MV29		1383.63	6.16955e+06	5.58645e+06	7.42717e+06	4.13329e+06	1.33213e+07	1.33739e+07	1.09702e+07	1.58631e+07	1.39556e+07	4109827	4.18846e+06	3.98011e+06	1.19139e+07	5.43669e+06	7.57736e+06	8.5302e+06	2.58326e+06	1.5639e+06	0	5.794e-09	High	High	High	4.24008	2.99255	3.80192	High	High	High	3.81325	4.01885	3.26455	High	High	High	3.35397	4.16039	3.97317	High	High	High	3.95671
	EATILELNDLVK	26	1	1	A0A0H3MV29		1357.76	7.40468e+07	6.54817e+07	1.67982e+08	59468997	1.26202e+08	1.56254e+08	113628573	2.09345e+08	1.92917e+08	8.59454e+07	4.22761e+07	4.18958e+07	7.33405e+07	1.01382e+08	6.71529e+07	1.34547e+08	6.70231e+07	4.81699e+07	0	3.747e-09	High	High	High	3.78415	3.82882	3.41777	High	High	High	3.62855	3.93395	3.95524	High	High	High	3.87841	3.86253	3.5204	High	High	High	3.3721
	EGVATAEAEEIK	113	1	1	A0A0H3MV29		1246.62	7.84383e+06	2.54545e+08	2.99429e+08	9.21146e+07	4.258e+08	3.29646e+08	3.76694e+08	4.30888e+08	4.65367e+08	1.06929e+08	1.01475e+08	92987439	1.76857e+08	1.49113e+08	2.46196e+08	2.07894e+08	9.43067e+07	7.60556e+07	0	0.001418	High	High	High	3.46486	3.57763	3.68899	High	High	High	3.66751	3.66055	3.55041	High	High	High	3.43207	3.51115	3.90645	High	High	High	3.89083
	LEEAGASVTLK	181	1	1	A0A0H3MV29		1117.61	3.24788e+07	2.53394e+07	3.46735e+07	1.80449e+07	4.41398e+07	1.05144e+08	5.12694e+07	2.6254e+07	2.39346e+07	1.42981e+07	2.18666e+07	1.98391e+07	2.9378e+07	1.64645e+07	1.42177e+07	4.53531e+07	3.23449e+07	1.78327e+07	0	1.668e-06	High	High	High	3.14452	3.16784	3.39003	High	High	High	3.39911	3.57455	3.2932	High	High	High	3.30061	3.21076	3.1544	High	High	High	3.23018
	ELVDGAPAMVK	73	1	1	A0A0H3MV29	M9(Oxidation)	1145.59	3.64575e+08	2.99873e+08	3.93691e+08	100619880	5.28757e+08	6.29424e+08	474611145	5.31919e+08	6.97724e+08	1.74931e+08	1.90436e+08	1.70549e+08	2.85808e+08	2.85811e+08	3.31581e+08	1.69593e+08	1.09812e+08	1.00479e+08	0	0.004282	High	High	High	2.7101	2.80444	2.6177	High	High	High	2.72216	2.92448	2.89421	High	High	High	2.68331	2.97401	2.74628	High	High	High	3.34438
	EITGLGLK	35	1	1	A0A0H3MV29		830.497	7.96666e+07	9.63934e+07	1.29741e+08	2.18806e+07	7.41097e+07	2.16744e+08	6.89812e+07	1.2037e+08	1.86246e+08	5.38041e+07	5.61287e+07	3.85727e+07	8.78526e+07	9.43111e+07	6.24189e+07	5.57624e+07	3.97925e+07	2.30882e+07	0	0.03785	High	High	High	1.74847	1.82954	1.44905	High	High	High	1.78186	1.8331	1.72662	High	High	High	1.91269	1.71185	1.71471	High	High	High	1.96275
A0A0H3N0J1	Purine nucleoside phosphorylase DeoD-type OS=Streptococcus suis (strain BM407) OX=568814 GN=deoD PE=3 SV=1 - [A0A0H3N0J1_STRS4]	77.22	1	12	12	91	2.39999e+06	2.81726e+06	3.26509e+06	474298	2.23737e+06	9.49567e+06	2.48834e+06	8.09594e+06	8.18806e+06	1.21315e+06	1.03666e+06	0	1.56231e+06	2.17105e+06	1.28966e+06	2.4563e+06	932675	0	12.8412	25.74	5	5	19.6316	29.96	6	8	19.9065	30.38	7	7	6.75088	14.35	3	3	5.56733	25.32	4	4	25.1792	36.71	7	8	6.70756
	ELNMTTHVGNVLSSDSFYSPK	13	1	1	A0A0H3N0J1	M4(Oxidation)	2342.11	2.35163e+06	2.50258e+06	0	0	0	1.20688e+07	0	1.04525e+07	7.23238e+06	590124	1.64946e+06	0	2.9037e+06	2.07799e+06	0	3.78687e+06	0	0	0	1.979e-12	High		High	3.46691		3.06069	High	High	High	2.30378	3.72081	3.53802		High			2.11273			High	High
	NLELGQLGVK	11	1	1	A0A0H3N0J1		1070.62	1.36393e+06	2.21346e+06	2.11249e+06	0	3.84273e+06	6.7683e+06	3.95196e+06	1.02807e+07	6541281	1.33871e+06	939014	0	0	0	0	0	0	0	0	1.11e-06	High	High		2.8313	2.65183		High	High		2.92956	2.88672		High	High		2.67833	2.97169		High	High		2.22729
	AVEMEAAALYYLGAK	15	1	1	A0A0H3N0J1	M4(Oxidation)	1615.8	0	1.24261e+06	0	343874	0	4.31592e+06	0	0	0	567090	373971	0	778770	538364	0	1.81497e+06	452201	0	0	5.09e-11	High		High	2.64848		3.9054	High	High	High	3.37835	4.53543	4.01884	High			4.51346			High	High	High	2.87501
	QNTFTDMMK	11	1	1	A0A0H3N0J1	M7(Oxidation); M8(Oxidation)	1147.48	3.48441e+06	3.63094e+06	4.63694e+06	604722	0	9.64988e+06	0	3.5546e+06	1.07905e+07	1.58219e+06	0	0	0	2.66043e+06	1.28966e+06	0	1.66213e+06	0	0	0.05827	High			2.15188			High	High	High	2.16875	2.17323	1.7706	High	High	High	2.08145	2.08715	1.98466	High	High		1.64858
	NMFGYTGTYK	6	1	1	A0A0H3N0J1	M2(Oxidation)	1197.52	0	2.31827e+06	2.85905e+06	0	0	4.70937e+06	0	0	0	718537	0	0	0	1.77472e+06	0	0	0	0	0	0.0484							High	High	High	2.09474	1.70974	2.163	High			2.46845				High
	ELVLAQAAATNSR	7	1	1	A0A0H3N0J1		1343.73	0	0	2.29929e+06	0	0	3.63855e+06	1.65364e+06	744240	4.61577e+06	697645	0	0	0	1.00042e+06	0	0	0	0	0	5.848e-08		High			4.05572			High	High		4.60157	3.82528	High	High		4.44007	4.37097			High
	FGVQTLAIMTISDSLVNPEEDTTAEER	5	1	1	A0A0H3N0J1	M9(Oxidation)	2982.43	0	0	0	0	870735	0	0	2.52334e+06	0	0	0	0	0	0	0	0	0	0	0	0.01504								High			2.04244			High	High		2.28053	1.27307
	VGTAGSLNEDVHVR	2	1	1	A0A0H3N0J1		1453.74	0	0	0	0	1.99863e+06	0	1.85942e+06	0	0	0	0	0	0	0	0	0	0	0	0	0.1018		High			1.65768
	AYHIAK	10	1	1	A0A0H3N0J1		702.394	1.20043e+06	2.16616e+06	2.10287e+06	0	0	0	0	1.57239e+06	5775302	0	0	0	1.00447e+06	968691	0	1.76704e+06	683695	0	0.001	0.102	High		High	1.74259		1.78846	High	High	High	1.6599	1.54948	1.97551	High	High		2.04243	1.51628				High
	ILLPGDPLR	9	1	1	A0A0H3N0J1		993.608	0	0	1.08508e+06	0	363543	2.32918e+06	421896	0	0	471673	521491	0	0	628833	0	0	369995	0	0.001	0.01965		High			1.50716				High			1.61286	High			1.6823				High
	VSVMGTGMGIPSISIYAHELINEYGVK	1	1	1	A0A0H3N0J1	M4(Oxidation); M8(Oxidation)	2897.41	0	0	0	0	0	0	0	0	0	0	0	0	0	0	0	0	0	0	0.002	0.02394														High			1.30393
	MINIDWPEYDLPQIADFDLLDK	1	1	1	A0A0H3N0J1	M1(Oxidation)	2680.28	0	0	0	0	0	0	0	0	188182	0	0	0	0	0	0	0	0	0	0.005	0.06626														High			1.36525
A0A0H3MX32	50S ribosomal protein L5 OS=Streptococcus suis (strain BM407) OX=568814 GN=rplE PE=3 SV=1 - [A0A0H3MX32_STRS4]	76.67	1	11	11	167	5.34981e+06	1.56183e+07	2.26089e+07	4.3185e+06	6.13652e+06	2.27976e+07	5.68855e+06	4.66946e+06	1.3978e+07	2.61443e+06	4.66161e+06	5.71765e+06	6.29169e+06	6.57706e+06	3.60329e+06	1.54203e+07	1.18282e+07	3.56964e+06	19.4561	58.33	8	8	48.5562	72.22	10	16	50.0793	63.89	9	16	21.8622	48.89	7	8	25.2213	40.56	5	8	35.8417	63.89	9	12	11.6284
	IVLNMGVGDAVSNAK	17	1	1	A0A0H3MX32	M5(Oxidation)	1503.79	4.1017e+06	2.56874e+07	3.48782e+07	6.04634e+06	0	3.50714e+07	0	9998132	2.01975e+07	0	3.83245e+06	7.87626e+06	0	8.28202e+06	0	2.34524e+07	1.43942e+07	0	0	7.573e-05	High			3.59821			High	High	High	4.19929	2.40734	1.22344	High	High		4.42867	2.96527		High		High	3.78603
	GMDIVIVTTANTDEESR	41	1	1	A0A0H3MX32	M2(Oxidation)	1866.87	628276	4.58852e+06	0	4.28206e+06	3.09894e+06	4.34409e+06	0	0	1.65031e+06	1.33942e+06	1.50413e+06	1.17441e+06	1.35791e+06	1.60816e+06	0	3.14349e+06	3.63111e+06	0	0	0.0003808	High	High	High	3.48287	3.97712	3.78594	High	High	High	4.18742	4.02928	4.72247	High	High	High	5.11362	3.71189	3.95895	High	High	High	5.0285
	EQLIFPEINFDDVDK	11	1	1	A0A0H3MX32		1821.89	1.05611e+06	2.033e+06	0	2049900	0	0	0	1.10339e+06	2.16486e+06	345790	596926	265580	2.00858e+06	0	0	3.35959e+06	2.00048e+06	0	0	0.0006649	High		High	3.42444		3.25973	High	High		3.74749	1.83047			High			3.04051		High	High	High	1.92729
	ALLTGLGMPFAK	11	1	1	A0A0H3MX32	M8(Oxidation)	1234.68	522429	1.78584e+06	2.10733e+06	0	0	5.93183e+06	0	0	617430	0	1.07762e+06	194112	0	924211	0	394042	2.54179e+06	0	0	2.766e-06	High			2.49267			High		High	3.2613		3.05454	High	High		3.51199	3.05354				High
	GNYTLGVK	19	1	1	A0A0H3MX32		851.462	7.06022e+06	1.01991e+07	1.49539e+07	1.78036e+06	3.58527e+06	1.2889e+07	1.08979e+06	2.90685e+06	5467906	2.32375e+06	4.81365e+06	4.53213e+06	4.01106e+06	3.31235e+06	2.36826e+06	4521966	6.81186e+06	1.98633e+06	0	0.002092	High	High	High	2.22057	2.10798	2.16512	High	High	High	2.01122	2.35654	1.79724	High	High	High	2.11516	2.03472	2.17686	High	High	High	2.45393
	DFHGVPTK	17	1	1	A0A0H3MX32		900.456	4.8875e+06	6.39656e+06	8.80384e+06	2.15138e+06	1.17253e+07	2.04324e+07	1.02873e+07	0	1.43169e+07	4.18011e+06	5.33873e+06	4.74457e+06	12855421	8.13681e+06	8.17648e+06	8.25058e+06	5.92841e+06	2.90777e+06	0	0.006657	High	High	High	2.15301	1.89977	2.08637	High		High	2.25668		2.03562	High	High	High	1.95816	2.21165	2.16329	High	High	High	1.8671
	MYEFLDK	11	1	1	A0A0H3MX32	M1(Oxidation)	961.433	568168	735516	944004	0	0	3.24311e+06	0	564141	2.12637e+06	0	410045	0	0	559383	0	1.69085e+06	1.60603e+06	0	0	0.05096	High			2.08434			High	High	High	2.33478	2.25366	2.2376	High	High		2.44318	2.54058				High
	YLNEVVPALTEQFNYSSVMAVPK	13	1	1	A0A0H3MX32	M19(Oxidation)	2615.31	1.37485e+06	7.81068e+06	1.79948e+07	0	3.05165e+06	1.12655e+07	0	0	7.41944e+06	1.25533e+06	1.52351e+06	0	717488	0	0	1.45579e+07	1.42784e+07	5.47661e+06	0	0.001286	High		High	1.0705		2.37451	High			3.39507			High	High		2.33109	2.06602			High	High
	AAQELALISGQKPLITK	21	1	1	A0A0H3MX32		1781.05	0	1.09683e+07	1.16464e+07	2.62711e+06	1.38578e+06	5.82421e+06	0	0	2.72908e+06	0	918059	401233	782524	1.0843e+06	265138	7.12531e+06	6.30945e+06	2.32455e+06	0	4.65e-05			High			4.22669	High		High	3.83642		3.75251	High	High	High	3.83878	2.59492	2.67166	High		High	3.30054
	LVTVSLPR	5	1	1	A0A0H3MX32		884.56	0	1.80658e+06	1.99986e+06	0	0	3.37964e+06	0	0	1.10219e+06	0	0	0	0	0	0	0	0	0	0.001	0.009062							High			1.45018			High	High		1.48858	1.46303
	EGVAIGAK	1	1	1	A0A0H3MX32		744.424	0	0	0	733928	0	0	0	0	0	0	0	0	0	0	0	0	0	0	0.007	0.2163																			High			1.13643
A0A0H3N6B0	50S ribosomal protein L13 OS=Streptococcus suis (strain BM407) OX=568814 GN=rplM PE=3 SV=1 - [A0A0H3N6B0_STRS4]	75	1	8	8	79	700981	3.55334e+06	2.71729e+06	342197	0	3.15592e+06	0	5.35407e+06	6.06518e+06	1.34683e+06	879577	0	1.32164e+06	1.27953e+06	0	2.57641e+06	2.34173e+06	1.05021e+06	9.2518	22.3	3	3	12.595	58.11	6	6	10.8432	42.57	5	5	3.02335	24.32	2	2	3.49524	8.78	1	1	9.90694	37.16	4	5
	WYVVDATDVPLGR	15	1	1	A0A0H3N6B0		1490.76	900243	2.73734e+06	2.60526e+06	410012	0	0	0	1.88285e+06	3.71167e+06	0	515704	0	617448	1.0229e+06	0	1657964	1.26509e+06	497695	0	1.609e-08	High		High	3.94465		3.28166	High	High	High	4.10944	4.18173	2.7682	High	High		4.0215	4.08091		High	High	High	3.02335
	LSAVVASVLR	8	1	1	A0A0H3N6B0		1014.63	354943	0	0	0	0	1.05473e+06	0	0	0	0	638556	0	0	753168	0	1.03454e+06	1.97178e+06	0	0	0.000113	High			2.8743			High		High	2.75097		2.88308	High			2.94172					High
	GMLPHNTLGR	10	1	1	A0A0H3N6B0	M2(Oxidation)	1111.57	847756	2.37697e+06	1.73291e+06	0	0	5.77939e+06	0	0	4.63623e+06	0	1.48447e+06	0	2.02583e+06	2.06252e+06	0	1.36503e+06	2.11472e+06	0	0	0.0001302	High		High	2.43286		1.82165	High		High	1.92485		2.28925	High	High		1.75016	2.65606				High
	NKPTFTPHTDTGDFVIVINAEK	23	1	1	A0A0H3N6B0		2444.25	0	2.71647e+06	0	0	0	0	0	0	0	0	0	0	0	0	0	134991	1.03659e+06	0	0	5.354e-05							High	High		3.80978	3.3424		High			2.12977					High
	VFVGAEHTHAAQQPEVLDISGLI	11	1	1	A0A0H3N6B0		2431.26	0	0	0	274382	0	2.63365e+06	0	1.06623e+07	5.47122e+06	0	0	0	0	0	0	3236749	0	0	0	0.0002826							High	High		1.18856	2.41906			High			2.35115		High		High	0.81684
	TTFMAKPGQVER	2	1	1	A0A0H3N6B0	M4(Oxidation)	1380.69	0	0	0	0	0	0	0	0	0	0	0	0	0	0	0	0	1.33657e+06	0	0	3.205e-05
	SISAGELR	8	1	1	A0A0H3N6B0		832.452	0	5.20621e+06	3.81372e+06	0	0	0	0	3.51701e+06	8.0881e+06	1.34683e+06	0	0	0	0	0	2.83451e+06	2.93868e+06	1602723	0.002	0.06955							High	High		1.52679	1.38655		High	High		1.302	1.83109			High	High
	IYYTHSNHPGGLK	2	1	1	A0A0H3N6B0		1486.74	0	0	0	0	0	0	0	0	0	0	0	0	0	0	0	0	575922	0	0.002	0.03463																					High
A0A0H3N5B2	Enolase OS=Streptococcus suis (strain BM407) OX=568814 GN=eno PE=3 SV=1 - [A0A0H3N5B2_STRS4]	74.25	1	23	23	1084	1.96256e+08	1.76906e+08	2.56749e+08	5.04528e+07	2.39391e+08	5.55288e+08	2.08396e+08	5.52828e+08	4.61308e+08	1.11103e+08	1.27077e+08	6.10221e+07	2.37034e+08	2.0684e+08	7.4061e+07	1.8307e+08	6.65852e+07	2.52808e+07	170.828	65.52	18	54	189.794	65.52	18	58	231.423	65.52	18	71	107.058	53.79	15	30	259.014	62.3	16	72	355.74	64.14	17	104	208.306
	VNQIGTLTETFEAIEMAK	99	1	1	A0A0H3N5B2	M16(Oxidation)	2011.01	4.96232e+07	67869585	1.19466e+08	5.1348e+07	1.7315e+08	2.36377e+08	1.08962e+08	3.01184e+08	2.31109e+08	6.3582e+07	4.20388e+07	2.14809e+07	9.26232e+07	8.12867e+07	6.13896e+07	8.03188e+07	4.15479e+07	18175113	0	1.628e-18	High	High	High	5.88668	5.48811	5.54911	High	High	High	5.91913	5.97688	5.74946	High	High	High	5.86354	5.887	5.38145	High	High	High	5.40696
	TSAEQIDYLEELVNK	20	1	1	A0A0H3N5B2		1751.87	12661308	9.05982e+06	2.36794e+07	1.70646e+07	6.28706e+07	4.3873e+07	53038709	8.22833e+07	4.86966e+07	1.17496e+07	4.99608e+06	4.89783e+06	2.79421e+07	1.24819e+07	1.81611e+07	1.93163e+07	5044466	0	0	5.091e-16	High	High	High	5.72794	5.5058	5.32545	High	High	High	5.17623	5.32397	5.59089	High	High	High	5.29953	5.12529	5.32686	High	High	High	5.43098
	VQLVGDDFFVTNTDYLAR	49	1	1	A0A0H3N5B2		2073.03	1.78605e+07	3.18523e+07	5.98962e+07	6.88608e+06	3.01557e+06	4.97249e+07	1.90971e+06	1.15136e+07	1.25249e+07	3.8912e+06	2.48405e+07	2.27154e+06	4.29782e+07	3.86865e+07	1.2517e+06	3.04445e+07	2.0703e+07	699174	0	5.374e-06	High	High	High	5.5816	5.00683	5.88406	High	High	High	6.61983	5.88377	6.69187	High	High	High	5.86302	5.87944	4.55621	High	High	High	5.54929
	YPIITIEDGMDENDWDGWK	19	1	1	A0A0H3N5B2	M10(Oxidation)	2313	8.3422e+06	5.37655e+06	1.34999e+07	9.90466e+06	2.74172e+07	1.82716e+07	1.80126e+07	3.30583e+07	2.62995e+07	7.06551e+06	2.72496e+06	2.91542e+06	1.29879e+07	7.31263e+06	1.26452e+07	1.44665e+07	2.69707e+06	2.80591e+06	0	6.785e-05	High	High	High	5.33483	5.56687	5.19913	High	High	High	5.19961	5.39013	5.40251	High	High	High	5.34467	5.48497	5.4469	High	High	High	5.75092
	GMVPSGASTGEHEAVELR	123	1	1	A0A0H3N5B2	M2(Oxidation)	1842.86	7.95726e+07	9.59903e+07	1.20238e+08	1.83204e+07	2.92857e+08	3.4609e+08	254944042	2.2872e+08	2.38645e+08	4.10204e+07	3.8655e+07	3.10298e+07	7.59475e+07	6.66275e+07	8.43653e+07	4.94635e+07	1.57678e+07	9.59795e+06	0	5.091e-16	High	High	High	5.28221	4.84393	4.89957	High	High	High	4.93068	5.06943	4.58917	High	High	High	4.92689	4.65735	4.65732	High	High	High	4.06093
	SGETEDSTIADIAVATNAGQIK	121	1	1	A0A0H3N5B2		2191.06	3.03363e+07	4.17356e+07	8.0971e+07	5.32076e+07	2.52165e+08	2.41259e+08	2.61281e+08	1.97629e+08	2.09534e+08	5.15087e+07	2.72126e+07	2.01849e+07	5.26391e+07	5.66516e+07	5.97601e+07	5.12441e+07	3.25763e+07	2.61183e+07	0	4.706e-13	High	High	High	4.84394	5.99429	5.69795	High	High	High	4.80242	5.49227	5.481	High	High	High	4.95096	6.07768	5.65932	High	High	High	4.94084
	IEDQLGEVAVYK	69	1	1	A0A0H3N5B2		1363.71	1.41622e+08	1.82751e+08	2.21316e+08	4.68028e+07	1.11987e+08	5.06716e+08	5.03281e+07	4.62771e+08	3.62884e+08	1.12073e+08	9.50076e+07	55340523	1.87729e+08	1.69686e+08	4.63588e+07	1.38997e+08	7.8148e+07	2.67803e+07	0	7.554e-09	High	High	High	4.55011	4.3385	4.75645	High	High	High	4.57954	4.88971	4.20485	High	High	High	4.7049	4.96407	4.08404	High	High	High	4.36264
	GNPTLEVEVYTESGAFGR	186	1	1	A0A0H3N5B2		1925.92	941911	575704	2.70486e+06	7.60994e+06	4.97855e+06	1.43837e+07	1.11412e+06	1052670	313479	2.78197e+06	2.06179e+06	1.9422e+06	5.82647e+06	1.05214e+07	2.95283e+06	4.77509e+06	3.88749e+06	1158962	0	0.0001457	High	High	High	4.16777	4.90167	5.87353	High	High	High	5.67131	5.63565	5.42776	High	High	High	5.19357	5.65341	4.30785	High	High	High	4.97176
	AAADYLEVPLYTYLGGFNTK	25	1	1	A0A0H3N5B2		2206.1	3.7817e+07	4.06205e+07	6.64115e+07	8.76662e+06	9.99621e+06	1.05364e+08	2.9047e+06	1.01725e+08	8.54403e+07	1.14399e+07	1.91206e+07	5.04022e+06	6.01107e+07	4.26588e+07	1.07201e+06	4.33456e+07	1.32588e+07	0	0	0.000322	High	High	High	4.06791	3.75301	4.24765	High	High	High	4.90643	3.3971	4.87288	High	High	High	2.67731	4.18609	2.62694	High	High	High	4.62296
	GLVTAVGDEGGFAPK	52	1	1	A0A0H3N5B2		1417.73	2.03659e+08	1.95312e+08	2.3787e+08	3.54787e+07	8.75316e+07	6.56846e+08	6.12681e+07	6.1225e+08	5.3991e+08	1.44342e+08	1.50678e+08	7.65851e+07	2.10392e+08	1.96187e+08	4.18832e+07	1.68446e+08	8.00595e+07	2.29439e+07	0	0.005675	High	High	High	4.00023	4.22739	4.12269	High	High	High	3.85436	3.93038	4.01019	High	High	High	3.84913	4.11482	3.76389	High	High	High	3.48716
	AMIALDGTPNK	38	1	1	A0A0H3N5B2	M2(Oxidation)	1146.58	1.81924e+08	1.52656e+08	2.17057e+08	2.77384e+07	108279871	5.02303e+08	5.20951e+07	4.19365e+08	4.28986e+08	7.68945e+07	1.07451e+08	5.11406e+07	2.63756e+08	1.49957e+08	6.10831e+07	1.17175e+08	4.05439e+07	1.88694e+07	0	0.009291	High	High	High	3.31097	2.90547	3.31658	High	High	High	3.23276	3.20846	3.04471	High	High	High	3.3853	3.18516	3.36911	High	High	High	2.97088
	EAGYTAVVSHR	27	1	1	A0A0H3N5B2		1189.6	3.1321e+07	5.94122e+07	90278227	1.43085e+07	2.50063e+07	1.75199e+08	2.14905e+07	6.37711e+07	1.81342e+08	2.06059e+07	3.43974e+07	1.21201e+07	9.61473e+07	7.07048e+07	2.909e+07	5.29746e+07	3.25493e+07	8.66102e+06	0	0.01139	High	High	High	2.81862	3.33425	2.95946	High	High	High	3.4329	2.61725	3.08918	High	High	High	2.74336	3.25225	2.97529	High	High	High	2.46469
	AVDNVNNVIADAIIGFDVR	125	1	1	A0A0H3N5B2		2015.05	850977	3.0209e+06	3.04301e+06	0	5.1479e+06	1.56931e+07	0	5.69536e+06	1.02422e+07	1.92492e+06	610711	478175	9.67124e+06	5.42513e+06	0	6.53273e+06	1.99373e+06	0	0	9.457e-14	High		High	2.65623		4.21064	High	High	High	3.39611	4.26776	4.18131	High	High	High	4.40079	4.65225	2.16512	High	High	High	3.22039
	YLGLGTQK	20	1	1	A0A0H3N5B2		879.49	6.44481e+07	6.5723e+07	6.24758e+07	5.50918e+06	0	5.98107e+07	4.08194e+06	9.57256e+06	3.22618e+07	1.55516e+07	4.26748e+07	1.19793e+07	3.25447e+07	5.75054e+07	6.34393e+06	4.4617e+07	0	4.54496e+06	0	0.002026	High	High	High	2.62721	1.85498	2.12159	High	High	High	1.98662	2.29455	1.8637	High	High	High	2.12942	1.98099	2.27224	High	High	High	1.70638
	FEGEGAAVR	22	1	1	A0A0H3N5B2		935.457	4.06091e+07	0	8.179e+07	0	4.1879e+07	1.15792e+08	3.64892e+07	8.29263e+07	1.45246e+08	2.07312e+07	3.78829e+07	15546727	8.30721e+07	6.13036e+07	3.19035e+07	55311867	2.29645e+07	8.37682e+06	0	0.0008106	High	High	High	2.53217	2.52255	2.09635		High	High		1.93419	2.17847	High	High	High	2.26609	2.64693	2.52275		High	High
	VLPTPMMNIINGGSHSDAPIAFQEFMILPVGAPSFK	25	1	1	A0A0H3N5B2	M6(Oxidation); M7(Oxidation); M26(Oxidation)	3874.92	2.03186e+08	250333	311061168	0	44867965	1.18023e+06	1.13539e+07	5.83463e+08	4.15027e+08	6.57538e+07	1.23101e+08	0	2.36953e+08	2.54645e+08	0	2.41768e+08	0	0	0	0.0001422	High	High	High	2.46251	2.15439	2.32109	High	High	High	0.108386	2.24056	2.10479	High	High		2.11862	1.89163			High	High
	EGAANSILIK	43	1	1	A0A0H3N5B2		1015.58	8.00106e+07	1.13817e+08	132542981	2.73031e+07	1.51595e+08	3.61776e+08	9.95486e+07	3.41739e+08	3.34279e+08	6.38063e+07	5.43652e+07	3.73076e+07	1.27814e+08	1.09937e+08	7.64281e+07	8.14093e+07	32013457	1.91025e+07	0	0.001044	High	High	High	2.26651	2.24826	2.61353	High	High	High	2.19399	2.67587	2.54363	High	High	High	2.14538	2.24982	2.31522	High	High	High	2.04283
	GLNSFYNLK	3	1	1	A0A0H3N5B2		1055.56	0	0	0	0	0	0	0	0	0	0	0	0	0	0	0	4.03635e+06	5.19919e+06	0	0	0.003988							High			2.668											High
	VLPTPMMNIINGGSHSDAPIAFQEFMILPVGAPSFK	6	1	1	A0A0H3N5B2	M6(Oxidation); M7(Oxidation)	3858.91	0	280522	1.47867e+06	0	0	0	0	0	692319	0	4.07052e+06	0	0	3.69476e+06	0	0	0	0	0.001	0.07184			High			1.75106	High		High	1.17388		1.66168	High	High		2.03364	1.44837
	VYDYTK	4	1	1	A0A0H3N5B2		788.383	1.05332e+07	0	0	0	0	0	0	0	2.97284e+07	0	0	0	0	1.23177e+07	0	0	0	4.89183e+06	0.003	0.02967	High			1.61851					High			1.65558		High			1.53514
	YNQLLR	3	1	1	A0A0H3N5B2		806.453	0	0	1.73115e+06	0	0	0	0	0	0	0	1.79895e+06	0	0	0	0	0	2.54429e+06	0	0.003	0.02254													High			1.48362
	EVLDSR	3	1	1	A0A0H3N5B2		718.374	0	3.64229e+06	0	0	0	0	0	0	1.09605e+07	0	0	0	0	1.69791e+06	0	0	0	0	0.007	0.232							High		High	1.75559		1.43218		High			1.86588
	WGAEVFHALK	1	1	1	A0A0H3N5B2		1157.61	0	0	0	0	0	0	0	0	0	0	0	0	0	0	0	467413	0	0	0.008	0.1721																					High
	DQQAIDR	1	1	1	A0A0H3N5B2		845.409	0	0	0	0	0	0	0	0	0	0	0	0	0	0	0	0	0	0	0.009	0.2646		High			1.55454
A0A0H3MTM8	Cysteine synthase OS=Streptococcus suis (strain BM407) OX=568814 GN=cysM PE=3 SV=1 - [A0A0H3MTM8_STRS4]	73.7	1	12	12	719	2.03509e+07	8.0294e+07	3.11862e+08	7.76847e+07	1.3382e+08	4.17856e+08	1.1293e+08	3.2006e+08	6.31724e+08	1.21821e+08	3.95133e+07	1.50948e+07	7.25474e+07	9.90401e+07	3.21313e+07	6.5135e+07	4.15495e+07	2.0544e+07	67.0723	55.84	10	24	73.0959	60.71	11	29	158.068	73.7	12	62	91.2308	60.71	11	35	132.265	73.7	12	55	194.224	73.7	12	64	129.601
	IQGISAGFIPDTLDTSAYDGIIR	25	1	1	A0A0H3MTM8		2423.25	1.44728e+07	30737104	1.3327e+08	2.62469e+07	3.62107e+07	1.62948e+08	2.98864e+07	9.23216e+07	1.66045e+08	4.00967e+07	2.35194e+07	4.08918e+06	4.94159e+07	5.95354e+07	7.77394e+06	2.98673e+07	2.06058e+07	1.4988e+06	0	1.794e-05	High	High	High	4.86435	4.26255	4.67664	High	High	High	4.31629	4.80709	4.87297	High	High	High	4.40465	4.6698	4.54064	High	High	High	4.90702
	NGWVPFQFANPSNPK	18	1	1	A0A0H3MTM8		1702.83	2.82957e+06	2.03849e+06	2.18353e+07	3.72896e+06	2.35644e+06	3.04301e+07	3.01544e+06	7.34391e+06	2.99946e+07	1.14829e+07	9.82241e+06	993035	1.96682e+06	2.18063e+07	1.39155e+06	1.20089e+07	1.05935e+07	3.76436e+06	0	0.005509	High	High	High	4.08654	3.61434	3.29698	High	High	High	3.44193	4.15149	2.87658	High	High	High	4.02505	4.26258	2.70639	High	High	High	3.76483
	GYNVIIVMPETMSVER	35	1	1	A0A0H3MTM8	M8(Oxidation); M12(Oxidation)	1869.9	1.14205e+07	9.74313e+06	101450933	1.17685e+07	5.74968e+07	2.27282e+08	6.85269e+07	9.42924e+07	194868272	5.94015e+07	2.65197e+07	9.98454e+06	4.98676e+07	7.05186e+07	1.66069e+07	0	0	0	0	1.511e-10	High	High	High	4.07148	4.48304	4.1991	High	High	High	4.01713	4.38675	4.3866	High	High	High	4.32495	4.61645	3.41448	High	High		3.4159
	TANPDIAIYAVEADESAVLSGEAPGPHK	314	1	1	A0A0H3MTM8		2822.39	6.04675e+06	12197907	3.40675e+07	2.24783e+06	24271938	27305729	2.6901e+07	5.19996e+07	5.18698e+07	2.42333e+06	1.71845e+07	400137	3.76006e+07	6.00939e+07	1.12821e+06	288554	0	2.85596e+06	0	5.28e-05	High	High	High	4.00012	4.82546	4.43043	High	High	High	3.76285	4.85623	5.46003	High	High	High	4.86315	4.7369	4.77053	High	High	High	4.70854
	IALAMIEDAEK	43	1	1	A0A0H3MTM8	M5(Oxidation)	1219.62	9.57364e+06	1.28862e+07	5.23377e+07	5.33708e+06	1.46165e+07	1.20742e+08	1.51367e+07	4.84727e+07	1.45833e+08	2.37975e+07	1.29333e+07	5.75953e+06	1.93193e+07	3.48936e+07	6.43465e+06	1.65023e+07	1.05006e+07	5.564e+06	0	4.696e-09	High	High	High	3.60201	3.76771	3.68429	High	High	High	3.87356	3.2869	3.7203	High	High	High	3.54666	3.69856	3.52908	High	High	High	3.27971
	AGTIKPGDTIVEPTSGNTGIGLAWVGAAK	117	1	1	A0A0H3MTM8		2781.47	3.17166e+07	1.64687e+08	6.62521e+08	1.88158e+08	1.87144e+08	7.24479e+08	1.28873e+08	6.15566e+08	1.13313e+09	2.42751e+08	6.08548e+07	1.78096e+07	9.96154e+07	1.47934e+08	3.26884e+07	1.32486e+08	8.47755e+07	4.02706e+07	0	1.077e-10	High	High	High	3.54608	4.59679	4.55501	High	High	High	5.00333	4.59123	4.67603	High	High	High	5.16334	5.71573	4.95819	High	High	High	4.80322
	VLAILPDNGER	35	1	1	A0A0H3MTM8		1196.66	1.46398e+07	4.10858e+07	1.39794e+08	1.86493e+07	1.56819e+08	3.01806e+08	1.41389e+08	2.09553e+08	4.46965e+08	63311524	3.11654e+07	1.74903e+07	6.81593e+07	7.86679e+07	4.70985e+07	3.04089e+07	1.9267e+07	1.38766e+07	0	1.465e-08	High	High	High	3.07126	2.59421	2.54429	High	High	High	2.84511	2.65805	2.7478	High	High	High	3.01119	2.88506	2.66522	High	High	High	2.86414
	LEAFNPGSSVK	21	1	1	A0A0H3MTM8		1148.59	1.46965e+07	3.51092e+07	1.03581e+08	1.23814e+07	3.30913e+07	1.64513e+08	2.60543e+07	1.35062e+08	3.15078e+08	3.77422e+07	1.83363e+07	6.41949e+06	4.66601e+07	4.80121e+07	1.13372e+07	3.25102e+07	1.52096e+07	5.06891e+06	0	0.0009896	High	High	High	2.47583	2.88517	2.7865	High	High	High	2.54629	3.03254	2.35451	High	High	High	2.69133	2.90362	3.01195	High	High	High	2.17649
	SDDALATGR	23	1	1	A0A0H3MTM8		905.432	2.79052e+06	7.34728e+06	2.81145e+07	4.78794e+06	5.40248e+07	4.8264e+07	5.39539e+07	27955015	9.0138e+07	9.52434e+06	6.31301e+06	2.86394e+06	2.11735e+07	1.68992e+07	1.59497e+07	8.15943e+06	4.94734e+06	2.78961e+06	0	6.341e-05	High	High	High	2.40609	2.12144	2.64397	High	High	High	2.84137	2.21586	2.27854	High	High	High	2.30709	2.78259	2.68227	High	High	High	2.41737
	IIQAYGAELVLTPGSEGMK	35	1	1	A0A0H3MTM8	M18(Oxidation)	1993.03	2.52411e+06	7.60029e+06	3.71783e+07	7.49368e+06	6.81396e+06	4.99622e+07	5.04885e+06	33932284	5.38775e+07	1.07374e+07	0	1.44159e+06	1.26065e+07	1.55052e+07	1.31157e+06	8.38157e+06	6.15158e+06	628352	0	2.877e-11	High	High	High	2.25974	2.87359	3.09023	High	High	High	2.40198	3.31953	2.60387	High	High	High	3.22977	3.10397	1.91869	High	High	High	2.45568
	LNNIVPEGAAEVYVK	20	1	1	A0A0H3MTM8		1615.87	0	1.37977e+07	5.11241e+07	7.93573e+06	9.30859e+06	8.00044e+07	1.00349e+07	3.30269e+07	102158064	2.59051e+07	1.12396e+07	4.6935e+06	1.66381e+07	3.18941e+07	5.23951e+06	2.30922e+07	1.25295e+07	7.4847e+06	0	5.854e-13		High	High		3.67101	3.75777	High	High	High	3.64738	4.28303	4.16335	High	High	High	4.40184	3.87171	3.98317	High	High	High	4.34257
	GYNVIIVMPETMSVER	6	1	1	A0A0H3MTM8	M12(Oxidation)	1853.91	0	0	1.22705e+06	627316	0	0	0	0	4.07053e+06	0	0	0	0	0	0	0	0	0	0	0.03561													High	High		3.25672	3.0723		High	High		2.63822
	VHEDTTGQEILEDFGTTGLDAFVSGVGTGGTVSGVSHVLK	27	1	1	A0A0H3MTM8		4016.96	0	0	375124	0	1.93421e+06	168125	0	1.54026e+06	4.33403e+06	0	0	0	799560	0	0	0	0	0	0	0.001109		High	High		0.995369	1.56124		High			1.83512		High	High		1.90697	2.4593
A0A0H3MUB0	Elongation factor Tu OS=Streptococcus suis (strain BM407) OX=568814 GN=tufA PE=3 SV=1 - [A0A0H3MUB0_STRS4]	72.86	1	19	19	633	1.22067e+08	1.34463e+08	2.51811e+08	9.36573e+07	3.33585e+08	3.3251e+08	3.05867e+08	4.08152e+08	4.38205e+08	1.06029e+08	7.81507e+07	7.02263e+07	1.9199e+08	1.29147e+08	1.61408e+08	2.15924e+08	1.06595e+08	7.34109e+07	71.4898	47.74	13	23	78.4838	53.52	13	26	119.942	69.85	18	42	65.9583	56.03	14	28	145.442	60.8	14	49	118.599	69.85	18	39	114.971
	DLLSEYDFPGDDLPVIQGSALK	34	1	1	A0A0H3MUB0		2392.19	7.88952e+07	3.94033e+07	1.95739e+08	6.96367e+07	289100355	3.47099e+08	2.61368e+08	3.63229e+08	4.19513e+08	9.27499e+07	4.04413e+07	3.17774e+07	1.66223e+08	1.16183e+08	1.33601e+08	1.75202e+08	6.33167e+07	3.24177e+07	0	2.022e-08	High	High	High	5.96732	5.0973	5.09345	High	High	High	5.44038	5.41946	5.74226	High	High	High	5.44238	5.02756	5.29423	High	High	High	5.12697
	VNDEIEIVGLQEEK	132	1	1	A0A0H3MUB0		1614.82	1.32451e+08	2.09359e+08	3.68434e+08	1.59831e+08	3.82678e+08	2.93987e+08	3.41235e+08	4.4004e+08	4.3425e+08	1.23238e+08	9.49095e+07	8.97213e+07	2.12996e+08	1.3575e+08	1.84184e+08	3.38519e+08	188865029	1.35846e+08	0	2.708e-13	High	High	High	5.15912	4.57045	4.87015	High	High	High	4.81546	4.30948	4.85736	High	High	High	4.40477	4.20183	4.03531	High	High	High	4.63744
	QLDEGLAGDNVGVLLR	21	1	1	A0A0H3MUB0		1668.89	7.69331e+06	7.8433e+06	2.71939e+07	7.62637e+06	3.06005e+07	5.78299e+07	1.38203e+07	0	5.20092e+07	7.65414e+06	1.05667e+07	4.36009e+06	1.33247e+07	1.82581e+07	9.31411e+06	1.52762e+07	1.33364e+07	7.93384e+06	0	8.234e-16	High	High	High	4.67589	5.06431	4.91375	High		High	4.21416		4.05563	High	High	High	4.67196	4.84675	4.81137	High	High	High	4.13519
	DTDKPLLLPVEDVFSITGR	55	1	1	A0A0H3MUB0		2115.13	8.52209e+06	9.57891e+06	2.90489e+07	1.34436e+07	2.77804e+07	2.89569e+07	1.46794e+07	7.26647e+07	8.06477e+07	1.06891e+07	4.44352e+06	2.00611e+06	4.99106e+07	1.44363e+07	1.49395e+07	3.61665e+07	1.07344e+07	3.76684e+06	0	7.373e-18	High	High	High	4.2749	2.97004	4.7378	High	High	High	2.80304	4.49269	4.22776	High	High	High	2.82043	3.87538	4.12118	High	High	High	3.34564
	GITINTAHVEYETEK	28	1	1	A0A0H3MUB0		1704.84	2.40147e+06	2.3236e+06	7.47342e+06	1.02146e+06	2.04374e+06	5.36949e+06	0	6.35552e+06	4.30627e+06	3.28169e+06	1.88424e+06	1.56193e+06	1.84152e+06	2.3006e+06	1.68091e+06	1.46386e+07	1.12775e+07	7.71221e+06	0	0.001008	High		High	3.68262		4.24328	High	High	High	4.3716	4.70725	4.05174	High	High	High	4.82703	3.77309	3.59849	High	High	High	2.14254
	GQVISKPGSINPHTK	40	1	1	A0A0H3MUB0		1562.86	1.80602e+07	5.91176e+07	7.70311e+07	9.5324e+06	1.5564e+07	1.2883e+08	1.17024e+07	55738994	1.76186e+08	1.61606e+07	2.62968e+07	1.48309e+07	3.88636e+07	4.25564e+07	3.41332e+07	2.79425e+07	3.31096e+07	957435	0	1.689e-11	High	High	High	3.593	3.37058	2.96216	High	High	High	3.90003	3.70508	3.73439	High	High	High	3.14095	3.71047	2.9816	High	High	High	2.39291
	DYASIDAAPEER	25	1	1	A0A0H3MUB0		1336.6	3.17133e+07	7.21451e+07	1.26816e+08	4.50198e+07	96039408	1.06182e+08	7.26363e+07	8.72333e+07	188128440	2.77921e+07	2.44838e+07	1.88127e+07	6.22965e+07	5.05187e+07	5.9559e+07	1.34051e+08	6.76018e+07	5.19688e+07	0	1.087e-05	High	High	High	3.41524	3.42792	3.48345	High	High	High	3.53138	3.17802	3.09171	High	High	High	3.42912	3.2434	3.0419	High	High	High	2.97961
	VDLVDDEELLELVEMEIR	31	1	1	A0A0H3MUB0	M15(Oxidation)	2175.07	928550	731118	7.04019e+06	1.03688e+06	2.48825e+07	9.85744e+06	1.81995e+07	1.18911e+07	5.15173e+07	1.46074e+06	0	475449	6.45465e+06	3.47763e+06	3.57225e+06	7.8889e+06	1.70565e+06	542615	0	7.272e-05	High	High	High	3.26417	3.4716	5.52315	High	High	High	3.28809	4.47987	4.30073	High	High	High	3.57242	3.55032	4.17159	High	High	High	3.41636
	TTDVTGSIK	49	1	1	A0A0H3MUB0		921.49	1.54855e+08	1.21885e+08	1.91261e+08	5.15043e+07	3.28977e+08	3.56444e+08	3.14997e+08	4.21187e+08	4.60853e+08	1.02099e+08	9.91014e+07	8.91802e+07	196750943	1.3551e+08	1.66438e+08	6.93051e+07	4.21679e+07	2.99741e+07	0	2.273e-06	High	High	High	2.8114	2.46645	2.78174	High	High	High	2.77415	2.73545	2.57325	High	High	High	2.43988	2.6363	2.72576	High	High	High	2.83072
	TVGSGMVTEIEA	3	1	1	A0A0H3MUB0	M6(Oxidation)	1209.56	1.8198e+06	0	0	0	0	0	0	0	0	0	1.06635e+06	0	0	1.23159e+06	0	0	0	0	0	0.002348	High			2.24852					High			2.291
	LPSSVNQPK	14	1	1	A0A0H3MUB0		969.536	2.89334e+07	3.82217e+07	4.05356e+07	5.99466e+06	6.32715e+06	1.49442e+07	0	0	1.39923e+07	0	4.28366e+06	3.79899e+06	0	3.58942e+06	2.25787e+06	921091	1.27652e+07	9.81191e+06	0	0.06805	High			2.20987			High		High	2.16416		2.30378	High	High	High	1.9163	2.07885	2.40656	High		High	2.22765
	HLIVFMNK	22	1	1	A0A0H3MUB0	M6(Oxidation)	1017.56	1.03341e+07	0	0	3.88656e+06	0	1.80989e+07	0	7.89756e+06	4.63545e+07	8.82952e+06	1.20674e+07	0	0	1.26818e+07	0	16843896	1.68653e+07	1.01559e+06	0	0.04846	High			2.1433				High	High		2.13059	2.17483	High	High		2.29706	2.42227		High	High	High	2.07068
	YEDIVMELMNTVDEYIPEPER	22	1	1	A0A0H3MUB0	M6(Oxidation); M9(Oxidation)	2617.16	2.03946e+06	767212	3.16557e+06	4.12386e+06	1.23574e+07	7.32113e+06	1.19676e+07	2.70316e+07	9931199	1.19261e+06	0	0	1.27671e+07	0	4.92743e+06	8.18806e+06	0	0	0	1.115e-05	High	High	High	1.5141	1.82705	1.56077	High	High		1.04414	1.78899		High	High	High	1.59264	2.52144	2.4003	High	High	High	1.2606
	LPEGTEMVMPGDNVTIDVELIHPIAVEQGTTFSIR	123	1	1	A0A0H3MUB0	M7(Oxidation); M9(Oxidation)	3840.9	0	672967	6.44905e+06	2.27366e+06	2.87081e+07	0	10822471	395012	25734710	0	0	1.29792e+06	3602735	8.43919e+06	420195	2.06052e+07	4.30357e+06	343680	0	4.658e-06		High	High		4.10483	4.0578	High	High	High	3.40854	3.15504	4.25125	High	High	High	3.7504	3.63464	3.26294	High	High	High	3.38548
	GEVYILTK	4	1	1	A0A0H3MUB0		922.525	0	502718	1.07336e+06	0	0	504955	0	0	0	0	0	0	0	0	0	715063	0	0	0	0.04545							High			2.27844			High			2.01669					High
	TTLTAAITTVLAR	4	1	1	A0A0H3MUB0		1331.79	0	0	3.03069e+06	0	0	1.34485e+06	0	0	1.58349e+06	0	0	0	0	0	0	0	816485	0	0	8.06e-13													High	High		3.77464	3.66667
	AVVTGVEMFR	9	1	1	A0A0H3MUB0	M8(Oxidation)	1124.58	0	0	9.91119e+06	787977	3.22264e+06	1.77317e+07	0	0	1.22164e+07	0	0	0	0	5.01313e+06	0	3.89255e+06	4.08728e+06	1.371e+06	0	4.356e-07									High			3.14308	High	High		3.3879	3.37859		High		High	2.26506
	NMITGAAQMDGAILVVASTDGPMPQTR	8	1	1	A0A0H3MUB0	M2(Oxidation); M9(Oxidation); M23(Oxidation)	2793.33	0	0	2.06424e+06	0	1.99497e+06	1.36773e+06	0	0	0	0	0	0	0	0	0	1.06494e+06	0	0	0	0.0008153													High	High	High	3.08298	2.86038	2.62852			High
	EHILLSR	9	1	1	A0A0H3MUB0		867.505	0	0	4.63064e+06	0	0	8.67977e+06	0	0	6.13309e+06	325117	1.32438e+06	0	3.02459e+06	2.63581e+06	0	2.38562e+06	1.81908e+06	0	0	0.002598			High			1.88973			High			1.9154	High	High		1.87484	1.67407			High	High
A0A0H3N1N7	Elongation factor G OS=Streptococcus suis (strain BM407) OX=568814 GN=fus PE=3 SV=1 - [A0A0H3N1N7_STRS4]	69.99	1	35	35	838	6.97754e+07	9.4538e+07	1.37934e+08	5.39139e+07	2.15427e+08	1.86729e+08	2.46702e+08	1.93424e+08	2.11645e+08	7.13386e+07	4.52315e+07	3.38624e+07	7.93786e+07	8.23024e+07	9.85735e+07	1.00021e+08	6.2439e+07	4.34633e+07	139.343	56.85	27	42	142.391	56.42	27	45	180.638	61.76	28	56	114.096	54.69	25	37	175.408	52.96	24	54	200.621	61.62	29	60	157.048
	LYDGSYHDVDSSETAFK	50	1	1	A0A0H3N1N7		1933.85	3.5527e+07	6.93936e+07	9.1002e+07	2.95817e+07	1.29753e+08	1.30501e+08	1.45341e+08	1.11583e+08	1.41485e+08	4.28934e+07	1.39725e+07	2.04829e+07	4.73049e+07	5.3217e+07	72042272	7.87613e+07	4.92723e+07	2.75675e+07	0	6.181e-05	High	High	High	6.33273	5.89584	5.72239	High	High	High	5.97747	6.00543	4.32191	High	High	High	6.6307	6.28121	6.14038	High	High	High	4.92026
	IILESIHVPEPVIQLMVEPK	52	1	1	A0A0H3N1N7	M16(Oxidation)	2300.3	1.04726e+07	1.21278e+07	3.57955e+07	1.51168e+07	2.33338e+07	3.3557e+07	1.19528e+07	3.8e+07	4.94674e+07	7984220	7.14117e+06	4.75611e+06	2.25652e+07	2.86891e+07	1.03627e+07	3.26196e+07	1.58723e+07	0	0	1.409e-07	High	High	High	6.16005	4.53915	5.3599	High	High	High	4.94129	5.19146	5.26902	High	High	High	5.57712	5.67861	5.91711	High	High	High	4.39506
	LQANAHPIQLPIGSEDEFR	62	1	1	A0A0H3N1N7		2135.09	4.63159e+07	4.39548e+07	8.11312e+07	28544584	6.7642e+07	1.09563e+08	6.06842e+07	1.92472e+08	1.44663e+08	6.27235e+07	4.28531e+07	2.05567e+07	7.65592e+07	6.41496e+07	3.7722e+07	6.23951e+07	1.9821e+07	9.81123e+06	0	3.636e-05	High	High	High	5.42748	4.19044	4.2355	High	High	High	4.3192	5.2653	4.96559	High	High	High	5.4279	4.69598	5.23793	High	High	High	4.97794
	LVEAVAETDEELMMK	79	1	1	A0A0H3N1N7	M13(Oxidation); M14(Oxidation)	1739.81	28062599	2.83179e+07	3.64554e+07	1.15588e+07	7.17029e+07	8.04304e+07	6.42456e+07	1.03766e+08	8.49537e+07	30859004	2.55599e+07	1.44198e+07	4.64141e+07	3.38065e+07	2.80017e+07	2.39657e+07	1.40775e+07	7.47566e+06	0	8.227e-11	High	High	High	5.04259	5.5677	5.47706	High	High	High	5.14174	5.38311	4.90158	High	High	High	5.58951	5.66338	5.19891	High	High	High	4.60589
	GLVESMANGVLAGYPIVDVK	23	1	1	A0A0H3N1N7	M6(Oxidation)	2048.07	2.0051e+07	2.11923e+07	5.8488e+07	1.51599e+07	2.06194e+07	5.13833e+07	1.88841e+07	5.65375e+07	7.10188e+07	2.23693e+07	17090805	5.67877e+06	2.46486e+07	2.54939e+07	7.04185e+06	2.67585e+07	1.75188e+07	9.76065e+06	0	0.0002052	High	High	High	4.9413	4.8476	4.96078	High	High	High	5.51668	5.46841	5.34613	High	High	High	5.17823	4.69028	5.05516	High	High	High	4.98484
	VYSGVLNSGSYVLNTSK	20	1	1	A0A0H3N1N7		1787.92	1.77587e+07	1.01713e+07	1.54917e+07	3.38184e+06	4.21126e+06	1.72989e+07	9.38075e+06	1.27614e+07	1.3232e+07	8.99356e+06	1.23013e+07	4.1546e+06	1.12675e+07	1.30706e+07	5.87204e+06	13788061	6.98644e+06	1.46756e+06	0	0.0003913	High	High	High	4.85074	5.53802	4.49412	High	High	High	5.22834	5.26819	5.0462	High	High	High	5.18168	4.73218	3.896	High	High	High	4.44799
	IGETHEGASQMDWMEQEQER	102	1	1	A0A0H3N1N7	M11(Oxidation); M14(Oxidation)	2422.99	1.26593e+08	1.70265e+08	2.31315e+08	9.87661e+07	4.25912e+08	3.14146e+08	5.3052e+08	2.69834e+08	3.35402e+08	1.08399e+08	6.72815e+07	6.05475e+07	1.14272e+08	1.2954e+08	1.85956e+08	1.58907e+08	9.33122e+07	8.05436e+07	0	5.28e-05	High	High	High	4.69825	5.34087	5.05963	High	High	High	5.61956	5.31994	5.9914	High	High	High	5.32859	5.21142	5.28597	High	High	High	5.14619
	GQFGDVWIEFTPNEEGK	16	1	1	A0A0H3N1N7		1952.91	1.20879e+07	0	2.77443e+07	1.94586e+07	6.08532e+06	1.31248e+07	2.2299e+06	1.73798e+07	1.90665e+07	0	5.69713e+06	4.1775e+06	1.85042e+07	1.18397e+07	6.98726e+06	2.0798e+07	8.01551e+06	4.16288e+06	0	1.958e-06	High	High	High	4.6637	4.43308	4.71641		High	High		5.19317	4.90767	High	High	High	4.67686	4.59049	5.02591	High		High	5.30421
	YLEGEEITNDELK	28	1	1	A0A0H3N1N7		1552.74	3.12015e+07	2.80533e+07	3.22049e+07	9.13964e+06	6.1779e+07	7.0576e+07	4.7849e+07	117966651	8.7942e+07	2.54689e+07	1.83739e+07	1.02222e+07	3.83807e+07	2.94859e+07	2.12187e+07	2.76029e+07	1.18146e+07	6.31862e+06	0	4.989e-13	High	High	High	4.45906	4.23929	4.58317	High	High	High	3.91169	4.72838	4.41813	High	High	High	4.47704	4.7486	4.09166	High	High	High	3.78287
	GITITSAATTAQWNNHR	21	1	1	A0A0H3N1N7		1841.92	1.04862e+06	2.13593e+06	1.49651e+06	0	548427	1.10676e+06	0	839499	980204	0	2.10221e+06	1.07881e+06	1241694	2.10783e+06	818248	5.19521e+06	0	0	0	1.465e-10	High		High	4.05615		3.49015	High	High	High	3.57595	3.38743	2.90203	High	High	High	3.60501	3.43184	2.99267	High	High	High	1.88622
	VEANVGAPQVSYR	14	1	1	A0A0H3N1N7		1389.71	1.87758e+07	1.2812e+07	2.77225e+07	3.74023e+06	0	1.64435e+07	0	0	4.32427e+06	2.69364e+06	1.41657e+07	2.46161e+06	3.09997e+07	1.94831e+07	0	15814054	7.82506e+06	908157	0	4.481e-11	High		High	3.95677		3.81753	High		High	3.82646		3.62067	High	High		4.0976	3.97329		High	High	High	3.48452
	AYVPLAEMFGYATVLR	8	1	1	A0A0H3N1N7	M8(Oxidation)	1816.93	1.22603e+06	436148	4.95418e+06	0	0	1.01099e+06	0	0	0	0	3.78819e+06	0	0	3.79146e+06	0	3.25778e+06	3.38901e+06	0	0	6.906e-05	High			3.93754			High		High	3.82838		4.14495	High			3.64304					High
	GFEFENAIVGGVVPR	21	1	1	A0A0H3N1N7		1590.83	1.57862e+07	2.25939e+07	5.51998e+07	2.32752e+07	5.91546e+06	2.38151e+07	1.69407e+06	2.92961e+07	2.44337e+07	7.2852e+06	9.02015e+06	3.25008e+06	2.64036e+07	1.51605e+07	1.86006e+06	3.46372e+07	1.27127e+07	3.14406e+06	0	0.000482	High	High	High	3.84248	3.88434	4.10328	High	High	High	4.10515	4.09675	3.65565	High	High	High	4.04073	4.1683	4.15219	High	High	High	4.31228
	DTTTGDSLTDEK	17	1	1	A0A0H3N1N7		1282.56	1.68971e+07	1.49615e+07	1.8385e+07	5.95701e+06	2.9319e+07	2.77871e+07	0	5.36592e+07	4.28021e+07	1.0315e+07	1.04063e+07	5.90995e+06	1.43308e+07	1.34888e+07	1.38626e+07	1.30361e+07	4.7809e+06	2.81389e+06	0	1.549e-06	High		High	3.37727		2.57127	High	High	High	3.16314	3.02851	3.1596	High	High	High	2.63895	3.11664	3.23434	High	High	High	1.98597
	VLDGAVTVLDSQSGVEPQTETVWR	31	1	1	A0A0H3N1N7		2586.31	2.2013e+07	1.7709e+07	4.27376e+07	2.89337e+07	3.82579e+07	4.14606e+07	3.32126e+07	5.82571e+07	5.82043e+07	2.48286e+07	1.18961e+07	7.62364e+06	1.96935e+07	2.54494e+07	1.80165e+07	2.83208e+07	1.35756e+07	9.69377e+06	0	1.796e-09	High	High	High	3.16207	3.5833	3.05541	High	High	High	3.19033	2.88698	3.53564	High	High	High	3.33394	4.22041	2.75684	High	High	High	1.57361
	HASDEEPFAALAFK	26	1	1	A0A0H3N1N7		1532.73	7.32956e+06	8.01236e+06	1.2965e+07	7.19136e+06	7110425	11413175	4.0697e+06	38687887	1.91717e+07	7.36337e+06	3.21665e+06	1.53289e+06	1.24941e+07	5.71135e+06	2.68695e+06	1.06213e+07	0	1.36346e+06	0	5.28e-05	High	High	High	3.11768	3.185	3.83012	High	High	High	3.95503	4.2983	4.84392	High	High	High	4.62735	3.91884	3.65961	High	High	High	4.20629
	GVNPDTDAEEER	18	1	1	A0A0H3N1N7		1331.57	2.10622e+07	1.50906e+07	1.88359e+07	7.47584e+06	34485960	3.1296e+07	2.73373e+07	53461812	4.93619e+07	1.12365e+07	1.36134e+07	6.82176e+06	0	1.55202e+07	1.42924e+07	1.57783e+07	5.82035e+06	3.88466e+06	0	1.104e-06	High	High		3.04573	2.49306		High	High	High	2.6782	2.78367	2.4304	High	High	High	2.76423	2.37907	3.01467	High	High	High	2.83961
	SAQPTILEPMMLVTITAPEDNLGDVMGHVTAR	21	1	1	A0A0H3N1N7	M10(Oxidation); M11(Oxidation); M26(Oxidation)	3455.69	2.32888e+07	2.44361e+07	9.14848e+07	3.3394e+07	9.06175e+07	1.15539e+08	0	9.38282e+07	1.5487e+08	4.15718e+07	2.20529e+07	1.10537e+07	0	4.79459e+07	2.62054e+07	5.21838e+07	4.47325e+07	2.22787e+07	0	0.0001425	High		High	2.97454		2.20601	High	High	High	3.24138	3.56552	2.20294	High	High	High	2.2725	3.50338	3.45271	High	High	High	2.11476
	IMTDPFVGR	24	1	1	A0A0H3N1N7	M2(Oxidation)	1051.52	2.15178e+07	1.90947e+07	2.57487e+07	4.50575e+06	2.01371e+07	45214614	23753837	4.39217e+07	5.6375e+07	1.19677e+07	1.34834e+07	6.40033e+06	3.18933e+07	2.22336e+07	1.37888e+07	2.48777e+07	1.0959e+07	4.18242e+06	0	4.806e-07	High	High	High	2.71681	2.36209	2.2812	High	High	High	2.46266	2.33594	2.44335	High	High	High	2.62526	2.59519	2.44947	High	High	High	2.37628
	VNIIDTPGHVDFTIEVQR	36	1	1	A0A0H3N1N7		2053.07	0	4.80157e+06	0	6.18448e+06	4045748	2.16598e+06	1.16505e+06	5.44712e+06	0	0	785877	0	4.87182e+06	191008	1.01563e+06	7.04814e+06	0	0	0	0.005147	High	High	High	2.61218	1.86263	2.88499	High	High	High	2.90635	2.94037	3.56263	High	High	High	2.83297	3.18346	2.21246	High	High	High	3.00305
	LAEEDPTFR	23	1	1	A0A0H3N1N7		1077.52	36417526	2.78163e+07	5.20307e+07	1.22575e+07	4.87818e+07	6.21699e+07	4.27172e+07	5.82195e+07	9.68647e+07	2.01149e+07	1.85295e+07	1.35912e+07	4.36858e+07	3.61965e+07	2.9084e+07	4.12655e+07	2.02349e+07	1.63905e+07	0	0.05757	High	High	High	2.40328	3.0042	1.98384	High	High	High	2.42313	2.1061	2.33218	High	High	High	2.8608	2.72128	2.21723	High	High	High	2.03073
	SVQDEIIK	14	1	1	A0A0H3N1N7		931.509	5.44348e+06	0	0	0	1.88386e+07	2.38291e+07	1.65645e+07	1.37723e+07	1.88482e+07	2.85874e+06	3.34426e+06	2.667e+06	6.9997e+06	5.09477e+06	7.9435e+06	2.8363e+06	1.02524e+06	0	0	0.0002499	High	High	High	2.19817	2.46867	2.52909		High	High		2.08575	2.55195		High	High		2.62984	2.13288		High	High
	QATEYGVPR	16	1	1	A0A0H3N1N7		1020.51	1.79957e+07	0	2.57823e+07	1.95448e+06	0	2.97616e+07	0	1.72115e+07	4.28624e+07	9.0991e+06	1.32542e+07	7.03828e+06	2.06771e+07	2.28031e+07	1.73874e+07	1.54683e+07	1.05638e+07	4.95069e+06	0	0.002467	High		High	2.05345		2.08298	High	High	High	1.79997	1.75112	2.31884	High	High	High	1.97509	2.08296	2.36911	High	High	High	2.02701
	MGIALSK	17	1	1	A0A0H3N1N7	M1(Oxidation)	735.407	2.0682e+06	5.68238e+06	8.11452e+06	660132	3.50659e+06	5.75339e+06	1.89954e+06	2.82448e+06	5590379	1.53943e+06	2.03876e+06	1.35263e+06	2.25302e+06	2.42014e+06	0	1.98049e+06	2.45715e+06	692220	0	0.0033	High	High	High	1.97099	1.92292	1.72549	High	High	High	2.03883	1.61424	2.00161	High	High		1.89211	2.11358		High	High	High	1.74434
	VAASLALK	14	1	1	A0A0H3N1N7		772.493	9.54998e+06	1.02905e+07	1.88523e+07	2.00317e+06	0	1.12296e+07	0	0	0	3.54516e+06	9.09037e+06	2.98137e+06	5.55585e+06	1.28652e+07	2.985e+06	8.78177e+06	7.93523e+06	1.67219e+06	0	0.002717	High		High	1.83027		2.25049	High		High	2.07086		2.12827	High		High	2.16083		1.71337	High	High	High	1.64391
	GIIDLIK	17	1	1	A0A0H3N1N7		771.497	2.7821e+06	4.51349e+06	5.84964e+06	1.56029e+06	6.61565e+06	10288983	4.97283e+06	1.6215e+07	1.17049e+07	4.16557e+06	2.65234e+06	1.43141e+06	4.46101e+06	4.29268e+06	2.62191e+06	4.32347e+06	1.78377e+06	0	0	0.05762	High	High	High	1.15943	1.41852	1.80714	High	High	High	1.4432	1.8605	1.66668	High	High	High	1.47482	1.53456	1.45658	High	High	High	1.5113
	IGADFLYSVSTLHER	11	1	1	A0A0H3N1N7		1707.87	0	1.66064e+06	971177	1.28701e+06	0	0	0	686376	1.12016e+06	0	0	0	954545	1.02705e+06	0	2465112	0	0	0	0.007663			High			3.10898	High	High	High	2.08404	1.98634	1.80493	High	High		3.34676	1.83781		High		High	2.47358
	GTFMMVFDHYEDVPK	12	1	1	A0A0H3N1N7	M4(Oxidation); M5(Oxidation)	1847.79	0	0	0	0	0	2.7272e+06	0	0	0	0	2.59144e+06	0	0	2.2917e+06	0	1.16518e+06	1.86143e+06	0	0	0.003261									High			2.48556	High			2.28869					High
	QEIETVYAGDIAAAVGLK	15	1	1	A0A0H3N1N7		1847.94	0	0	304661	0	0	228734	0	0	0	0	0	0	0	0	0	0	0	0	0	0.004257		High	High		0.993809	1.63202		High			0.864729		High	High		1.52708	1.23571				High
	ILQMHANSR	2	1	1	A0A0H3N1N7	M4(Oxidation)	1085.55	0	0	0	0	0	0	7.18958e+06	0	0	0	0	0	0	0	0	0	0	0	0	0.09508		High			2.29837
	IGETHEGASQMDWMEQEQER	3	1	1	A0A0H3N1N7	D12(Phospho)	2470.97	0	0	0	0	0	0	0	0	0	0	1.03537e+06	0	0	851381	2.41451e+06	0	0	0	0	5.861e-05									High			2.77172			High			2.23062
	GLVESMANGVLAGYPIVDVK	2	1	1	A0A0H3N1N7		2032.05	0	0	0	0	0	0	0	0	0	0	0	0	0	0	0	0	0	0	0	0.008907			High			4.36824									High			1.85315
	IVFANK	9	1	1	A0A0H3N1N7		691.414	1.50822e+07	9.45706e+06	0	0	0	1.48702e+07	0	5.5543e+06	0	0	9.51909e+06	3.70442e+06	0	0	0	9.70366e+06	5.1073e+06	831539	0.001	0.007426	High			1.35443			High	High		1.85891	1.21796										High
	ILYYTGK	7	1	1	A0A0H3N1N7		857.478	0	8.98002e+06	0	0	9.2793e+06	0	11864453	0	1.55701e+07	0	0	4.0101e+06	0	1.33222e+07	0	0	6.4227e+06	0	0.001	0.1281		High			1.76236		High		High	1.93788		1.74104		High			2.06996
	SAQPTILEPMMLVTITAPEDNLGDVMGHVTAR	2	1	1	A0A0H3N1N7	M11(Oxidation); M26(Oxidation)	3439.7	0	0	0	0	0	0	0	0	0	0	0	0	0	3.15353e+06	0	0	0	0	0.001	0.006369									High			2.30601		High			2.47671
	NIGIMAHVDAGK	2	1	1	A0A0H3N1N7	M5(Oxidation)	1241.63	0	0	0	0	0	0	0	0	705515	0	0	0	0	0	0	0	0	0	0.001	0.005997														High			2.00307
	EFIPAVEK	2	1	1	A0A0H3N1N7		932.508	0	0	0	0	0	0	0	0	1.35403e+07	0	0	0	0	7.564e+06	0	0	0	0	0.005	0.05035									High			1.2629		High			1.64998
	GNTQIVR	1	1	1	A0A0H3N1N7		787.443	0	0	0	0	0	0	0	0	0	0	0	0	0	0	0	1.06252e+06	0	0	0.005	0.1211																					High
A0A0H3MT94	Chaperone protein DnaK OS=Streptococcus suis (strain BM407) OX=568814 GN=dnaK PE=2 SV=1 - [A0A0H3MT94_STRS4]	69.95	1	30	30	570	5.47128e+07	3.69896e+07	3.55669e+07	1.2493e+07	6.13125e+07	5.83942e+07	6.37585e+07	1.51166e+08	2.24422e+08	2.9293e+07	1.52173e+07	1.22285e+07	4.41822e+07	2.9581e+07	2.66185e+07	5.28329e+07	1.87744e+07	7.54504e+06	112.024	52.05	24	35	93.4494	43.19	20	30	117.344	49.26	23	35	86.2504	44.83	19	28	83.4836	35.14	14	23	103.836	40.72	19	30	93.7895
	LYEQAAAAQQAAAGQEGAQTANNADDDVVDGEFTEK	13	1	1	A0A0H3MT94		3696.65	9.71725e+06	0	0	9.08744e+06	9.44144e+06	0	13253603	2.38354e+07	5.03701e+07	1.4525e+07	0	3.50578e+06	4.27285e+06	0	0	0	0	0	0	5.091e-16	High	High	High	6.58526	5.66866	4.44709		High	High		4.82548	5.45587		High			5.60555		High	High		5.63955
	SVNPDEVVAMGAAIQGGVITGDVK	102	1	1	A0A0H3MT94	M10(Oxidation)	2343.19	3.59548e+07	13273480	12652006	1.62441e+07	3.94492e+07	4.46385e+07	4.24461e+07	66932776	8.69274e+07	0	8.86771e+06	7491649	1.54685e+07	2.54538e+07	1.1664e+07	3.51505e+07	9.83111e+06	5.17759e+06	0	3.41e-05	High	High	High	5.41607	5.93488	5.92727	High	High	High	5.37287	6.20226	5.46774	High	High	High	5.97785	5.70681	5.31964	High	High	High	5.74362
	EQTIVIQSNSGLTDEEIDR	59	1	1	A0A0H3MT94		2147.04	1.42155e+07	8.87635e+06	1.35578e+07	8.65182e+06	2.0156e+07	1.52611e+07	2.07949e+07	4.36991e+07	5.43828e+07	1.85815e+07	8.66082e+06	8.88352e+06	1.63635e+07	1.13591e+07	1.47542e+07	1.67219e+07	3.92423e+06	6.26353e+06	0	1.987e-05	High	High	High	5.10303	4.2171	4.68376	High	High	High	4.15713	5.13556	5.5348	High	High	High	4.35219	5.38337	4.83965	High	High	High	4.06875
	NDVDQAIFATEK	23	1	1	A0A0H3MT94		1350.65	6.04945e+07	2.60958e+07	2.79135e+07	6.5811e+06	3.15549e+07	3.38562e+07	1.86089e+07	2.04859e+08	194422193	2.32079e+07	1.44513e+07	1.03269e+07	5.13788e+07	2.49888e+07	1.50855e+07	5.50211e+07	9.49512e+06	7.21651e+06	0	9.778e-16	High	High	High	4.66482	3.91045	4.10647	High	High	High	4.17945	4.37939	4.42308	High	High	High	4.32894	4.2295	4.31183	High	High	High	3.39345
	IVNEPTAAALAYGLDK	14	1	1	A0A0H3MT94		1645.88	7.73472e+06	1.19789e+07	1.83998e+07	0	0	7049596	0	1.5313e+07	26779880	4.18255e+06	3.41847e+06	1.07552e+06	2.96612e+06	4.06379e+06	0	3.12814e+07	6.89656e+06	0	0	4.361e-13	High		High	4.14057		4.07416	High	High	High	4.73847	3.683	4.91164	High	High	High	4.87598	5.02463	2.73976		High	High
	AAQEANNLDDMK	21	1	1	A0A0H3MT94	M11(Oxidation)	1335.58	2.61828e+07	1.23991e+07	1.23352e+07	6.28655e+06	3.10983e+07	1.28554e+07	2.0837e+07	7.08038e+07	8.02102e+07	9.76764e+06	4.9763e+06	5.57884e+06	2.60853e+07	7.10336e+06	1.4428e+07	3.24396e+07	4.37546e+06	5.44708e+06	0	2.142e-08	High	High	High	3.96215	3.46166	3.80815	High	High	High	3.76858	3.74223	3.93257	High	High	High	3.79471	3.09462	3.78838	High	High	High	3.58556
	DQAQAALDELK	18	1	1	A0A0H3MT94		1201.61	1.23191e+07	7.09526e+06	6.05595e+06	2.08418e+06	7.61545e+06	5.90175e+06	4.33421e+06	45517077	3.13909e+07	3.92052e+06	2.98525e+06	1.94725e+06	1.598e+07	4.86067e+06	3.4092e+06	1.26376e+07	2.05718e+06	1.33864e+06	0	2.337e-08	High	High	High	3.93762	3.95515	3.66784	High	High	High	3.52415	4.35582	3.55025	High	High	High	4.01065	3.8714	3.52836	High	High	High	3.03124
	SQVFSTAADNQPAVDIHVLQGERPMAADNK	39	1	1	A0A0H3MT94	M25(Oxidation)	3225.56	2.42339e+07	4.06799e+07	33951206	1.18711e+07	82263652	7.81196e+07	9.2874e+07	98107947	2.32629e+08	37425578	1.43751e+07	1.14436e+07	36740870	3.34899e+07	2.00962e+07	5.9128e+07	2.47549e+07	4.89904e+06	0	3.969e-09	High	High	High	3.68674	3.28273	3.38479	High	High	High	4.06725	4.43402	3.58285	High	High	High	3.77149	4.30835	3.33278	High	High	High	3.19722
	FQLTDIPAAPR	17	1	1	A0A0H3MT94		1228.67	1.96779e+07	2.98363e+06	6.95187e+06	553374	0	1.20028e+07	0	0	7.56544e+06	4.55751e+06	1.40182e+07	2.32379e+06	2.3116e+06	2.24571e+07	991459	3.45778e+07	1.63868e+07	5.16662e+06	0	0.001449	High		High	3.442		2.81272	High		High	2.78248		3.50099	High	High	High	3.01421	3.15523	3.03682	High	High	High	2.6926
	NGEIIVGDAAK	19	1	1	A0A0H3MT94		1086.58	1.51778e+07	4.104e+07	3.26414e+07	8.41801e+06	1.28071e+07	1.33772e+07	8.70552e+06	3.65186e+07	6.56194e+07	7.07062e+06	5.2404e+06	5.86533e+06	1.15201e+07	8.78812e+06	9.01153e+06	1.66647e+07	9.34319e+06	7.32457e+06	0	1.025e-07	High	High	High	3.40181	3.07693	2.88766	High	High	High	3.13547	3.53186	3.25847	High	High	High	2.90562	3.43483	2.99039	High	High	High	2.38852
	GYAEEYLGEK	18	1	1	A0A0H3MT94		1158.53	1.51802e+07	2.51565e+07	3.70032e+07	0	1.95695e+07	2.37185e+07	1.82146e+07	3.78311e+07	1.0999e+08	1.19306e+07	5.73917e+06	5.68349e+06	6.76204e+06	7.85715e+06	0	1.26748e+07	8.22073e+06	5.50988e+06	0	0.0002541	High	High	High	3.29152	2.75817	2.6439	High	High	High	3.28484	3.34826	2.92954	High	High		3.20318	2.95229			High	High
	LGGDDFDQK	32	1	1	A0A0H3MT94		994.447	5.49024e+07	2.77924e+07	3.1892e+07	9.36377e+06	6.22246e+07	5.13827e+07	5.59555e+07	1.5053e+08	2.46216e+08	2.72456e+07	13896088	1.32016e+07	4.4427e+07	29468362	4.02507e+07	4.43496e+07	1.0535e+07	8.09404e+06	0	9.381e-06	High	High	High	3.075	2.99902	2.37414	High	High	High	2.9904	3.1483	2.78101	High	High	High	3.10427	3.38353	2.62236	High	High	High	3.00026
	QAVTNPDTIISIK	17	1	1	A0A0H3MT94		1399.78	3.86762e+07	23296240	3.26696e+07	5.81269e+06	5.79554e+06	1.99179e+07	0	1.49163e+07	6.49343e+07	1.40968e+07	1.60484e+07	1.20404e+07	8.33949e+06	1.0729e+07	4.28105e+06	8.54767e+06	5.3377e+06	1.34993e+06	0	0.00803	High		High	3.0456		2.89454	High	High	High	3.19711	2.74617	2.72186	High	High	High	2.55594	2.78024	2.33764	High	High	High	2.71824
	IPAVVEAVK	21	1	1	A0A0H3MT94		925.572	4.05602e+07	2.92488e+07	3.57463e+07	3.07338e+06	3.06223e+06	4.56804e+07	2.85577e+06	6.13574e+07	1.76237e+08	1.89865e+07	1.51522e+07	7.39117e+06	2.15587e+07	2.57846e+07	3.76434e+06	3.86741e+07	1.51814e+07	5.5437e+06	0	3.353e-08	High	High	High	2.87347	2.11126	2.51671	High	High	High	2.27695	2.74582	2.36097	High	High	High	2.5721	2.79193	2.2069	High	High	High	1.7612
	IIANPEGNR	15	1	1	A0A0H3MT94		983.526	8.13946e+06	2.23635e+07	2.02361e+07	2005783	0	8.83062e+06	0	2.91768e+06	42514215	5.4976e+06	6.39374e+06	2.67521e+06	0	9.20023e+06	1.72213e+06	1.22601e+07	8.72452e+06	4.5956e+06	0	2.752e-05	High			2.76604			High	High	High	2.50932	2.98945	2.88118	High	High	High	2.57064	2.08961	2.81807	High	High	High	2.29097
	LENLNEK	12	1	1	A0A0H3MT94		859.452	1.94437e+07	0	1.1779e+07	2.63726e+06	0	0	0	6.38649e+07	9.25157e+07	9.8019e+06	0	0	0	0	0	1.81347e+07	5.42651e+06	3.37139e+06	0	0.001722	High	High		2.41934	2.09505		High	High		2.22401	2.11325		High	High		2.39862	2.10254		High	High	High	2.17175
	NGIVSVK	8	1	1	A0A0H3MT94		716.43	6.11914e+06	0	0	0	0	0	0	1.40631e+07	1.35471e+07	0	0	0	0	0	0	5.45121e+06	876075	0	0	0.004627	High			2.2576				High			1.7083			High			2.30207		High	High	High	1.54359
	IIDHMVAEFK	17	1	1	A0A0H3MT94	M5(Oxidation)	1218.62	1.60087e+06	2.97973e+06	3.86258e+06	0	0	4.32905e+06	0	8.59235e+06	2.10295e+07	2.16004e+06	0	0	608659	463505	0	2.64104e+06	985880	0	0	0.0006888	High		High	2.19185		2.45607	High	High	High	2.44087	2.16198	2.14344	High	High		2.80311	2.57271			High	High
	AVITVPAYFNDAQR	3	1	1	A0A0H3MT94		1564.81	839620	0	0	0	0	0	0	0	0	0	3.23581e+06	0	0	2857070	0	0	0	0	0	1.076e-05	High			1.89322					High			1.72825
	IAGLEVER	12	1	1	A0A0H3MT94		886.499	1.54556e+06	3.71619e+06	4.77587e+06	318829	0	3.69831e+06	0	0	1.93005e+07	2.11388e+06	1.83592e+06	0	0	3.62862e+06	0	3.40567e+06	2.14129e+06	425963	0	0.002312	High			1.81082			High		High	2.15082		2.25758	High	High		2.10158	2.02536		High	High	High	2.00793
	ENGIDLSADK	13	1	1	A0A0H3MT94		1061.51	4.87414e+07	0	2.60044e+07	5.97375e+06	0	568743	0	6.81731e+07	1.23084e+08	0	9.87879e+06	9.39873e+06	2.15869e+07	1.57106e+07	1.95088e+07	0	9.32356e+06	0	0	0.09331	High		High	1.73261		1.94054		High	High		2.14483	1.91413	High	High	High	1.75016	1.57276	2.28682	High			2.15899
	GIPQIEVTFDIDK	13	1	1	A0A0H3MT94		1474.78	1.2965e+06	2.14328e+06	4.66798e+06	1.15142e+06	0	1.74433e+06	0	4.9397e+06	1.66476e+07	0	0	0	5.8441e+06	2.97341e+06	0	1.34273e+07	1.75372e+06	0	0	0.002135	High		High	1.32583		2.04858	High	High	High	2.35092	2.95015	2.49881	High	High		2.95227	3.09505		High		High	2.75455
	IIGIDLGTTNSAVAVLEGTESK	26	1	1	A0A0H3MT94		2188.16	0	0	381750	0	0	0	0	0	344184	0	0	0	0	0	0	0	0	0	0	0.001042							High	High		3.76917	1.81191		High	High		4.4592	4.35944		High	High		4.27718
	FDELTYDLVER	8	1	1	A0A0H3MT94		1399.67	0	0	466218	0	323918	735865	0	1.28782e+06	5159804	423123	0	0	0	0	0	0	0	0	0	2.408e-06								High			3.55918		High	High		2.85823	3.83158			High
	EYTPQEISAMILQYLK	4	1	1	A0A0H3MT94	M10(Oxidation)	1942.98	0	0	516228	0	0	0	0	0	761789	0	0	0	0	324170	0	569135	0	0	0	0.009466									High			1.76776	High	High		2.21448	1.33553				High
	DVVLLDVTPLSLGIETMGGVFTK	13	1	1	A0A0H3MT94	M17(Oxidation)	2420.28	0	0	0	0	0	0	0	376469	1.7006e+06	0	0	0	0	658455	0	883425	0	0	0	1.84e-07			High			1.30709		High	High		2.90879	3.45338		High			4.04255				High
	DLSGVTSTQISLPFITAGAAGPLHLEMTLTR	1	1	1	A0A0H3MT94	M27(Oxidation)	3213.67	0	0	0	0	0	0	0	0	0	0	0	0	0	0	0	0	0	0	0	4.818e-05														High			3.11034
	AQALAVK	10	1	1	A0A0H3MT94		700.435	6.57373e+06	3.41581e+06	3.46556e+06	0	0	0	0	1.77487e+07	2.31301e+07	0	2.46963e+06	0	0	1.47491e+06	1.68729e+06	5.62671e+06	1.59966e+06	0	0.001	0.01763	High			1.90425			High	High	High	1.87213	2.07724	1.99047	High	High	High	1.86462	1.79534	1.75927			High
	TTPSVVSFK	1	1	1	A0A0H3MT94		965.53	3.91262e+06	0	0	0	0	0	0	0	0	0	0	0	0	0	0	0	0	0	0.006	0.07721	High			1.28713
	GFDAER	1	1	1	A0A0H3MT94		694.315	0	0	0	0	0	0	0	0	5.97692e+06	0	0	0	0	0	0	0	0	0	0.008	0.1087														High			1.45245
A0A0H3MXA0	Phosphoglycerate kinase OS=Streptococcus suis (strain BM407) OX=568814 GN=pgk PE=3 SV=1 - [A0A0H3MXA0_STRS4]	69.67	1	21	21	621	3.55773e+07	4.81797e+07	6.00714e+07	1.42437e+07	7.26328e+07	1.64022e+08	6.66145e+07	1.43361e+08	1.65051e+08	3.40894e+07	2.85789e+07	1.52393e+07	6.0868e+07	5.72493e+07	2.92767e+07	3.84922e+07	2.14008e+07	7.77325e+06	71.9595	49.12	15	24	89.9938	43.36	15	28	100.311	56.64	18	35	44.0509	38.85	13	15	134.908	57.14	17	52	206.4	53.13	17	67	142.193
	SIIGGGDSAAAAINLGR	80	1	1	A0A0H3MXA0		1542.82	6.28317e+06	1.57392e+07	2.70028e+07	1.22154e+07	3.93298e+07	5.32322e+07	4.7184e+07	3.31099e+07	5.46851e+07	1.35228e+07	1.00875e+07	7.29719e+06	2.61605e+07	2.55739e+07	1.61174e+07	2.34304e+07	1.33703e+07	6602773	0	0.0003337	High	High	High	5.17759	5.95953	5.532	High	High	High	5.31317	5.49444	5.27292	High	High	High	5.36338	5.74185	5.14887	High	High	High	4.74069
	DTDGEAVSEGFLGLDIGPK	114	1	1	A0A0H3MXA0		1919.92	1.47434e+07	2.51513e+07	3.59332e+07	1.87292e+07	1.00689e+08	8.48806e+07	8.94462e+07	1.02081e+08	87561354	2.55471e+07	1.49562e+07	7.18127e+06	3.93056e+07	3.45456e+07	3.12589e+07	2.60481e+07	1.56542e+07	8.19565e+06	0	1.956e-14	High	High	High	4.71372	4.96348	5.57644	High	High	High	4.70197	4.98406	5.22534	High	High	High	4.73283	5.71109	5.13419	High	High	High	5.09228
	LGQDVAFIAGATR	17	1	1	A0A0H3MXA0		1318.71	7.76513e+06	2.71991e+07	3.36413e+07	7.35112e+06	5.61757e+06	5.60261e+07	7.75921e+06	0	2.23324e+07	8.02595e+06	1.34859e+07	0	0	2.73944e+07	5.94519e+06	0	0	0	0	5.28e-05	High	High		4.04836	3.66042		High		High	3.76998		4.90383	High	High	High	3.78688	3.84124	4.38916	High	High		4.29204
	EANAFAGYTEVR	20	1	1	A0A0H3MXA0		1327.63	2.70139e+07	3.98175e+07	4.84432e+07	1.11799e+07	5.16249e+07	1.45507e+08	1.33653e+07	1.3883e+08	164307326	2.98899e+07	2.60826e+07	1.31129e+07	5.39534e+07	5.03568e+07	2.5496e+07	4.05447e+07	2.33348e+07	7.12982e+06	0	1.16e-07	High	High	High	3.8349	3.54905	3.87031	High	High	High	3.17421	3.7424	3.61493	High	High	High	3.71335	3.66551	3.71681	High	High	High	2.93084
	FSWISTGGGASMELLEGK	28	1	1	A0A0H3MXA0	M12(Oxidation)	1885.9	1.55409e+07	3.37423e+07	4.83673e+07	0	2.35795e+07	6.40096e+07	9.60807e+06	119880092	7.35886e+07	2.47203e+07	9.70021e+06	2.65117e+06	3.50286e+07	1.95107e+07	3.40375e+06	2.8663e+07	7.59561e+06	0	0	7.069e-11	High	High	High	3.77619	5.55982	4.34831	High	High	High	5.46271	5.64468	4.70503	High	High	High	4.81809	5.46584	4.22165		High	High
	SHASNVGISANVEK	78	1	1	A0A0H3MXA0		1412.71	1.11592e+07	2.03555e+07	1.85548e+07	9.72867e+06	6.57756e+06	2.49766e+07	832873	1.12824e+07	2.59913e+06	3.28774e+06	10335129	6.12181e+06	2.15463e+07	1.49887e+07	1.05157e+07	1.97756e+07	9.19532e+06	2.37906e+06	0	5.828e-09	High	High	High	3.77239	4.6731	4.5715	High	High	High	4.55585	4.57946	4.65341	High	High	High	4.51341	4.79824	4.2494	High	High	High	4.14553
	SLAPVAADLAAK	27	1	1	A0A0H3MXA0		1126.64	37530364	5.21789e+07	6.71747e+07	9.54691e+06	3.84358e+07	1.88245e+08	4.36294e+07	1.38097e+08	1.71968e+08	4.17333e+07	3.36706e+07	1.69471e+07	59474616	6.0167e+07	1.60942e+07	3.68997e+07	2.04661e+07	7.23853e+06	0	3.768e-08	High	High	High	3.11005	2.64108	2.757	High	High	High	3.20395	3.20465	2.76556	High	High	High	2.85604	3.23265	2.9711	High	High	High	2.03869
	IGVIENLLEK	40	1	1	A0A0H3MXA0		1127.67	1.68108e+07	2.96357e+07	5.03308e+07	1.17865e+07	4.721e+07	1.33725e+08	2.97702e+07	1.27881e+08	1.08193e+08	3.06451e+07	1.3799e+07	9.10557e+06	4.3892e+07	3.33472e+07	9.90853e+06	2.8391e+07	1.26578e+07	3.48642e+06	0	2.58e-09	High	High	High	2.76185	2.87471	3.2828	High	High	High	3.45843	3.35383	2.80596	High	High	High	3.22946	3.29399	2.99816	High	High	High	2.44866
	VDFNVPLK	17	1	1	A0A0H3MXA0		931.526	3.36811e+06	3.22641e+06	3.98726e+06	436372	1.13675e+06	4.07698e+06	408114	1.23195e+07	5.74487e+06	947439	994695	307162	4.97586e+06	2.3091e+06	0	2.66385e+06	335543	0	0	1.629e-06	High	High	High	2.7616	2.17125	2.41375	High	High	High	2.53397	2.43631	2.36963	High	High	High	2.69992	2.57869	2.5255	High	High	High	1.57858
	YILEQGGR	16	1	1	A0A0H3MXA0		935.497	9.60916e+06	1.59777e+07	1.63038e+07	2.46714e+06	1.03283e+07	0	9.66787e+06	3.58363e+07	4.20565e+07	6.36555e+06	5.76212e+06	0	1.72095e+07	1.51075e+07	5.04508e+06	9.88097e+06	2.01038e+06	471005	0	5.177e-05	High	High	High	2.74019	2.50155	2.08634	High	High	High	2.40326	2.51213	2.10219	High	High	High	1.90891	2.44532	2.59978	High	High	High	2.11248
	FDEALTGAK	41	1	1	A0A0H3MXA0		951.479	4.21875e+07	5.25429e+07	6.27085e+07	9.12245e+06	6.55846e+07	1.58314e+08	6.32132e+07	1.53155e+08	1.58879e+08	2.7704e+07	2.59836e+07	1.5658e+07	6.9176e+07	6.1224e+07	3.10752e+07	3.80322e+07	2.04016e+07	7.88557e+06	0	0.007238	High	High	High	2.57699	2.52306	3.40716	High	High	High	3.74498	3.04353	3.04386	High	High	High	2.77477	3.41213	2.86529	High	High	High	3.24526
	FEDVDGK	16	1	1	A0A0H3MXA0		809.368	1.68164e+06	1.60307e+06	2.67325e+06	0	5.93562e+06	6.66477e+06	4.70258e+06	8.53841e+06	7.52202e+06	1.01435e+06	679429	634665	3.40822e+06	1.86162e+06	1.37718e+06	0	736823	415943	0	0.001736	High	High	High	2.20045	2.26205	1.69312	High	High	High	1.96094	1.87331	1.89615	High	High	High	2.29917	2.18594	1.83713		High
	ITAALPTIK	17	1	1	A0A0H3MXA0		927.586	2.27338e+07	3.24815e+07	3.66857e+07	4.47249e+06	6.74327e+06	4.63427e+07	4.49926e+06	8.05792e+07	4.77302e+07	1.04303e+07	8.73244e+06	0	2.52346e+07	2.49109e+07	2.88838e+06	1.25018e+07	3.25504e+06	409491	0	0.08902	High	High	High	1.95735	2.42467	2.17603	High	High	High	2.12173	2.38333	2.0252	High	High	High	1.79736	2.13625	1.96591	High	High	High	2.32608
	VLPGLAALTEK	16	1	1	A0A0H3MXA0		1111.67	1.70197e+07	0	3.55654e+07	1.05794e+07	9.09007e+06	7.53287e+07	0	4.21349e+07	3.12875e+07	1.22995e+07	1.59885e+07	6.84885e+06	2.25783e+07	2.94747e+07	1.1386e+07	2.06308e+07	0	0	0	7.683e-06	High		High	1.79562		1.6796		High	High		1.94827	2.32368	High	High	High	1.83804	1.7993	1.76056	High	High	High	2.12571
	TVVWNGPMGVFENPDFQAGTIGVMDAIVK	6	1	1	A0A0H3MXA0	M8(Oxidation); M24(Oxidation)	3124.52	1.06961e+06	0	4.97638e+06	0	4.3021e+06	0	0	1.31444e+07	1.02326e+07	0	513593	0	0	0	0	0	0	0	0	0.0005003	High			1.57957				High			2.87637		High	High		1.93643	2.82307
	AILFSHLGR	15	1	1	A0A0H3MXA0		1013.59	0	2.03964e+06	1.31154e+06	0	1.02678e+06	4.29213e+06	812224	1.64689e+06	2.75511e+06	715906	758304	221129	507231	1.53427e+06	510650	2.01421e+06	463204	0	0	0.002409		High	High		2.26364	1.83369	High	High	High	2.37606	2.34566	2.18307	High	High	High	2.43069	2.15131	1.73088		High	High
	VLIGGGMTYTFYK	13	1	1	A0A0H3MXA0	M7(Oxidation)	1465.74	0	0	1.08583e+06	5.76972e+06	0	934227	1.61416e+06	0	325370	704654	4.1789e+06	1.90071e+06	0	0	4.06824e+06	1.66137e+06	2.54645e+06	0	0	9.907e-07		High			2.86793			High			2.33679		High	High	High	2.74954	2.01915	3.20576	High	High	High	2.69685
	GAELEAAINALEDGQVLLVENTR	50	1	1	A0A0H3MXA0		2425.24	0	0	0	0	575948	279246	1.09477e+06	182210	495379	0	0	0	48225.7	388343	0	0	0	0	0	8.17e-07		High	High		2.98944	2.1443		High	High		1.75921	3.03128		High			3.77962
	YWASLGDGIFVNDAFGTAHR	2	1	1	A0A0H3MXA0		2197.05	0	0	0	0	0	0	0	0	0	0	0	0	897294	0	0	0	0	0	0	0.06733			High			2.16612
	DGVITNDNR	1	1	1	A0A0H3MXA0		1003.48	0	0	0	0	0	0	0	0	0	0	0	0	3.65584e+06	0	0	0	0	0	0	0.05613			High			2.13938
	LILPVDSK	7	1	1	A0A0H3MXA0		884.546	0	3.93484e+07	3.72876e+07	0	0	7.43534e+07	2.0816e+07	0	7.12533e+07	0	0	0	0	3.41381e+07	1.39867e+07	0	0	0	0.001	0.123		High			1.42623		High		High	1.37937		1.81264	High	High	High	1.33841	1.44419	1.40075
A0A0H3N0F1	Pyruvate kinase OS=Streptococcus suis (strain BM407) OX=568814 GN=pyk PE=3 SV=1 - [A0A0H3N0F1_STRS4]	69.06	1	26	26	584	2.79419e+07	4.83879e+07	6.30745e+07	2.77979e+07	7.39492e+07	1.23579e+08	6.45849e+07	1.05435e+08	1.11292e+08	2.37168e+07	2.14208e+07	1.10808e+07	4.27957e+07	3.75357e+07	2.21111e+07	3.8106e+07	1.8994e+07	8.23738e+06	90.8249	58.68	22	33	98.7537	64.67	23	36	125.59	64.67	23	47	83.6259	63.07	22	33	107.932	61.48	22	40	135.553	62.48	22	50	79.4455
	SEVSDVFNAVIDGTDATMLSGESANGK	20	1	1	A0A0H3N0F1	M18(Oxidation)	2730.24	2.52516e+06	1.83528e+06	5.66303e+06	1.25517e+06	9.99543e+06	8.09768e+06	7.70686e+06	1.27434e+07	8.7035e+06	2.27596e+06	1.11556e+06	419837	5.4759e+06	2.15039e+06	2.62514e+06	4.63547e+06	933205	376850	0	1.516e-15	High	High	High	4.62955	4.86133	3.81479	High	High	High	4.0839	4.87995	3.88865	High	High	High	5.30545	4.85378	4.57118	High	High	High	3.28844
	IENQQGIDNIDEIIEAADGIMIAR	30	1	1	A0A0H3N0F1	M21(Oxidation)	2657.3	1.16393e+07	1.61702e+07	2.57375e+07	9.8838e+06	5.63086e+07	5.49559e+07	4.63885e+07	4.89574e+07	5.41094e+07	1.19042e+07	6.14725e+06	5.51084e+06	2.00834e+07	1.69197e+07	1.66522e+07	0	0	0	0	0.0001057	High	High	High	4.32685	3.0138	5.22098	High	High	High	3.22561	4.05045	5.19513	High	High	High	4.20981	4.19944	5.19367	High	High		1.98435
	GDMGIEVPFEMVPVYQK	32	1	1	A0A0H3N0F1	M3(Oxidation); M11(Oxidation)	1970.93	4.33235e+07	4.94003e+07	7.04218e+07	3.77501e+07	1.20868e+08	2.12231e+08	9.85751e+07	2.16978e+08	2.07906e+08	4.73194e+07	3.25677e+07	1.84517e+07	5.23736e+07	4.82913e+07	3.15909e+07	5.41327e+07	2.85098e+07	1.75241e+07	0	0.000229	High	High	High	4.23829	4.98256	4.55981	High	High	High	4.03146	4.6888	4.79635	High	High	High	4.73464	4.89934	4.55021	High	High	High	3.57831
	FNFSHGDHQEQGDR	26	1	1	A0A0H3N0F1		1673.7	7.44506e+06	2.89656e+06	1.83434e+06	6.461e+06	0	1.65827e+06	2.76152e+06	4.67925e+07	3.97993e+07	9.37534e+06	6.65558e+06	7.30684e+06	3.34469e+07	1.14309e+07	1.80901e+07	0	0	0	0	2.667e-08	High	High	High	4.20699	3.64602	4.33674	High	High	High	4.14215	3.87726	3.29731	High	High	High	4.20325	4.4313	4.10427	High	High		2.99628
	YRPDADILAVTFTEK	39	1	1	A0A0H3N0F1		1738.9	3.16721e+06	8.80197e+06	6.01036e+06	6.88269e+06	1.49469e+06	8.76532e+06	278097	1.86882e+06	1.13303e+06	538475	1.47426e+06	1.06048e+06	5.90555e+06	4.47665e+06	705999	6.56475e+06	1.42096e+06	448084	0	7.154e-05	High	High	High	4.12625	2.46223	5.25051	High	High	High	4.50116	4.81915	5.07974	High	High	High	4.71485	3.85021	4.2652	High	High	High	4.90285
	AVITATNMLETMTEKPR	62	1	1	A0A0H3N0F1	M8(Oxidation); M12(Oxidation)	1937.97	1.04692e+07	1.5213e+07	2.73174e+07	4.98382e+06	29143147	8.27399e+07	8.80998e+06	5.03689e+07	5.71215e+07	5.45911e+06	7.83793e+06	2.18808e+06	1.073e+07	1.2293e+07	8.37725e+06	1.38191e+07	5.06317e+06	807596	0	6.653e-09	High	High	High	3.95096	3.95598	3.86741	High	High	High	2.92402	3.56473	3.66974	High	High	High	3.89587	3.903	2.95753	High	High	High	1.4791
	IAALITEGANVFR	17	1	1	A0A0H3N0F1		1374.77	1.77387e+06	7.52391e+06	7.99885e+06	1.35591e+07	5.15489e+06	4.89801e+06	5.39541e+06	3.63128e+06	2.09131e+06	944344	2.89787e+06	1.70058e+06	2.43214e+06	3.01589e+06	2.6194e+06	0	0	0	0	0.002451	High	High	High	3.68636	3.01939	3.27566	High	High	High	3.98634	4.05453	4.20974	High	High	High	3.40619	3.28473	3.03524	High	High		3.58655
	ETGNDHVQLFAK	24	1	1	A0A0H3N0F1		1358.67	1.289e+07	2.78726e+07	2.98894e+07	4.05714e+06	1.20952e+07	4.53648e+07	8.38999e+06	3.61516e+07	3.5098e+07	6.19584e+06	1.04897e+07	4.70909e+06	2.24957e+07	1.25508e+07	4.72953e+06	0	0	0	0	1.129e-05	High	High	High	3.51928	3.4724	3.50803	High	High	High	2.16653	3.41294	3.75356	High	High	High	3.34149	3.04702	2.17386	High	High		1.77342
	IVATLGPAVEIR	23	1	1	A0A0H3N0F1		1238.74	1.63841e+07	2.70364e+07	3.41355e+07	7.80736e+06	1.02685e+07	4.70145e+07	1.00058e+07	1.98562e+07	1.62466e+07	7.06605e+06	1.42197e+07	3.86615e+06	1.98684e+07	1.87282e+07	3.96106e+06	2.85046e+07	1.2722e+07	1.44981e+06	0	1.011e-06	High	High	High	3.46884	3.15101	2.99872	High	High	High	3.13909	3.48521	2.48798	High	High	High	3.86277	3.28614	3.25656	High	High	High	2.70919
	EFVVLVENDGVIAK	40	1	1	A0A0H3N0F1		1531.83	1.02331e+06	3.52438e+06	5.05288e+06	3.00227e+06	3.18757e+06	2.54068e+06	0	1.24205e+06	3.96318e+06	1.60679e+06	1.42011e+06	1.52504e+06	3.22365e+06	2.93811e+06	1.33206e+06	0	0	0	0	2.43e-08	High		High	3.44174		4.60143	High	High	High	4.31294	4.91091	4.46857	High	High	High	3.74621	4.53836	4.22433	High	High		3.86483
	FGDDGYWGEK	15	1	1	A0A0H3N0F1		1173.49	9.15403e+06	8.83886e+06	1.28479e+07	2.3781e+06	1.47118e+07	2.09468e+07	1.48351e+07	3.61003e+07	25295685	4.68728e+06	2.38347e+06	1.48184e+06	9.65838e+06	3.77318e+06	4.15042e+06	0	0	0	0	1.744e-06	High	High	High	3.37103	3.08244	3.38193	High	High	High	2.86339	2.84936	2.8661	High	High	High	3.21518	3.13267	3.06478	High	High		2.92432
	LVVTVTETGYSAR	31	1	1	A0A0H3N0F1		1395.75	0	1.19679e+06	0	4.32436e+06	562055	156871	0	0	0	0	0	2.71681e+06	1.90887e+06	3.06645e+06	2873005	2.56258e+06	1.02765e+06	0	0	1.679e-05	High	High	High	3.35494	2.35265	3.22211	High		High	3.2605		3.71258	High	High	High	3.42506	2.6615	3.53898	High		High	3.95864
	NAQTLLNEYGR	19	1	1	A0A0H3N0F1		1278.64	1.5061e+07	3.36039e+07	2.82595e+07	1.02203e+07	4.46707e+07	7.57658e+07	4.87912e+07	4.89549e+07	68849032	1.19269e+07	1.10638e+07	7.48385e+06	3.11636e+07	2.15996e+07	1.64597e+07	3.16807e+07	1.57503e+07	5.61514e+06	0	0.0203	High	High	High	3.25578	3.17611	3.14673	High	High	High	3.19886	3.56989	3.34218	High	High	High	3.18082	3.26174	3.60707	High	High	High	3.02623
	SLMLNWGVIPIVTNRPDSTDDMFDLAER	24	1	1	A0A0H3N0F1	M3(Oxidation); M22(Oxidation)	3237.56	2.4118e+07	6.21594e+07	8.46663e+07	3.20844e+07	2.92495e+07	7.10572e+07	1.23925e+07	3.78816e+07	3.67626e+07	7.97533e+06	1.74749e+07	7.26251e+06	4.25665e+07	4.27162e+07	1.45732e+07	0	0	0	0	7.822e-07	High	High	High	3.223	2.38753	2.43089	High	High	High	3.08852	4.14866	2.92708	High	High	High	2.65099	2.87815	4.07806	High	High		2.93922
	LDVESSAQK	17	1	1	A0A0H3N0F1		976.494	1.17453e+07	1.37768e+07	0	4.19723e+06	3.16949e+07	3.84096e+07	3.05726e+07	4.61974e+07	3.78952e+07	0	6.52542e+06	4.14603e+06	2.33223e+07	8.80776e+06	1.30651e+07	0	0	0	0	0.01813	High	High	High	3.15737	3.11948	2.68925	High	High	High	2.4916	2.85546	2.98028		High	High		3.03019	3.25613	High			2.87782
	IPFPALAER	15	1	1	A0A0H3N0F1		1013.58	2.60523e+06	8.80728e+06	7.29426e+06	5.5814e+06	6.53055e+06	1.357e+07	5.99485e+06	7.26038e+06	8.34339e+06	3.80086e+06	5.71938e+06	3046213	2.81803e+06	7.9115e+06	3.90328e+06	0	0	0	0	4.538e-06	High	High	High	2.67764	1.89735	1.77336	High	High	High	2.31153	2.17161	1.27847	High	High	High	2.18002	1.7899	2.14698	High	High		2.01023
	LGLTVVEK	30	1	1	A0A0H3N0F1		858.528	1.36141e+07	2.10392e+07	2.54795e+07	6.35606e+06	1.62504e+07	3.61244e+07	1.1836e+07	4.15099e+07	3.90938e+07	8.95718e+06	9.80041e+06	6.19822e+06	2.03408e+07	1.43855e+07	9.59058e+06	0	0	0	0	0.0005538	High	High	High	2.66448	2.65319	2.6121	High	High	High	2.73333	2.89992	2.80002	High	High	High	2.83601	2.55249	2.80232	High	High		2.16331
	VGFLLDTK	21	1	1	A0A0H3N0F1		892.513	8.43269e+06	1.38948e+07	1.84163e+07	2.9548e+06	2.0222e+06	2.86199e+07	2.04916e+06	1.45988e+07	1.82474e+07	5.18177e+06	7.68059e+06	2.17103e+06	8.77437e+06	10641256	1.35834e+06	1.1039e+07	5.70477e+06	641190	0	5.28e-05	High	High	High	2.47036	2.57644	2.60934	High	High	High	2.59884	2.76904	3.13313	High	High	High	3.01107	2.64724	2.52057	High	High	High	2.80158
	TEVIASAVK	21	1	1	A0A0H3N0F1		917.53	1.60951e+07	1.89605e+07	2.21967e+07	3.39938e+06	4.73732e+06	3.93542e+07	5.19683e+06	1.6581e+07	2.87323e+07	7.14246e+06	1.34816e+07	4.47884e+06	1.29234e+07	1.66731e+07	3.51664e+06	1.71867e+07	8.32937e+06	1.51932e+06	0	0.01759	High	High	High	2.05685	2.74926	2.39304	High	High	High	2.49616	2.7209	2.11645	High	High	High	2.97636	2.87045	2.59233	High	High	High	2.54072
	GVNIPYTK	14	1	1	A0A0H3N0F1		891.494	1.49141e+07	2.20468e+07	2.46719e+07	2.54001e+06	0	0	0	3.30685e+07	4.39017e+07	8480340	9.45985e+06	5.52291e+06	2.00181e+07	1.35263e+07	3.61044e+06	0	6286995	1.57295e+06	0	0.004753	High		High	1.97345		1.54514	High	High	High	1.93871	2.02616	2.24182	High	High	High	2.04269	1.78088	1.9497	High	High		1.81453
	QILVDDGK	11	1	1	A0A0H3N0F1		887.484	0	1.66982e+07	1.71719e+07	0	3.18521e+07	3.24347e+07	0	2.501e+07	4.20411e+07	5.41193e+06	4.54786e+06	0	1.54991e+07	0	9.84934e+06	0	0	0	0	0.03915			High			1.59605	High	High		2.75354	1.62147		High	High	High	2.2694	1.61987	1.83257		High
	TELFEDDAK	9	1	1	A0A0H3N0F1		1067.49	0	9.99436e+06	8.69642e+06	2.80141e+06	2.35593e+07	0	1.79446e+07	2.38117e+07	1.98461e+07	0	0	0	1.35929e+07	4.99728e+06	0	0	0	0	0	0.02503		High	High		2.91518	2.34121	High	High	High	2.31917	2.46149	2.21734	High	High		1.82165	2.2598		High			1.78766
	EQGLVEAGDDIIIVAGVPVGVAGSTNTMR	28	1	1	A0A0H3N0F1	M28(Oxidation)	2884.49	0	0	0	0	1.19912e+06	1.18294e+06	2.03866e+06	1.16047e+06	1.14962e+06	0	0	0	0	1.07051e+06	0	0	0	0	0	7.714e-06		High	High		1.4978	1.18367	High	High	High	1.5641	3.57067	2.59479	High	High		1.85634	2.70983		High			1.63977
	GDMGIEVPFEMVPVYQK	1	1	1	A0A0H3N0F1	M11(Oxidation)	1954.93	0	0	0	0	0	0	0	0	0	0	0	0	0	0	0	0	0	0	0.001	0.036																			High			2.93687
	YPVESVR	4	1	1	A0A0H3N0F1		849.446	1.38589e+06	0	0	0	0	0	0	3.72783e+06	4.60783e+06	0	0	0	0	1.26126e+06	0	0	0	0	0.002	0.02489	High			1.42554				High	High		1.77344	1.69011		High			1.71759
	EYAYTTGDK	3	1	1	A0A0H3N0F1		1047.46	3.133e+06	0	4.36134e+06	0	0	0	0	7.45993e+06	0	0	0	0	0	0	0	0	0	0	0.002	0.02245	High			1.39121				High			1.54092		High			1.40677
	SLMLNWGVIPIVTNRPDSTDDMFDLAER	3	1	1	A0A0H3N0F1	M3(Oxidation)	3221.55	0	0	0	3.48343e+06	161128	0	0	0	0	0	0	0	0	0	831564	0	0	0	0.002	0.1447															High			2.00708	High			1.26783
	DVEVVR	5	1	1	A0A0H3N0F1		716.394	0	0	0	0	3.88773e+06	7.09979e+06	0	6.77191e+06	8.88038e+06	0	0	0	0	2.20859e+06	0	0	0	0	0.004	0.07257								High	High		2.06049	1.48343		High			1.50337
A0A0H3N1J8	30S ribosomal protein S5 OS=Streptococcus suis (strain BM407) OX=568814 GN=rpsE PE=3 SV=1 - [A0A0H3N1J8_STRS4]	68.29	1	10	10	109	5.28547e+06	9.33375e+06	1.36676e+07	4.74685e+06	7.86638e+06	1.29319e+07	4.87818e+06	6.53449e+06	5.87101e+06	1.26549e+06	2.22731e+06	1.86453e+06	5.04143e+06	2.70005e+06	3.23714e+06	5.11369e+06	4.19044e+06	2.23356e+06	10.0193	26.83	5	5	17.1784	38.41	6	8	20.2123	51.83	8	10	1.9494	4.27	1	1	17.9537	38.41	6	7	19.2138	48.78	7	9	12.6628
	SLGSNTPINIVR	10	1	1	A0A0H3N1J8		1270.71	1.94216e+06	2.30995e+06	2.75593e+06	0	2.60443e+06	1.20763e+07	607226	0	2.05473e+06	0	2.53132e+06	0	0	0	0	987356	1.87853e+06	0	0	2.601e-07	High	High		3.32147	2.29463		High			3.04224			High	High		3.10131	3.00167				High
	DNAVEIEER	16	1	1	A0A0H3N1J8		1074.5	1.30304e+06	1.914e+06	3.44364e+06	0	6.68235e+06	3.49857e+06	4.28447e+06	5.06127e+06	4.16511e+06	731952	1.05725e+06	0	1.71749e+06	1.40503e+06	3.0097e+06	2.12932e+06	1.24919e+06	1.34392e+06	0	0.0001382	High	High	High	2.89641	2.84729	2.80479	High	High	High	1.77435	2.92446	2.84974	High	High	High	2.7587	3.29571	3.08801		High	High
	AQEVPEAIR	13	1	1	A0A0H3N1J8		1012.54	826732	2.87395e+06	4.84751e+06	0	3.10531e+06	6.51634e+06	0	0	2.92431e+06	0	661215	522329	0	1.36162e+06	1.11026e+06	4.09775e+06	2.4286e+06	1.5267e+06	0	0.01225	High			2.18701			High		High	2.05652		2.2814	High	High	High	2.47764	2.1083	2.37721			High
	ATVEGLK	13	1	1	A0A0H3N1J8		717.414	8.08037e+06	6.27071e+06	1.19955e+07	0	5.08895e+06	1.3783e+07	3034278	7.65689e+06	9.81413e+06	0	0	3.20673e+06	6.04428e+06	3.04732e+06	3.55343e+06	0	2.13765e+06	0	0	0.06714	High	High	High	1.61445	1.40327	2.1316	High	High	High	1.68198	1.34535	1.60609	High	High	High	1.69203	1.75516	1.48711
	VLLKPASEGSGVAAGGATR	17	1	1	A0A0H3N1J8		1740.96	0	2.21207e+06	2.35512e+06	0	3580907	2.11877e+06	2.42185e+06	1.24604e+06	3.63377e+06	0	0	0	1.70824e+06	0	0	1.57575e+06	1.79464e+06	0	0	1.17e-14		High	High		2.92596	2.69874	High	High		3.94319	2.56653		High	High		3.29485	3.64286				High
	AVIELAGIADVTSK	7	1	1	A0A0H3N1J8		1386.78	0	0	0	0	0	0	0	0	0	0	0	0	0	0	0	584578	0	0	0	0.000621													High			2.31525					High
	NMIEVPMVGTTIPHEVR	6	1	1	A0A0H3N1J8	M2(Oxidation); M7(Oxidation)	1954.97	0	0	0	0	0	1.65881e+06	0	0	0	0	0	0	0	0	0	0	365892	0	0	1.326e-08																					High
	FAALVVVGDR	6	1	1	A0A0H3N1J8		1046.6	0	0	0	0	0	0	0	0	0	0	232757	0	0	0	0	1.05783e+06	1.34603e+06	0	0	0.000752									High			2.57076									High
	VGFGTGK	18	1	1	A0A0H3N1J8		665.361	5.83388e+06	1.88566e+07	2.41598e+07	4.74685e+06	1.18278e+07	1.29365e+07	7.31579e+06	6.88532e+06	0	1.79902e+06	3.09335e+06	0	7362504	3.6478e+06	3.14828e+06	9.114e+06	8.00507e+06	3.83006e+06	0.001	0.03761	High	High	High	1.57767	1.85415	1.46159	High	High	High	1.63811	1.92613	1.43667	High		High	1.5168		1.79105	High	High	High	1.9494
	AEEVAALR	3	1	1	A0A0H3N1J8		858.468	0	0	1.2823e+06	0	0	0	0	0	0	0	0	0	0	358605	0	0	0	0	0.002	0.1133									High			1.51746	High			2.08276
A0A0H3MXV9	30S ribosomal protein S4 OS=Streptococcus suis (strain BM407) OX=568814 GN=rpsD PE=3 SV=1 - [A0A0H3MXV9_STRS4]	67	1	13	13	61	1.00304e+06	1.49505e+06	3.48192e+06	681270	591253	7.25538e+06	269905	7.10039e+06	8.42656e+06	1.25565e+06	1.50052e+06	943784	1.49661e+06	2.6116e+06	422004	3.58179e+06	2.64892e+06	1.46963e+06	1.83344	10.84	3	3	13.573	27.09	5	5	10.6528	21.67	5	5	11.0546	27.59	5	5	5.86752	10.34	2	2	12.824	17.73	4	5	3.00673
	NLFVQATK	13	1	1	A0A0H3MXV9		920.518	1.29218e+06	1.66657e+06	3.90179e+06	0	0	8.37977e+06	0	2.14164e+06	7.15481e+06	0	1.4009e+06	943784	1.23511e+06	3.09116e+06	0	3.79404e+06	1.96863e+06	707124	0	0.04711	High		High	1.83344		2.43077	High	High	High	2.01742	1.71181	2.06296	High	High		1.99762	1.71347				High
	LSEYGLQLAEK	16	1	1	A0A0H3MXV9		1250.66	0	1.06934e+06	4.03992e+06	0	416446	8.49799e+06	269905	1.20591e+07	1.25306e+07	1.25565e+06	1.75521e+06	0	0	2.55605e+06	0	4.57127e+06	4.59796e+06	2.23214e+06	0	0.01242		High			3.00673		High	High	High	3.64259	2.75836	3.98436	High	High		4.08463	3.71453		High	High	High	2.57319
	DEINPEINEALVVEFYNK	7	1	1	A0A0H3MXV9		2136.05	0	1.35681e+06	0	456594	0	0	0	0	0	0	0	0	1.7581e+06	0	422004	0	0	0	0	0.007507			High			3.14936	High			3.11512					High			4.40899	High		High	4.02008
	LGLSLTGTGK	6	1	1	A0A0H3MXV9		946.558	0	1.46176e+06	2.50403e+06	250922	766060	4.88838e+06	0	0	585491	0	0	0	0	0	0	0	0	0	0	4.747e-06							High			2.89068			High	High		2.82802	2.60007		High			1.88656
	VEVGQVISVR	4	1	1	A0A0H3MXV9		1085.63	0	0	0	0	0	0	0	0	360739	0	0	0	0	891370	0	0	1.38018e+06	0	0	5.28e-05									High			2.90728		High			2.65669		High			2.57481
	FSYGLGEK	5	1	1	A0A0H3MXV9		900.445	0	1.00371e+06	2.26273e+06	0	0	0	0	0	5.59423e+06	0	1.34545e+06	0	0	2.18761e+06	0	0	0	0	0.001	0.006325							High		High	1.90716		2.15758	High	High		1.74252	2.08816
	LGLATTR	2	1	1	A0A0H3MXV9		731.44	0	0	0	0	0	0	0	0	0	0	0	0	0	0	0	2.38007e+06	1.36482e+06	0	0.001	0.02985																					High
	LDNVVYR	2	1	1	A0A0H3MXV9		878.475	0	0	1.06558e+06	0	0	2.95453e+06	0	0	0	0	0	0	0	0	0	0	0	0	0.003	0.1295													High			1.52591
	LEGSLTR	1	1	1	A0A0H3MXV9		775.43	0	0	0	1.33629e+06	0	0	0	0	0	0	0	0	0	0	0	0	0	0	0.003	0.1594																			High			1.4442
	VDIPSYR	2	1	1	A0A0H3MXV9		849.446	713886	0	0	0	0	0	0	0	0	0	0	0	0	0	0	0	834250	0	0.005	0.07795	High			1.38521
	YTGPSWK	1	1	1	A0A0H3MXV9		838.41	0	0	0	0	0	0	0	0	0	0	0	0	0	0	0	0	0	0	0.006	0.06591	High			1.56663
	VPAILEAVEATLGRPAFVSFDAEK	1	1	1	A0A0H3MXV9		2530.33	0	0	0	0	0	0	0	0	0	0	0	0	0	0	0	738446	0	0	0.008	0.1608																					High
	NYVPGQHGPNNR	1	1	1	A0A0H3MXV9		1352.65	0	0	0	0	0	0	0	0	0	0	0	0	0	0	0	0	196290	0	0.008	0.1585
A0A0H3MX39	50S ribosomal protein L6 OS=Streptococcus suis (strain BM407) OX=568814 GN=rplF PE=3 SV=1 - [A0A0H3MX39_STRS4]	66.85	1	9	9	93	2.08328e+06	5.65004e+07	1.06463e+08	5.12947e+07	2.69046e+07	2.18505e+07	1.38335e+07	6.17508e+07	2.66138e+07	1.13682e+06	1.54478e+06	1.54817e+06	2.73079e+06	1.27372e+06	1.25759e+07	9.63521e+06	9.06634e+06	3.72128e+06	8.59755	19.66	3	4	21.5085	44.38	5	7	27.8141	54.49	7	11	24.0307	41.01	4	9	18.6157	41.01	4	7	20.7617	48.31	6	8	17.9584
	VITLPAGVELAQNNGVVTVK	13	1	1	A0A0H3MX39		2022.16	550150	1.3316e+07	2.55119e+07	1.18204e+07	3.56812e+06	8.57346e+06	0	0	1.98901e+06	0	826872	0	0	697376	0	1.79799e+07	1.43149e+07	5952465	0	6.33e-07	High			3.69474			High		High	5.11706		3.31791	High	High		5.49704	5.50943		High		High	5.15389
	EFPTAIEIR	20	1	1	A0A0H3MX39		1075.58	3.27563e+06	1.68027e+07	2.93756e+07	6.60829e+06	3.08863e+06	9.06804e+06	991371	0	4.13898e+06	1.13682e+06	2.26268e+06	1.54817e+06	2.73079e+06	1.64203e+06	1.98678e+06	7.25401e+06	8.65249e+06	4.31685e+06	0	0.01794	High	High	High	2.46981	2.16985	1.76693	High	High	High	2.51407	2.25147	1.95629	High	High	High	2.53469	2.09652	2.53474	High	High	High	1.97902
	SHPDEVVAPEGITFEVPTPTQIVVSGINK	27	1	1	A0A0H3MX39		3060.59	0	7.83183e+07	2.09199e+08	1.2108e+08	6.58777e+07	4.27006e+07	2.66757e+07	6.17508e+07	7.02352e+07	0	0	0	0	0	3.35955e+07	0	0	0	0	1.631e-10		High			4.11986		High	High		4.29575	3.90163		High	High	High	3.81862	3.89805	2.61994	High	High		3.79235
	VEGAEVTLHRPNDSK	14	1	1	A0A0H3MX39		1651.84	0	7.43803e+07	8.08148e+07	2.09836e+07	1.12679e+07	1.37828e+07	0	0	5.46729e+06	0	0	0	0	1.48176e+06	2145514	0	0	0	0	0.004733		High			2.0404		High		High	4.06036		1.82952	High	High	High	3.42062	1.93189	1.95981	High			3.27742
	EVVGQTAAYIR	4	1	1	A0A0H3MX39		1206.64	0	0	1.74567e+06	0	0	0	0	0	1.14041e+06	0	0	0	0	0	0	3.67169e+06	4.23159e+06	0	0	0.004454													High	High		3.27637	2.63542				High
	ANLNNMVVGVSEGFK	3	1	1	A0A0H3MX39	M6(Oxidation)	1594.79	0	0	0	0	0	0	0	0	0	0	0	0	0	0	0	550403	1.17026e+06	378206	0	0.0001043																					High
	APEPYK	7	1	1	A0A0H3MX39		704.362	2.42405e+06	4.34865e+06	4.43908e+06	0	0	3.98266e+06	0	0	0	0	0	0	0	0	0	1.5321e+06	1.97196e+06	894510	0.002	0.02345	High			1.34606			High			1.23959			High			1.34328					High
	LTLAVGK	4	1	1	A0A0H3MX39		701.456	0	0	1.74092e+06	0	0	1.06881e+06	0	0	0	0	0	0	0	0	0	0	1.87476e+06	0	0.002	0.08093													High			1.74374					High
	YVGEFVR	1	1	1	A0A0H3MX39		869.446	0	0	0	0	0	0	0	0	0	0	0	0	0	0	0	0	0	0	0.004	0.04747
A0A0H3N6Q9	Deoxyuridine 5'-triphosphate nucleotidohydrolase OS=Streptococcus suis (strain BM407) OX=568814 GN=SSUBM407_1893 PE=4 SV=1 - [A0A0H3N6Q9_STRS4]	66.67	1	7	7	52	0	593436	1.92461e+06	225957	6.38235e+06	5.33618e+06	4.87246e+06	3.43511e+06	3.92826e+06	439398	564211	406193	0	963700	1.20825e+06	0	0	0	3.01858	14.29	1	1	5.74003	19.73	2	2	13.0786	49.66	5	5	2.35713	14.29	1	1	6.68071	20.41	2	2	17.4759	49.66	5	5	14.1514
	IVQAVFAPFLLADGDQADGVR	15	1	1	A0A0H3N6Q9		2202.15	0	0	2.32613e+06	225957	1.19763e+06	2.10941e+06	2.61264e+06	2.13803e+06	2.64571e+06	473784	506875	0	0	697391	871090	0	0	0	0	8.421e-05	High	High		3.01858	5.49055			High	High		4.57082	3.90883	High	High	High	4.59531	4.89545	5.08609	High	High		2.35713
	AAETVSLEPGEIK	10	1	1	A0A0H3N6Q9		1343.7	0	0	1.858e+06	0	0	7.39787e+06	1.03373e+06	6.325e+06	5.86414e+06	405012	0	306988	0	1.43122e+06	1.05042e+06	0	0	0	0	1.023e-05		High			2.71438		High	High	High	3.00191	3.25746	2.17068	High	High	High	2.0636	2.96492	2.14351		High
	GFELVSQFTDENLLPK	6	1	1	A0A0H3N6Q9		1836.94	0	593436	576831	0	0	1.66998e+06	0	1.27183e+06	1.02181e+06	0	0	0	0	343526	0	0	0	0	0	1.868e-05							High	High	High	2.73812	2.7746	2.18413	High	High		2.12259	3.16213
	AYMQANEVLYLYDR	6	1	1	A0A0H3N6Q9	M3(Oxidation)	1764.82	0	0	307008	0	0	0	672756	797797	863003	0	0	0	0	0	0	0	0	0	0	3.839e-07		High			4.00877			High			4.13074		High	High	High	2.28681	4.17536	3.80955
	TGGFGSTGK	11	1	1	A0A0H3N6Q9		811.395	0	0	1.58971e+06	0	11567067	6.50126e+06	1.0971e+07	1.8423e+06	3.27495e+06	0	621547	505398	0	762490	1.70323e+06	0	0	0	0	0.001814		High			1.93767			High	High		2.14447	1.66258	High	High	High	2.0103	1.73311	2.25001		High
	NITEETVVVEAGER	2	1	1	A0A0H3N6Q9		1545.78	0	0	0	0	0	128747	0	462960	0	0	0	0	0	0	0	0	0	0	0	1.094e-06								High			3.39241
	ETAHAAGYDLK	2	1	1	A0A0H3N6Q9		1175.57	0	0	0	0	0	0	0	880392	1.40461e+06	0	0	0	0	0	0	0	0	0	0	0.001929								High			2.75255			High			2.65617
A0A0H3MX22	50S ribosomal protein L23 OS=Streptococcus suis (strain BM407) OX=568814 GN=rplW PE=3 SV=1 - [A0A0H3MX22_STRS4]	65.66	1	6	6	73	1.67342e+06	1.2764e+07	1.70413e+07	2.2253e+06	640410	4.02513e+06	0	0	685654	905300	1.31751e+06	634137	686866	982515	967041	9.30891e+06	8.46846e+06	4.77509e+06	8.02321	31.31	3	3	22.3469	47.47	4	8	28.5679	47.47	4	10	15.1085	36.36	3	6	2.46648	12.12	1	1	10.374	28.28	3	4
	MNLYDVIK	13	1	1	A0A0H3MX22	M1(Oxidation)	1011.52	2.36743e+06	6.5861e+06	1.23566e+07	1.08706e+06	0	0	0	0	0	905300	1.71318e+06	0	0	0	967041	1.04192e+07	9.60632e+06	7.32412e+06	0	0.01366	High		High	2.755		2.15419	High	High		2.54069	1.95378		High		High	2.95988		1.40929	High	High	High	2.31009
	QAVEAAFEGVK	9	1	1	A0A0H3MX22		1148.6	1923987	7.51018e+06	1.19521e+07	0	0	0	0	0	0	0	1.63631e+06	929033	0	1.25462e+06	0	6.64156e+06	8.48801e+06	4.82143e+06	0	0.02393	High			2.65138			High		High	2.68477		2.09089	High			2.39969					High
	VANVNTINVKPK	23	1	1	A0A0H3MX22		1296.76	728845	2.41958e+07	2.68153e+07	3.42142e+06	640410	6.47013e+06	0	0	685654	0	603027	339240	686866	710406	0	5.4873e+06	5.298e+06	2.17973e+06	0	0.001398	High		High	2.61684		1.9169	High		High	3.91774		2.3916	High	High		3.07073	2.74101		High		High	2.69293
	KPVITESSMGQLEAGK	23	1	1	A0A0H3MX22	M9(Oxidation)	1690.87	0	812168	1.15662e+07	2.16743e+06	0	0	0	0	0	0	0	0	0	0	0	1.0866e+07	7.31106e+06	1.51919e+06	0	0.0003163							High			3.95117			High			4.08962			High		High	3.08702
	YVFEVDTR	4	1	1	A0A0H3MX22		1028.51	0	0	0	0	0	1.58013e+06	0	0	0	0	0	0	0	0	0	1.84529e+06	2.43931e+06	818711	0	0.0551																					High
	AIITLAADSK	1	1	1	A0A0H3MX22		1002.58	0	0	0	0	0	0	0	0	0	0	0	0	0	0	0	0	1.37717e+06	0	0	0.0001683
A0A0H3N1H9	30S ribosomal protein S6 OS=Streptococcus suis (strain BM407) OX=568814 GN=rpsF PE=3 SV=1 - [A0A0H3N1H9_STRS4]	65.63	1	5	5	51	2.40374e+06	3.09782e+07	3.43938e+07	1.91304e+07	6.67122e+06	1.42066e+07	2.23672e+06	2.2976e+06	4.9328e+06	2.97339e+06	1.52838e+06	1.16916e+06	1.09604e+06	2.3062e+06	1.22122e+06	2.66989e+07	1.15287e+07	1.37544e+07	6.024	22.92	2	2	21.8911	42.71	3	6	25.8513	48.96	4	8	14.6089	35.42	2	4	5.97884	16.67	1	2	3.80658	16.67	1	1	4.57951
	FDSILTDNGATIVESK	29	1	1	A0A0H3N1H9		1709.86	2.05169e+06	9.02394e+07	9.76017e+07	3.53343e+07	6.67122e+06	1.42066e+07	2.23672e+06	2.2976e+06	4.9328e+06	2.97339e+06	2.23585e+06	1.16916e+06	1.09604e+06	2.3062e+06	1.22122e+06	4.93608e+07	3.21078e+07	2.68705e+07	0	0.0004053	High	High	High	4.14012	4.57951	3.70706	High	High	High	4.67939	4.68978	3.35601	High	High	High	5.51984	5.02003	3.6415	High	High	High	4.29419
	EGLYHIVNVEANNDEALK	10	1	1	A0A0H3N1H9		2028	0	1.95272e+06	4.314e+06	2.92637e+06	0	0	0	0	0	0	0	0	0	0	0	4.03694e+06	512864	638235	0	0.0006124							High			3.63555			High			4.06907			High		High	4.00932
	INGDILR	4	1	1	A0A0H3N1H9		800.462	0	742425	0	0	0	0	0	0	0	0	704392	0	0	0	0	0	485454	0	0	0.00823							High			1.75478			High			1.74208
	YEILYIIRPNIEEEAK	3	1	1	A0A0H3N1H9		1993.06	0	0	0	0	0	0	0	0	0	0	0	0	0	0	0	0	1.25542e+06	0	0	7.226e-05
	LAYEIK	5	1	1	A0A0H3N1H9		736.424	2.75579e+06	0	1.2656e+06	0	0	0	0	0	0	0	1.6449e+06	0	0	0	0	0	1.22293e+06	0	0.001	0.01528	High			1.88387									High			1.75724
A0A0H3MXL9	3-oxoacyl-[acyl-carrier protein] reductase OS=Streptococcus suis (strain BM407) OX=568814 GN=fabG PE=4 SV=1 - [A0A0H3MXL9_STRS4]	65.57	1	11	11	105	0	9.46846e+06	1.9593e+07	4.57717e+06	1.18093e+07	1.48809e+07	2.8976e+07	4.33521e+07	3.08528e+07	7.21525e+06	851068	357155	5.74284e+06	4.22175e+06	5.71312e+06	7.72248e+06	4.7448e+06	2.15804e+06	6.82472	14.34	2	2	24.2247	35.66	6	7	36.5065	51.23	9	11	21.8705	36.48	6	6	11.2378	19.67	3	3	30.5202	40.57	7	10	5.5317
	VLAISGDISSAQDAK	18	1	1	A0A0H3MXL9		1474.78	0	3.09502e+06	7.75385e+06	2.10168e+06	0	2.17717e+06	0	2459140	3.34083e+06	2.19053e+06	0	529523	1.55785e+06	925723	874862	1.40667e+06	1.02752e+06	825802	0	1.703e-05	High		High	3.44927		4.21833	High	High	High	4.92284	3.68988	3.36993	High	High	High	5.14441	4.03686	4.26368	High	High	High	5.20064
	VNAIAPGFIQSDMTDVLSDK	20	1	1	A0A0H3MXL9	M13(Oxidation)	2137.05	0	2.86176e+06	7.58196e+06	1.79911e+06	1.0795e+06	5.18008e+06	0	4.43482e+06	3.49168e+06	1.1908e+06	690649	0	1.1349e+06	1.02953e+06	0	3.21153e+06	1.9632e+06	346529	0	0.0001272	High		High	3.37544		3.12511	High	High	High	2.96405	2.95211	2.21616	High	High		3.32474	3.77722		High	High	High	2.8449
	GQLGQDLLDSFADYGVK	16	1	1	A0A0H3MXL9		1825.9	0	2.77775e+06	6.09556e+06	2.44419e+06	1.78556e+06	4.93019e+06	0	9.18057e+06	6.98353e+06	1.89165e+06	606119	184786	996517	0	0	5.79629e+06	2.94279e+06	0	0	1.904e-05			High			4.86411	High	High		5.01799	5.05761		High	High	High	5.33822	5.24742	3.69797	High	High	High	4.57591
	MTEEDFDTVLK	21	1	1	A0A0H3MXL9	M1(Oxidation)	1343.6	0	2.24486e+07	4.22024e+07	9.18565e+06	3.25628e+07	3.33962e+07	2.8976e+07	1.16441e+08	8.20831e+07	1.75636e+07	0	0	1.45358e+07	1.02169e+07	1.05514e+07	1.41596e+07	9.32842e+06	5.30179e+06	0	0.03226		High	High		3.06687	2.97265	High	High	High	3.29808	3.30596	3.16379	High	High	High	3.32264	3.01332	3.0308	High	High	High	3.41168
	FGATEEVADVAVFLAK	3	1	1	A0A0H3MXL9		1666.87	0	0	0	1.02182e+06	0	0	0	0	0	0	0	0	0	0	0	304668	0	0	0	0.0008034							High			3.08912									High		High	3.92327
	AGVIGFTK	11	1	1	A0A0H3MXL9		792.461	0	1.17501e+06	1.80909e+06	0	0	6.06638e+06	0	2.14083e+06	3.16687e+06	439524	1.25644e+06	0	775647	1.41884e+06	0	506311	714211	0	0	0.003107			High			2.11603	High	High	High	2.05656	2.24929	2.1774	High	High		2.16366	1.95575			High	High
	EGAIINLSSVSGLIGNAGQANYSASK	4	1	1	A0A0H3MXL9		2521.28	0	0	517466	0	0	0	0	798292	373898	0	0	0	0	0	0	517139	0	0	0	1.874e-10								High			5.06152		High	High		4.22521	4.00078				High
	GIGLAIAHK	5	1	1	A0A0H3MXL9		879.541	0	0	534006	0	0	1.23501e+06	0	0	0	0	488849	0	0	0	0	274746	0	0	0	0.04243													High			2.48168					High
	EAMTAQIPMK	2	1	1	A0A0H3MXL9	M3(Oxidation); M9(Oxidation)	1151.54	0	0	8.82273e+06	1.67045e+06	0	0	0	0	0	0	0	0	0	0	0	0	0	0	0	0.0424													High			1.72595			High			1.91412
	VNLTGTFNMTQAVLKPMTK	3	1	1	A0A0H3MXL9	M9(Oxidation); M17(Oxidation)	2126.1	0	0	0	0	0	3.28674e+06	0	0	3.34115e+06	0	0	0	0	0	0	0	1.03827e+06	0	0.001	0.009192														High			1.79175
	NVFVTGSSR	2	1	1	A0A0H3MXL9		966.499	0	0	588119	0	0	0	0	0	0	0	0	0	0	0	0	0	329934	0	0.003	0.01493													High			1.51109
A0A0H3MT02	50S ribosomal protein L30 OS=Streptococcus suis (strain BM407) OX=568814 GN=rpmD PE=3 SV=1 - [A0A0H3MT02_STRS4]	65	1	3	3	67	0	5.00818e+06	5.48681e+06	4.12974e+06	0	0	0	0	0	0	0	0	0	0	0	7.38621e+06	3.4478e+06	783527					18.3243	65	3	15	21.5935	65	3	16	8.96766	50	2	8		0				0
	EDNPAILGMVNAISHLVTVEEVK	57	1	1	A0A0H3MT02	M9(Oxidation)	2494.28	0	3.92409e+06	7.64538e+06	4.12974e+06	0	0	0	0	0	0	0	0	0	0	0	8944094	3.92028e+06	783527	0	0.001657							High			2.62974			High			2.35022			High		High	2.5898
	TVVALGLGK	4	1	1	A0A0H3MT02		857.546	0	1.74357e+06	1.21315e+06	0	0	0	0	0	0	0	0	0	0	0	0	0	0	0	0	0.051							High			1.99051			High			1.91058
	LNSSVVK	6	1	1	A0A0H3MT02		746.441	0	9.35687e+06	7.6019e+06	0	0	0	0	0	0	0	0	0	0	0	0	5.82832e+06	2.97532e+06	0	0.001	0.1291							High			2.09035			High			1.9634			High		High	1.94433
A0A0H3N352	Putative dTDP-4-keto-6-deoxyglucose-3,5-epimerase OS=Streptococcus suis (strain BM407) OX=568814 GN=rmlC PE=4 SV=1 - [A0A0H3N352_STRS4]	64.47	1	9	9	74	2.52404e+06	1.98724e+06	4.00794e+06	925841	1.69645e+06	4.86036e+06	2.22557e+06	8.51836e+06	9.41344e+06	1.51332e+06	1.29203e+06	0	3.36385e+06	2.45893e+06	1.62363e+06	2.41908e+06	961641	903185	13.6443	32.49	5	5	14.1684	33.5	4	5	16.727	32.49	5	5	8.13587	20.81	3	3	8.92082	23.35	3	3	12.9762	34.01	5	5	5.98972
	YAFVNYADPSLDIK	9	1	1	A0A0H3N352		1615.8	1.32393e+06	0	2.9342e+06	0	497371	0	0	4.63721e+06	5.38578e+06	505083	541179	0	2.82122e+06	1.55363e+06	0	0	0	0	0	7.543e-08	High		High	3.53292		3.8374		High	High		4.18242	3.45412	High	High		4.24391	4.62283			High
	EGETFGNTYQTVIDASK	15	1	1	A0A0H3N352		1859.86	3.0759e+06	3.60515e+06	4.78106e+06	1.60202e+06	3.72111e+06	0	3.7113e+06	1.44267e+07	1.68181e+07	2.78085e+06	0	0	4.14162e+06	0	2.39277e+06	3.43024e+06	1.09388e+06	903185	0	9.404e-09	High	High	High	3.39451	3.82952	2.31883	High	High		4.05739	4.76162		High	High	High	3.84349	4.85265	1.99978	High	High	High	2.88509
	MLPLGFPESFFAEGK	19	1	1	A0A0H3N352	M1(Oxidation)	1685.82	2.23518e+06	1.38284e+06	4.30856e+06	817574	870877	6.24062e+06	739836	5.9135e+06	6.03646e+06	962509	1.43988e+06	0	2.72057e+06	3.36161e+06	854498	1.40792e+06	829400	0	0	5.703e-08	High	High	High	3.07454	2.1602	3.33145	High	High	High	2.96147	2.99066	3.33128	High	High	High	3.23477	3.22958	2.54462	High	High	High	2.72224
	YISVADGGK	7	1	1	A0A0H3N352		909.468	2.25815e+06	0	0	0	0	3996528	0	4.24181e+06	4.54575e+06	0	1.29712e+06	0	3.12869e+06	1.96923e+06	0	0	0	0	0	0.002617	High		High	1.77935		1.71913		High	High		1.61798	1.60388		High			1.571
	TLAARPVEAIPGMLEFDIPVHGDNR	6	1	1	A0A0H3N352	M13(Oxidation)	2734.4	0	973717	0	0	0	3.23792e+06	0	4.37665e+06	5.11693e+06	0	0	0	0	388712	0	0	0	0	0	2.157e-06			High			3.10711	High	High	High	2.76309	3.50414	2.96376		High			3.94538
	VLGTWVDLR	6	1	1	A0A0H3N352		1058.6	0	410370	663731	357929	0	637553	0	0	470657	0	0	0	0	542224	0	0	0	0	0	0.01159							High		High	2.27159		2.39067	High	High		2.7671	2.53198		High			2.52854
	WENLEEAEVSEADENHPFLK	2	1	1	A0A0H3N352		2386.09	0	0	0	0	0	0	0	850511	2.08656e+06	0	0	0	0	0	0	0	0	0	0	1.151e-05								High			3.71772			High			2.22884
	GLHAEPWDK	8	1	1	A0A0H3N352		1052.51	2.23806e+06	0	2.83839e+06	0	0	4.34392e+06	0	5.21483e+06	5.14348e+06	796594	1.13908e+06	0	0	2.04594e+06	0	0	0	0	0.001	0.01066	High			1.86299				High	High		1.96168	2.03496	High	High		2.63769	2.94241			High
	LQNNVSFSR	2	1	1	A0A0H3N352		1064.55	0	0	0	0	0	0	0	834693	0	0	0	0	0	536259	0	0	0	0	0.001	0.009016								High	High		1.85465	1.61739
A0A0H3N5M9	DNA-binding protein HU OS=Streptococcus suis (strain BM407) OX=568814 GN=hlpA PE=3 SV=1 - [A0A0H3N5M9_STRS4]	63.74	1	5	5	90	7.20646e+06	1.94606e+07	3.38563e+07	9.13285e+06	2.14796e+07	1.85446e+07	1.36739e+07	2.06289e+07	2.59687e+07	3.97046e+06	3.92741e+06	3.71965e+06	6.10125e+06	4.32713e+06	4.67577e+06	1.07009e+07	5.76289e+06	3.40423e+06	7.61077	43.96	3	3	15.1414	43.96	3	5	27.6425	63.74	5	11	18.9165	43.96	3	6	12.5242	43.96	3	6	13.6669	57.14	4	5	9.43417
	NPQTGAEIK	18	1	1	A0A0H3N5M9		957.499	1.29781e+07	1.92416e+07	3.2513e+07	5.28858e+06	3.5052e+07	2.36002e+07	2.36112e+07	1.84915e+07	2.58817e+07	4.90253e+06	5.6466e+06	4338997	6.96886e+06	4.14234e+06	7.81659e+06	4.53159e+06	3.69081e+06	1.79004e+06	0	4.504e-05	High	High	High	2.86195	2.72666	2.75074	High	High	High	2.46844	2.84386	2.72881	High	High	High	2.73733	2.94788	2.63626	High	High	High	2.54356
	DSAAAVDAVFGAVADYLAAGEK	47	1	1	A0A0H3N5M9		2111.02	531437	7.97426e+06	1.63292e+07	1.30472e+07	7.08945e+06	6.19426e+06	3.28832e+06	5.61617e+06	9.21397e+06	1.37683e+06	167669	0	1.42338e+06	1.40035e+06	1.17855e+06	1.43153e+07	5.62606e+06	2.33829e+06	0	3.801e-05	High	High	High	2.47011	3.99706	3.3637	High	High	High	3.74305	2.89824	4.55453	High	High	High	4.96151	3.30733	3.68592	High	High	High	4.28305
	VAEATSLTK	18	1	1	A0A0H3N5M9		919.509	8109877	3.11658e+07	5.27268e+07	9062717	22297289	2.58392e+07	1.41224e+07	3.77791e+07	4.28104e+07	5.63203e+06	5.1009e+06	3.1003e+06	9.9115e+06	7.11105e+06	5.03217e+06	1.32558e+07	7.97179e+06	6.08437e+06	0	2.888e-06	High	High	High	2.27871	2.71045	2.57218	High	High	High	2.53028	2.63492	2.62282	High	High	High	2.65782	2.78695	2.3011	High	High	High	2.35469
	VQLIGFGNFEVR	6	1	1	A0A0H3N5M9		1378.75	0	0	6.4605e+06	0	0	3.32381e+06	0	0	0	0	1.03474e+06	0	0	1.72801e+06	0	2.02128e+06	2.70156e+06	0	0	0.0006686									High			3.46912	High			3.82308					High
	QDLIAK	1	1	1	A0A0H3N5M9		687.404	0	0	4.09614e+06	0	0	0	0	0	0	0	0	0	0	0	0	0	0	0	0.006	0.1981													High			1.38524
A0A0H3MSU7	60 kDa chaperonin OS=Streptococcus suis (strain BM407) OX=568814 GN=groEL PE=3 SV=1 - [A0A0H3MSU7_STRS4]	63.33	1	26	26	621	5.11696e+07	4.12313e+07	4.74203e+07	1.11296e+07	5.919e+07	1.05592e+08	6.64153e+07	1.64689e+08	1.62769e+08	2.66673e+07	2.70447e+07	1.75302e+07	4.02712e+07	3.84166e+07	2.14508e+07	2.88889e+07	9.37896e+06	5.65011e+06	133.851	57.78	23	43	111.758	60.56	24	33	130.613	60.93	24	38	77.7449	53.89	21	24	116.108	55.19	21	32	146.207	60.74	24	40	112.035
	TNDIAGDGTTTATVLTQAIVR	18	1	1	A0A0H3MSU7		2118.1	1.65758e+07	1.66674e+07	2.52531e+07	8.67751e+06	1.05513e+07	3.78161e+07	9.41114e+06	5.51524e+07	5.43543e+07	1.33084e+07	9.25398e+06	3.57746e+06	0	1.36112e+07	3.82724e+06	1.169e+07	3.17291e+06	2.83776e+06	0	0.000186	High	High		5.53925	5.99555		High	High	High	5.33514	5.53302	5.29207	High	High	High	5.60325	5.93931	5.36673	High	High	High	5.35982
	GMETELDVVEGMQFDR	42	1	1	A0A0H3MSU7	M2(Oxidation); M12(Oxidation)	1887.81	3.81522e+07	3.48509e+07	4.35825e+07	1.25201e+07	6.70206e+07	9.26153e+07	8.65566e+07	1.29641e+08	1.4487e+08	2.82178e+07	2.6574e+07	1.78827e+07	3.24696e+07	3.37254e+07	2.55591e+07	2.58049e+07	8.18749e+06	5.88703e+06	0	1.785e-16	High	High	High	5.34074	5.33748	4.95005	High	High	High	4.86723	5.4862	5.51177	High	High	High	4.80363	5.39242	5.11672	High	High	High	4.85523
	GIEAAVATAVEALK	21	1	1	A0A0H3MSU7		1342.76	8.16863e+06	9.06344e+06	1.70453e+07	4.91933e+06	7965458	2.86329e+07	5.77578e+06	4.50888e+07	4.93699e+07	8.62661e+06	4.82592e+06	2.36104e+06	8.5573e+06	10740903	2.76764e+06	1.11831e+07	3.286e+06	1.57614e+06	0	7.348e-13	High	High	High	5.01994	4.64688	4.79691	High	High	High	3.71221	4.95598	4.68041	High	High	High	5.00095	4.97651	4.69329	High	High	High	4.61353
	AAVEEGIVAGGGTALVNVIDSVAK	83	1	1	A0A0H3MSU7		2240.21	6.45812e+06	5.32132e+06	64450.9	3.73128e+06	1.34473e+07	1.14719e+07	8.01458e+06	3.13992e+07	1.75435e+07	4.28107e+06	4.50504e+06	3.29419e+06	8.3633e+06	1.10089e+07	6.4852e+06	7.96091e+06	641880	0	0	1.079e-12	High	High	High	4.97546	4.64913	5.91484	High	High	High	4.93208	6.33582	5.39184	High	High	High	5.23462	5.87832	5.55734	High	High	High	5.85442
	MVAELENPFILITDK	19	1	1	A0A0H3MSU7	M1(Oxidation)	1748.91	6.80429e+06	4.68718e+06	1.08301e+07	3.57931e+06	5.58435e+06	1.34312e+07	2.33681e+06	3.12697e+07	2.54901e+07	3.79605e+06	1.60481e+06	633429	8.09949e+06	5.05317e+06	1.42109e+06	9.12192e+06	0	331137	0	0.0008892	High	High	High	4.96898	5.38097	4.96196	High	High	High	4.76192	5.37195	5.11245	High	High	High	4.76967	4.63672	4.71138	High	High	High	4.87728
	DGATIVEGAGNPEAIANR	16	1	1	A0A0H3MSU7		1754.86	5.00947e+06	2.92258e+06	3.76407e+06	0	5.90548e+06	9.23301e+06	0	1.75601e+07	1.62363e+07	1.81678e+06	1.84589e+06	1.00808e+06	5.41267e+06	2.835e+06	1.89143e+06	3.0641e+06	304914	0	0	1.238e-08	High		High	4.49031		4.3355	High	High	High	4.00973	4.52383	4.20696	High	High	High	4.35833	4.78849	4.03572		High	High
	GYLSQYMVTDNEK	23	1	1	A0A0H3MSU7	M7(Oxidation)	1563.7	3.8193e+07	2.03653e+07	2.60831e+07	3.8268e+06	8.22785e+06	74141543	1.02924e+07	9.47514e+07	113342321	1.70725e+07	1.55985e+07	7.77119e+06	2.22753e+07	2.36884e+07	4.35242e+06	2.40795e+07	5.97225e+06	2.26699e+06	0	0.0002129	High	High	High	4.28617	4.64837	4.06033	High	High	High	4.32712	4.42068	4.05458	High	High	High	3.44212	4.66998	3.44698	High	High	High	3.30186
	AEIAQVAAVSSR	31	1	1	A0A0H3MSU7		1201.65	1.08008e+07	17477550	2.16776e+07	3.13413e+06	7.57084e+06	2.36232e+07	8.27619e+06	2.5308e+07	5.05188e+07	8.25861e+06	8.70479e+06	4.38853e+06	1.07367e+07	1.06346e+07	5.57679e+06	1.74058e+07	4.33237e+06	2.63556e+06	0	1.374e-05	High	High	High	4.13323	3.99993	4.47125	High	High	High	4.29764	4.18765	4.02954	High	High	High	4.39299	3.83225	4.52343	High	High	High	3.93244
	EIELEDHFENMGAK	50	1	1	A0A0H3MSU7	M11(Oxidation)	1677.75	2.85668e+07	2.67943e+07	3.10512e+07	8.51137e+06	5.60237e+07	8.45998e+07	5.85449e+07	1.19921e+08	1.11385e+08	2.4168e+07	2.73426e+07	1.83964e+07	2.61564e+07	2.89016e+07	1.94016e+07	1.77524e+07	5.10923e+06	3.1517e+06	0	3.706e-05	High	High	High	4.13274	3.88539	4.11297	High	High	High	4.26292	4.38354	3.57028	High	High	High	3.97449	4.53935	4.32999	High	High	High	2.72714
	DATIEALGQAAK	20	1	1	A0A0H3MSU7		1187.62	3.04898e+07	2.26896e+07	2.63464e+07	7.14316e+06	36865161	49895410	36948524	1.21585e+08	106902304	16753267	1.21998e+07	1.01556e+07	3.17759e+07	1.92543e+07	1.88255e+07	2.31871e+07	0	4.50592e+06	0	0.00258	High	High	High	4.06103	3.64282	4.32758	High	High	High	3.31508	3.44417	3.70733	High	High	High	4.58542	3.88441	4.3047	High	High	High	3.99052
	SQIEVTTSEFDR	27	1	1	A0A0H3MSU7		1411.67	2.35791e+07	0	0	0	3.72273e+07	0	3.5519e+07	55076702	0	0	1.05726e+07	8.94443e+06	1.79922e+07	1.05556e+07	1.07899e+07	1.43616e+07	3.37781e+06	0	0	0.0006482	High	High	High	3.9689	2.46235	3.52096	High	High	High	3.83033	3.97537	4.00938	High	High	High	3.92174	3.73908	3.58567		High	High
	VGTDGVITIEESR	55	1	1	A0A0H3MSU7		1375.71	25775458	2.95551e+07	3.45426e+07	9.89236e+06	4.77507e+07	7.92018e+07	5.41444e+07	8.55558e+07	9.5603e+07	2.62547e+07	1.52609e+07	1.25383e+07	2.64337e+07	2.61784e+07	1.71735e+07	2.09619e+07	7.71892e+06	6.12647e+06	0	1.029e-10	High	High	High	3.70215	3.96088	4.24832	High	High	High	4.08731	4.15604	3.74388	High	High	High	3.76935	4.23939	3.26971	High	High	High	3.37061
	GVDILADTVK	18	1	1	A0A0H3MSU7		1030.58	2.53911e+07	1.75077e+07	2.04882e+07	3.67283e+06	9.31558e+06	5.31582e+07	1.20418e+07	2.95062e+07	5.75564e+07	1.4003e+07	1.27465e+07	7538856	1.07139e+07	1.93319e+07	5.22342e+06	1.42009e+07	4.53428e+06	2.91825e+06	0	1.14e-06	High	High	High	3.58623	3.37922	3.54025	High	High	High	3.15508	3.10805	2.04018	High	High	High	3.24863	3.67436	3.33385	High	High	High	3.37235
	NVTAGANPIGIR	25	1	1	A0A0H3MSU7		1182.66	6.7179e+07	4.71372e+07	5.44428e+07	9.44457e+06	4.6815e+07	1.22434e+08	3.17168e+07	2.18206e+08	2.0537e+08	2.55295e+07	2.72174e+07	1.63115e+07	5.19796e+07	4.08019e+07	1.57115e+07	3.28539e+07	1.00644e+07	4.09471e+06	0	2.498e-07	High	High	High	3.42122	3.45819	3.38661	High	High	High	3.37977	3.76766	3.0297	High	High	High	3.30578	3.53566	3.68407	High	High	High	3.27872
	VGAATETELK	20	1	1	A0A0H3MSU7		1018.54	1.55279e+07	1.87028e+07	1.95998e+07	7.03461e+06	5.45257e+07	3.67041e+07	4.74677e+07	6.60752e+07	6.29752e+07	1.05254e+07	5.8852e+06	9.31655e+06	1.35032e+07	1.08056e+07	1.93917e+07	1.33495e+07	1.99479e+06	3.01158e+06	0	7.499e-07	High	High	High	3.37935	3.46036	3.30137	High	High	High	3.38081	3.46506	3.09416	High	High	High	2.41917	3.43483	3.21842	High	High	High	2.63573
	NSELGTGFNAATGEWVNMMDAGIIDPVK	22	1	1	A0A0H3MSU7	M18(Oxidation); M19(Oxidation)	2969.38	1.35539e+07	7.73099e+06	1.36659e+07	7.76068e+06	1.62058e+07	1.86228e+07	1.67157e+07	3.74894e+07	3.41034e+07	1.09046e+07	6.58272e+06	4.42393e+06	7745602	8.52454e+06	8.57436e+06	9.82174e+06	2.39297e+06	3.08223e+06	0	0.005849	High	High	High	3.35394	4.21007	4.23799	High	High	High	2.8969	3.579	3.09678	High	High	High	3.30622	3.3489	4.56674	High	High	High	3.16121
	VGEYISEAMER	24	1	1	A0A0H3MSU7	M9(Oxidation)	1299.59	4.42898e+07	3.0337e+07	4.09426e+07	6.60286e+06	2.08377e+07	9.59352e+07	1.97506e+07	5.86144e+07	1.38068e+08	1.92249e+07	2.64993e+07	1.35796e+07	3.59472e+07	4.07225e+07	9.89939e+06	2.80078e+07	9.88495e+06	4.93682e+06	0	0.01367	High	High	High	3.11862	2.76729	2.90929	High	High	High	2.73579	3.14102	2.94806	High	High	High	3.2608	2.99576	2.8814	High	High	High	2.08703
	IEDALNATR	17	1	1	A0A0H3MSU7		1002.52	1.56594e+07	1.58592e+07	1.70323e+07	2.52593e+06	1.52597e+07	3.43881e+07	15590570	2.4622e+07	5.63543e+07	6.34816e+06	1.23894e+07	9.61868e+06	1.46036e+07	1.5398e+07	7.56822e+06	1.11056e+07	0	0	0	1.826e-05	High	High	High	2.97433	3.08794	2.6721	High	High	High	3.43943	2.99075	3.00525	High	High	High	3.28216	2.14704	2.57993	High	High	High	2.21641
	GTFNVVAVK	18	1	1	A0A0H3MSU7		934.536	2.76252e+07	1.81122e+07	2.11921e+07	1.9013e+06	4.02646e+06	4.537e+07	2.09316e+06	5.13797e+07	5.31564e+07	7.03965e+06	1.10334e+07	4.04711e+06	1.73391e+07	1.65577e+07	1.79034e+06	1.36496e+07	3.83799e+06	585930	0	0.01322	High	High	High	2.74011	2.69427	2.71134	High	High	High	2.79712	3.32745	3.01195	High	High	High	3.08081	3.26703	2.78939	High	High	High	2.92456
	QIAYNAGYEGSVIIDK	9	1	1	A0A0H3MSU7		1740.87	0	0	0	0	0	717656	0	359058	0	0	0	0	0	0	0	0	0	0	0	0.003802	High			2.45065			High	High		1.48746	2.92901		High			1.72152			High			1.36079
	LSGGVAVIK	23	1	1	A0A0H3MSU7		843.53	4.20398e+07	3.569e+07	3.48661e+07	4.38306e+06	1.93086e+06	4.13149e+07	2.28849e+06	4.12791e+07	6.31534e+07	1.33145e+07	1.91171e+07	8.41799e+06	1.90966e+07	2.85328e+07	3.83841e+06	2.16257e+07	7.2396e+06	1.60297e+06	0	0.02284	High	High	High	2.35273	2.23691	3.01187	High	High	High	3.06654	2.77865	2.8383	High	High	High	2.57005	2.88269	2.75443	High	High	High	2.0204
	APGFGDR	12	1	1	A0A0H3MSU7		719.347	4848484	6.20916e+06	8.44482e+06	699645	0	8.62088e+06	0	0	1.32441e+07	0	4.38192e+06	703996	4.89275e+06	6.4791e+06	0	6.87347e+06	1.85506e+06	0	0	0.004432	High		High	1.9623		1.99229	High		High	1.90091		1.8208	High	High		1.77398	2.05763		High		High	0.951611
	ALEEPVR	7	1	1	A0A0H3MSU7		813.446	8.00098e+06	0	0	0	0	14230719	0	0	0	2.83119e+06	6.53414e+06	2.52671e+06	5.8585e+06	8.54466e+06	0	0	0	0	0	0.002665	High		High	1.60097		1.35926			High			1.79744								High
	AYGSPLITNDGVTIAK	12	1	1	A0A0H3MSU7		1619.86	0	4.08666e+07	4.42355e+07	1.09763e+07	1.24333e+07	9.84071e+07	5.03381e+06	1.46219e+08	1.12365e+08	2.04123e+07	0	0	3.28867e+07	0	0	0	0	1.8499e+06	0	2.141e-07		High	High		3.87765	1.43985	High	High		3.55894	3.8998		High	High		3.80628	4.645		High	High		4.20374
	LVSEVASK	6	1	1	A0A0H3MSU7		832.478	0	0	9.76883e+06	0	0	0	0	0	0	0	0	0	5.55612e+06	6.50252e+06	0	7.29787e+06	2.83045e+06	1.46795e+06	0.001	0.03348			High			1.75251			High			1.77302	High			1.83188					High
	NVVLEK	3	1	1	A0A0H3MSU7		701.419	0	0	0	0	0	0	0	1.22539e+07	0	0	0	0	4.27225e+06	0	0	0	0	0	0.002	0.1143			High			1.92274	High	High		1.52252	1.73992
A0A0H3N1K3	Translation initiation factor IF-1 OS=Streptococcus suis (strain BM407) OX=568814 GN=infA PE=3 SV=1 - [A0A0H3N1K3_STRS4]	62.5	1	3	3	14	1.77598e+06	6.66207e+06	2.09539e+06	6.29177e+06	0	1.26492e+06	0	0	682456	0	0	0	0	0	0	252954	0	0	0	8.33	1	1	2.14118	45.83	2	3	5.8225	45.83	2	3	0	37.5	1	2		0			1.75665	16.67	1	1
	ILVGDR	6	1	1	A0A0H3N1K3		672.404	1.77598e+06	2.02332e+06	1.49787e+06	0	0	0	0	0	682456	0	0	0	0	0	0	0	0	0	0.001	0.1064	High			1.3841			High			1.49589			High	High		1.73014	1.29666
	VVDTMPNAMFTVELENGHQVLATVSGK	6	1	1	A0A0H3N1K3	M5(Oxidation); M9(Oxidation)	2919.42	0	1.13008e+07	2.69291e+06	6.29177e+06	0	0	0	0	0	0	0	0	0	0	0	0	0	0	0.001	0.05771							High			2.14118			High			2.06277			High			1.93088
	VTVELSPYDLTR	2	1	1	A0A0H3N1K3		1392.74	0	0	0	0	0	1.26492e+06	0	0	0	0	0	0	0	0	0	252954	0	0	0.002	0.07571																					High
A0A0H3MVH5	Uncharacterized protein OS=Streptococcus suis (strain BM407) OX=568814 GN=SSUBM407_1114 PE=4 SV=1 - [A0A0H3MVH5_STRS4]	62.34	1	4	4	19	400359	519410	710071	171326	1.13811e+06	1.19659e+06	918355	1.09968e+06	1.84039e+06	912075	0	0	410963	0	0	0	0	0	2.74613	38.96	2	2	8.5736	50.65	3	3	6.80293	40.26	3	3	1.7078	11.69	1	1	1.61388	11.69	1	1	6.13382	28.57	2	2	3.71624
	AVGNIIENYNLSH	6	1	1	A0A0H3MVH5		1443.72	582194	519410	0	0	0	1.19659e+06	0	0	0	912075	0	0	0	0	0	0	0	0	0	1.802e-09	High			2.74613			High			3.58412			High			2.10056				High
	VIGEIAELAENNFAVIK	2	1	1	A0A0H3MVH5		1830	218524	0	0	0	0	0	0	0	0	0	0	0	0	0	0	0	0	0	0	0.02151	High			1.16943			High			2.50631
	IEIQIEDSK	6	1	1	A0A0H3MVH5		1074.57	0	0	446643	171326	0	0	0	0	0	0	0	0	410963	0	0	0	0	0	0	0.0625		High	High		1.88976	2.20269	High			2.48316			High			2.22881			High			1.7078
	NGNTESFYK	5	1	1	A0A0H3MVH5		1059.47	0	0	973500	0	1.13811e+06	0	918355	1.09968e+06	1.84039e+06	0	0	0	0	0	0	0	0	0	0	0.007		High			1.82648			High			2.15269		High	High		2.47356	2.15509
A0A0H3MXU2	Maltodextrin-binding protein OS=Streptococcus suis (strain BM407) OX=568814 GN=malX PE=3 SV=1 - [A0A0H3MXU2_STRS4]	61.58	1	19	19	285	1.67803e+07	1.16941e+07	12762861	1.90846e+06	1.25673e+07	2.66102e+07	1.08085e+07	4.08019e+07	3.75066e+07	1.1984e+07	1.55476e+07	1.30595e+07	1.18951e+07	9.70815e+06	7.44098e+06	1.30902e+07	8.43153e+06	4.52307e+06	56.2883	53.22	16	18	57.8054	58	17	20	51.9161	49.16	15	17	26.0745	32.7	10	10	32.6788	35.32	10	11	49.9489	47.73	14	16	26.7895
	WPQGLQDGTAANNLINTQFTDGK	10	1	1	A0A0H3MXU2		2489.2	8.4364e+06	4.78296e+06	7.18348e+06	0	0	0	0	4.99597e+06	2.84569e+06	2.08297e+06	5.3572e+06	1.16563e+06	0	0	0	0	2.23371e+06	0	0	1.781e-14	High			4.66581			High	High		5.02842	5.18064		High	High		4.95485	4.93459			High
	ALYDATNEVPANTEAR	22	1	1	A0A0H3MXU2		1734.83	18062123	1.28191e+07	1.53408e+07	2.14525e+06	1.97007e+07	3.41086e+07	2.00272e+07	5.632e+07	6.17858e+07	1.81445e+07	1.90883e+07	1.74135e+07	1.56713e+07	1.28916e+07	1.01101e+07	1.67168e+07	1.12671e+07	7.91458e+06	0	0.001059	High	High	High	4.34966	2.66284	4.3508	High	High	High	4.19113	3.64918	3.93366	High	High	High	4.45507	4.08994	2.00813	High	High	High	2.73972
	ELTVYVDQGYESYINDVK	11	1	1	A0A0H3MXU2		2135.02	2.40997e+06	7.66295e+06	2.94968e+06	1.47121e+06	0	0	0	0	1.28651e+06	0	3.41751e+06	1.84977e+06	0	0	0	3.55219e+06	3.4191e+06	1.32326e+06	0	1.372e-10	High			4.19107			High		High	4.69189		4.03997	High	High		4.34603	3.07654		High		High	4.51429
	ADDTTTALVTNGGK	20	1	1	A0A0H3MXU2		1363.67	7.87214e+06	9.61108e+06	5.64399e+06	1.11217e+06	5.5379e+06	6.23658e+06	3.41589e+06	1.06603e+07	9.48153e+06	2.25402e+06	4.38931e+06	3.20779e+06	7.33681e+06	2.74315e+06	3.11177e+06	8.17228e+06	3.73425e+06	2.23476e+06	0	1.306e-12	High	High	High	4.08728	3.81106	3.49161	High	High	High	3.8122	3.87159	3.40296	High	High	High	2.98845	4.07423	3.2629	High	High	High	2.74069
	VYGSPAVIETLVLYYNK	6	1	1	A0A0H3MXU2		1929.04	594873	0	0	0	0	0	0	0	0	0	1.2448e+06	0	0	528960	0	975542	0	0	0	0.0009416	High			3.97457			High		High	3.51767		3.49321									High
	EAGVNYGVATIPTLVNGK	19	1	1	A0A0H3MXU2		1802.96	1.26588e+07	9.02636e+06	1.1211e+07	836938	2.9542e+06	2.34214e+07	889221	3.26126e+07	2.12565e+07	7.87254e+06	1.21969e+07	5.67415e+06	9.44863e+06	7.02717e+06	992582	1.03643e+07	6.2915e+06	0	0	2.868e-07	High	High	High	3.86124	2.51079	4.07507	High	High	High	3.1093	3.75438	3.95456	High	High	High	4.0547	3.79695	3.38361	High	High	High	2.13982
	FVDFLTATDQQK	19	1	1	A0A0H3MXU2		1412.71	7.68455e+06	8.58468e+06	9.70386e+06	1.5851e+06	0	1.08872e+07	0	1.70357e+07	1.86121e+07	8.27076e+06	7.47182e+06	4.66391e+06	0	4931442	1.70727e+06	6.96918e+06	5.30283e+06	1.88519e+06	0	0.004336	High	High	High	3.18511	3.15546	2.08953	High	High	High	4.26066	4.12552	2.20835	High	High	High	3.75457	3.64699	3.45804	High	High	High	3.23815
	AAAIIEGPWK	17	1	1	A0A0H3MXU2		1055.59	1.35896e+07	4.16598e+06	4.98452e+06	0	688409	6.00651e+06	1.26629e+06	6.77626e+06	8.15924e+06	5.85597e+06	1.21895e+07	6.82437e+06	1.40952e+06	4.73685e+06	1.64662e+06	1.14134e+07	7.19595e+06	1.89466e+06	0	0.0006677	High	High	High	2.93894	2.92542	2.9817	High	High	High	2.6326	3.10009	2.75704	High	High	High	3.02581	2.78064	2.82651		High	High
	TFAELETLAK	33	1	1	A0A0H3MXU2		1122.6	6.52191e+06	6.24765e+06	5.82991e+06	0	906288	8.61779e+06	1.03499e+06	1.13986e+07	9.87967e+06	3.63688e+06	5.88752e+06	3.71486e+06	3.99974e+06	2.99434e+06	0	1.81666e+06	0	1.15105e+06	0	0.0008474	High	High	High	2.83993	2.24006	2.78429	High	High	High	2.87098	2.54722	2.78081	High	High		2.88903	3.14178		High	High	High	1.69915
	YAFAGEEGK	14	1	1	A0A0H3MXU2		971.447	8.64639e+06	5.03299e+06	3.66347e+06	0	0	6.64195e+06	0	7.25344e+06	9.4699e+06	3.39955e+06	6.64036e+06	0	0	4.44727e+06	1.75644e+06	4.27406e+06	2.60868e+06	668606	0	0.001407	High			2.60445			High	High	High	2.51434	2.64413	2.2166	High	High	High	2.74197	2.35352	2.03398	High	High	High	1.95728
	AIADEIAQK	17	1	1	A0A0H3MXU2		958.52	1.85143e+07	1.08142e+07	1.17368e+07	0	1.24634e+07	2.23005e+07	8.98256e+06	3.34732e+07	2.94775e+07	9.53659e+06	1.53577e+07	1.36571e+07	1.05655e+07	9.11093e+06	8.74545e+06	1.11404e+07	6.52026e+06	2.98781e+06	0	0.03896	High	High	High	2.5986	2.8037	2.33409	High	High	High	2.61117	2.95699	2.17241	High	High	High	3.17379	3.14261	2.83164		High	High
	TGDALTGLDNLSLDNQSGSAPDVMMAPYDR	16	1	1	A0A0H3MXU2	M24(Oxidation); M25(Oxidation)	3156.41	1.47469e+06	1.83441e+06	2.06387e+06	0	1.84014e+06	3.03422e+06	1.70014e+06	4.05584e+06	4.27615e+06	2.29162e+06	1.62883e+06	1.11462e+06	475939	0	0	2.26992e+06	1.87514e+06	1.34432e+06	0	6.207e-12	High	High	High	2.48592	1.52429	2.74103	High	High		2.26231	2.75339		High	High		3.77574	2.71116			High	High
	DIGLANEGAIK	16	1	1	A0A0H3MXU2		1100.59	1.37645e+07	6.48947e+06	6.99985e+06	715976	0	1.36834e+07	0	8.88692e+06	1.479e+07	6.16776e+06	1.12997e+07	8.10805e+06	5.49845e+06	7.12192e+06	0	9.01846e+06	6.83151e+06	2.66681e+06	0	1.912e-05	High		High	2.40335		3.11871	High	High	High	2.80465	3.1576	3.02596	High	High		2.36656	2.74077		High	High	High	1.84238
	ENGVSVTVK	13	1	1	A0A0H3MXU2		932.506	4.50427e+06	1.1449e+07	3748559	0	0	0	0	5524325	4.40599e+06	1.79278e+06	4.97497e+06	3.31158e+06	4.05481e+06	0	0	4.02963e+06	3.08661e+06	1.09327e+06	0	0.007061	High		High	2.36513		1.87257	High	High		2.11818	1.73069		High	High		1.81802	1.83506			High	High
	NYSAFGGGK	17	1	1	A0A0H3MXU2		900.421	8.61837e+06	4.58561e+06	4.66441e+06	0	2.48063e+06	9.78851e+06	2.30063e+06	1.42336e+07	1.52821e+07	3.83199e+06	7.74251e+06	6.6638e+06	4.77469e+06	4.31332e+06	3.4674e+06	3.97484e+06	2.00206e+06	0	0	0.005255	High	High	High	1.64964	1.63877	2.02234	High	High	High	1.56211	1.32202	1.84112	High	High	High	1.68872	1.68846	1.49097		High	High
	VGSLGSEGQLSELTLADDSK	15	1	1	A0A0H3MXU2		2005.99	0	6.51464e+06	0	1.99503e+06	4.24984e+06	6.72113e+06	2.31421e+06	1.18194e+07	6.34864e+06	2.82416e+06	4.69614e+06	3.22115e+06	5.39621e+06	3.31374e+06	2.9206e+06	0	0	2.21477e+06	0	4.518e-11		High	High		5.04136	5.46098	High	High	High	3.38023	5.70532	5.34542		High	High		4.93139	5.02995	High	High		3.46562
	DLLTEAPK	12	1	1	A0A0H3MXU2		886.486	4.97391e+06	3.70294e+06	2.67363e+06	0	0	0	0	7.16268e+06	6.4e+06	1.84548e+06	3.71359e+06	2.33054e+06	3.07903e+06	0	951633	0	2.26306e+06	772334	0.001	0.006442	High		High	2.25765		1.90482	High	High		1.95337	2.22729		High	High	High	1.70731	1.5865	1.93444		High
	AWVVPAGAK	6	1	1	A0A0H3MXU2		898.514	0	0	0	526717	0	4.34563e+06	0	9.07951e+06	0	0	0	0	0	0	1.89585e+06	0	4.79268e+06	2.02417e+06	0.002	0.09313								High			1.74425				High			1.78555	High			1.7374
	AIEYAK	2	1	1	A0A0H3MXU2		694.377	0	0	0	0	0	0	0	0	2.98112e+06	0	2.00767e+06	0	0	0	0	0	0	0	0.005	0.06127														High			1.03663
A0A0H3N0Q3	50S ribosomal protein L31 type B OS=Streptococcus suis (strain BM407) OX=568814 GN=rpmE PE=3 SV=1 - [A0A0H3N0Q3_STRS4]	61.25	1	4	4	63	3.74157e+06	1.58578e+07	2.29756e+07	1.60669e+07	1.28049e+07	1.82935e+07	9.14691e+06	9.19357e+06	1.64676e+07	5.72034e+06	2.77216e+06	2.7285e+06	8.01464e+06	1.09403e+06	5.13514e+06	1.46971e+07	1.14264e+07	1.28371e+07	9.66711	52.5	3	3	9.06565	61.25	4	4	14.8275	52.5	3	5	15.7177	52.5	3	5	16.8202	52.5	3	5	14.9334	52.5	3	5	10.6361
	TVVFMDTTTGYK	18	1	1	A0A0H3N0Q3	M5(Oxidation)	1378.66	5.23083e+06	9.01701e+06	7.62336e+06	1.60187e+06	7.3981e+06	2.54902e+07	0	1.81432e+06	0	1.82478e+06	4.36059e+06	1.55116e+06	0	0	647918	2.2747e+06	6.16181e+06	2.32581e+06	0	4.815e-08	High			3.40731			High	High		2.87603	2.08981		High	High	High	3.13756	2.47742	2.06375	High	High	High	2.55254
	VEISSDSHPFYTGR	20	1	1	A0A0H3N0Q3		1594.75	730007	2.91717e+06	3.66243e+06	333753	4.51875e+06	7.4428e+06	1.62198e+06	1.23607e+06	3.94899e+06	1.42996e+06	1.18372e+06	0	1.93354e+06	1.09403e+06	890960	2.72449e+06	2.09953e+06	0	0	2.365e-10	High	High	High	3.38071	3.5394	3.47747	High	High	High	4.12016	3.41689	3.08968	High	High	High	3.45673	4.14038	4.24147	High	High	High	3.47635
	SNETVEFEGETYPLIR	23	1	1	A0A0H3N0Q3		1883.9	5.26388e+06	29761189	57640878	4.62649e+07	2.64978e+07	2.19475e+07	1.66718e+07	2.45303e+07	2.89862e+07	1.39063e+07	0	3.90584e+06	1.40957e+07	0	1.38665e+07	39092243	2.60179e+07	2.33484e+07	0	3.998e-10	High	High	High	2.87909	3.97183	3.89864	High	High		2.06946	4.39473		High	High	High	3.98246	3.53156	4.42105	High	High	High	4.20543
	FLSGSTK	2	1	1	A0A0H3N0Q3		739.399	0	8.79529e+06	0	0	0	0	0	0	0	0	0	0	0	0	0	1.72464e+06	0	0	0.006	0.141							High			1.51372											High
A0A0H3MSY5	50S ribosomal protein L22 OS=Streptococcus suis (strain BM407) OX=568814 GN=rplV PE=3 SV=1 - [A0A0H3MSY5_STRS4]	60.53	1	5	5	38	286596	7.17495e+06	9.02681e+06	1.19952e+07	631647	3.40862e+06	0	0	434150	0	424042	0	0	211084	0	5.10614e+06	4.16333e+06	2.21151e+06	1.97563	14.91	2	2	24.6897	44.74	3	7	20.666	54.39	4	6	8.0871	23.68	2	3	6.7244	23.68	2	2	9.3082	44.74	3	3
	SVADAIAILK	12	1	1	A0A0H3MSY5		1000.6	284804	1.72709e+06	2.47299e+06	0	732524	4458369	0	0	434150	0	386930	0	0	211084	0	1.31481e+06	2.59033e+06	541616	0	0.002456	High			1.97563			High		High	2.3831		1.90129	High	High		2.68023	2.15237		High		High	1.43395
	LVLDNIR	3	1	1	A0A0H3MSY5		842.508	288389	0	0	0	0	0	0	0	0	0	334884	0	0	0	0	0	893438	0	0	0.007661	High			1.18581
	ANLVVSEAFANEGPTLK	16	1	1	A0A0H3MSY5		1759.92	0	1.91148e+07	2.36399e+07	1.19952e+07	530771	2.35887e+06	0	0	0	0	550313	0	0	0	0	12781227	9.00622e+06	3.88139e+06	0	0.00015							High			5.32896			High			5.17452			High		High	4.80203
	AAGIIEGVLNSAIANAENNFGLEK	6	1	1	A0A0H3MSY5		2415.24	0	682919	967528	0	0	0	0	0	0	0	0	0	0	0	0	1.22238e+06	0	0	0	0.001935							High			3.94661			High			3.66023					High
	TAHITVVVAEK	1	1	1	A0A0H3MSY5		1167.67	0	0	0	0	0	0	0	0	0	0	0	0	0	0	0	0	0	0	0.002	0.116													High			1.32393
A0A0H3MW25	ATP-dependent 6-phosphofructokinase OS=Streptococcus suis (strain BM407) OX=568814 GN=pfk PE=3 SV=1 - [A0A0H3MW25_STRS4]	60.42	1	13	13	230	1.03279e+07	1.08396e+07	1.70616e+07	5.01547e+06	2.54448e+07	5.27671e+07	1.71812e+07	3.28837e+07	2.99801e+07	4.89185e+06	1.06443e+07	3.53039e+06	1.968e+07	1.90465e+07	7.25918e+06	1.16421e+07	4.7864e+06	2.84873e+06	21.639	34.52	8	10	26.83	31.25	9	10	43.014	41.96	11	15	22.2491	32.74	7	7	58.8912	46.43	11	21	62.3739	48.21	12	21	43.1635
	IAVLTSGGDAPGMNAAIR	19	1	1	A0A0H3MW25	M13(Oxidation)	1729.89	2.0185e+07	2.23107e+07	3.23224e+07	3.12496e+06	2.05504e+07	9.26186e+07	2.44261e+07	4.23474e+07	5.5146e+07	8.87434e+06	19947656	4.6263e+06	2.56602e+07	3.05407e+07	4.87874e+06	0	0	3.36216e+06	0	1.643e-14	High	High	High	4.84782	4.55226	4.69104	High	High	High	4.53338	5.21361	4.57859	High	High	High	4.66002	4.408	4.75708	High	High		3.1788
	NEQMVENPILGTAEEGALFSLTTDGK	38	1	1	A0A0H3MW25	M4(Oxidation)	2780.33	3.7281e+06	3636665	7.85214e+06	4.44171e+06	1.37755e+07	1.05665e+07	1.06792e+07	9.69735e+06	8.51504e+06	2.09743e+06	2.79671e+06	1.34169e+06	5.05742e+06	5.44156e+06	6.80123e+06	0	0	0	0	1.801e-10	High	High	High	3.5909	4.01683	3.06358	High	High	High	3.5386	3.39547	3.78048	High	High	High	2.59112	3.77373	2.95554	High	High		4.43251
	ADLELADLNR	18	1	1	A0A0H3MW25		1129.58	4.40586e+06	4.07825e+06	1.10101e+07	954842	8.29725e+06	1.75353e+07	6.96062e+06	1.51152e+07	2.11792e+07	3.28992e+06	4.17625e+06	1.18997e+06	11424594	6.83954e+06	2.62077e+06	8.51287e+06	3.28471e+06	860415	0	0.00791	High	High	High	3.34075	3.8033	3.36912	High	High	High	2.16578	3.44976	3.64054	High	High	High	3.26741	3.66914	3.6489	High	High	High	3.31329
	QAISEGMEVYGINEGYAGMVAGDIHELSAR	33	1	1	A0A0H3MW25	M7(Oxidation); M19(Oxidation)	3199.47	6.39274e+06	0	0	7.47976e+06	4.14315e+07	474733	182555	9.84855e+06	620608	1.45382e+06	7.69846e+06	2.7973e+06	1.56812e+07	1.71505e+07	1.00976e+07	1.92403e+07	8.25756e+06	3.8041e+06	0	4.25e-07	High	High	High	2.9143	3.19481	4.18823		High	High		4.21846	4.28032	High	High	High	4.12193	3.89918	4.19413	High	High	High	4.57643
	VTELGHIQR	14	1	1	A0A0H3MW25		1052.59	462973	2.25817e+06	3.53427e+06	0	2.85783e+06	6.78336e+06	2.53933e+06	0	6.74084e+06	542675	1.46709e+06	0	3.31262e+06	2.45839e+06	0	2.19417e+06	1.58818e+06	0	0	7.598e-08	High	High	High	2.55746	2.73488	2.76802	High		High	2.78376		3.21383	High	High		3.02122	3.21424			High	High
	GGLAVGIR	14	1	1	A0A0H3MW25		742.457	3.84999e+06	4.52192e+06	6.35282e+06	0	2.8067e+06	1.05118e+07	1.80122e+06	8.04046e+06	1.12831e+07	1.85257e+06	0	0	4.82612e+06	4.41875e+06	1.42965e+06	3.23475e+06	1.61723e+06	0	0	0.0004426	High	High	High	2.21731	2.43518	2.39161	High	High	High	2.12372	2.44851	2.50614	High	High	High	2.46218	2.46959	2.01956		High	High
	TFVVEVMGR	28	1	1	A0A0H3MW25	M7(Oxidation)	1053.54	0	4.63374e+06	6.22515e+06	1.18654e+06	7.51817e+06	9.96949e+06	4.83079e+06	7.67607e+06	6.27376e+06	2.05565e+06	0	1.13196e+06	6.8057e+06	4.79356e+06	2.42964e+06	4.9527e+06	2.30421e+06	0	0	0.02043	High	High	High	2.17046	2.71957	2.76115	High	High	High	2.55876	2.83525	2.68676	High	High	High	2.91825	2.88102	2.66419	High	High	High	2.57429
	SVGDIISR	17	1	1	A0A0H3MW25		846.468	0	5.36778e+06	7.51484e+06	1.0146e+06	1.43524e+07	4.81474e+07	1.51643e+07	4.11885e+07	1.36152e+07	2.5113e+06	4286820	3.16756e+06	1.76987e+07	9.44833e+06	4031433	7.17328e+06	2.81692e+06	1.37994e+06	0	0.05722		High	High		2.61241	2.21933	High	High	High	2.45051	2.47471	2.28164	High	High	High	2.59023	2.64077	2.57318	High	High	High	2.04356
	AAGDTSDLR	17	1	1	A0A0H3MW25		905.433	0	4.84048e+06	5.95677e+06	1.20516e+06	1.20946e+07	9.8075e+06	1.19532e+07	6.58519e+06	1.2748e+07	2.07197e+06	2.19503e+06	931183	5.62786e+06	2.86219e+06	4.5338e+06	3.61414e+06	1.96411e+06	793791	0	0.00186		High	High		2.66265	2.41829	High	High	High	2.25646	2.761	2.4495	High	High	High	2.62733	2.38298	2.21984	High	High	High	2.13025
	IVVNNPHK	10	1	1	A0A0H3MW25		920.53	0	3.07207e+06	3.13496e+06	0	1.43267e+06	9.62993e+06	0	3.64372e+06	7.05094e+06	667406	0	0	4503557	1.93431e+06	0	1.41798e+06	0	0	0	0.003392			High			2.36597	High	High	High	2.24953	2.53718	2.34193	High	High		2.3503	2.54714			High	High
	IAVLTSGGDAPGMNAAIR	3	1	1	A0A0H3MW25		1713.89	0	0	0	0	1.13028e+06	0	1.22314e+06	0	0	0	0	0	0	0	0	0	0	0	0	0.001194		High			4.23716
	HSIIVLAEGVMPAAQFAEELK	12	1	1	A0A0H3MW25	M11(Oxidation)	2269.19	0	0	0	0	554968	3.76419e+06	0	2.64308e+06	2.51702e+06	0	0	0	1.38105e+06	1.83955e+06	0	3.36744e+06	895155	0	0	1.965e-05			High			4.91267		High	High		3.92245	5.03634		High			3.65334				High
	YPEFAK	6	1	1	A0A0H3MW25		754.378	3.00753e+06	0	4.98025e+06	0	0	1.12574e+07	0	0	0	0	0	0	0	0	0	0	0	0	0.002	0.1183	High		High	1.49683		1.0374			High			1.45312	High			1.21058
	LTEHGFPAIGVPGTIDNDIVGTDFTIGFDTAVTTAMDAIDK	1	1	1	A0A0H3MW25	M36(Oxidation)	4252.04	0	0	0	0	0	0	0	0	0	0	0	0	0	0	0	0	0	0	0.008	0.2743			High			0.406046
A0A0H3MU32	Putative surface-anchored protein OS=Streptococcus suis (strain BM407) OX=568814 GN=sao PE=4 SV=1 - [A0A0H3MU32_STRS4]	60	1	23	23	995	5.61125e+08	6.83059e+08	3.9888e+08	2.14256e+08	8.3715e+07	8.97231e+07	7.489e+07	1.97582e+08	9.29517e+07	1.62584e+08	3.2426e+08	3.42043e+08	2.41609e+08	1.67657e+08	1.85109e+08	1.99041e+09	1.31761e+09	1.27774e+09	202.392	53.91	20	78	197.414	50.63	17	79	166.834	51.72	18	63	127.399	55.47	19	57	37.4572	32.5	9	12	55.6887	44.22	14	20	39.6544
	VSNQADGSVNFSALTFTK	74	1	1	A0A0H3MU32		1885.93	1.56343e+07	2.6197e+07	1.03011e+06	0	0	0	0	0	0	196316	2.62496e+07	1.10982e+07	0	1.03695e+07	0	5.27661e+07	7.89146e+07	2.49573e+07	0	6.12e-08	High		High	5.62129		2.44837	High		High	5.12694		5.10321	High			5.14291			High	High	High	5.4065
	EGTYTYTVSEVDGGLGDIIYDK	101	1	1	A0A0H3MU32		2395.12	6.6544e+07	39066048	3.38455e+07	5.63089e+07	4.82637e+06	2.884e+06	4.43799e+06	1.41694e+07	3.51638e+06	1.34786e+07	3.05356e+07	4.62877e+07	2.01136e+07	1.21294e+07	3.26541e+07	1.69793e+08	5.41355e+07	8.72604e+07	0	1.195e-11	High	High	High	5.10129	5.1254	4.82824	High	High	High	5.1667	5.62794	4.56537	High	High	High	5.27637	4.19587	4.98048	High	High	High	4.86953
	QMPSIVNDMVVTPQEQMANK	70	1	1	A0A0H3MU32	M2(Oxidation); M9(Oxidation); M17(Oxidation)	2308.06	1.42597e+07	3.41649e+08	2.27868e+08	1.35479e+08	1.59526e+07	8.06016e+06	6.41684e+06	2496418	3.15876e+06	5.24907e+06	7.18882e+06	1.08508e+07	4.15131e+06	2.86149e+06	6.47832e+06	2.38713e+09	1.34966e+09	1.6945e+09	0	0.0006213	High	High	High	4.72221	3.10134	3.55947	High	High	High	4.41919	3.57477	2.57359	High	High	High	3.87467	2.63923	3.364	High	High	High	3.8743
	EANGEELPVLDTAQNTK	112	1	1	A0A0H3MU32		1828.89	9.02584e+08	6.14863e+08	368742832	1.73407e+08	1.29601e+08	129496758	1.23504e+08	3.42807e+08	1.32572e+08	2.63802e+08	5.06527e+08	5.88794e+08	4.04171e+08	250129262	3.19479e+08	1.14929e+09	8.23272e+08	8.39425e+08	0	0.0001649	High	High	High	4.37301	4.53127	4.32734	High	High	High	4.74789	4.38239	4.52229	High	High	High	4.4665	4.03818	4.01885	High	High	High	4.28092
	LIAPTTDSVITDNEVSK	105	1	1	A0A0H3MU32		1802.94	4.84031e+08	7.78198e+08	5.03162e+08	2.06937e+08	7.95057e+07	124696532	8.70389e+07	2.14727e+08	1.13581e+08	1.71492e+08	2.90548e+08	3.19859e+08	201249736	1.69288e+08	1.85931e+08	1.76647e+09	1.14203e+09	1.20216e+09	0	2.109e-05	High	High	High	4.12246	4.16429	3.88098	High	High	High	4.33152	3.94512	3.89243	High	High	High	4.36829	4.06234	4.51072	High	High	High	4.033
	DNNHGQLVSTVTYENSDQIFENILNPGK	129	1	1	A0A0H3MU32		3146.5	5.47939e+07	72021770	3.90832e+07	5.78498e+07	0	8.13981e+06	0	1.94884e+07	5.4835e+06	2.23157e+07	3.97121e+07	4.12055e+07	1.98184e+07	2.2597e+07	4.13322e+07	2.47758e+08	131174358	7.70988e+07	0	2.046e-06	High	High	High	3.81587	2.64711	3.44672	High	High	High	3.85575	3.24182	3.40727	High	High	High	3.69229	3.31752	3.32145	High	High	High	4.12962
	TLNTGEFEFVLK	57	1	1	A0A0H3MU32		1397.73	3.93697e+07	1.28311e+08	8.99177e+07	4.21679e+07	0	9.77849e+06	0	8.2189e+06	0	3.08372e+07	2.87036e+07	1.9122e+07	7.4667e+06	1.78207e+07	2.66722e+06	1.86341e+08	1.77808e+08	1.09318e+08	0	0.0008479	High		High	3.61417		3.99153	High	High	High	4.05118	3.92246	3.26968	High		High	3.97678		2.65526	High	High	High	3.98461
	QMPSIVNDMVVTPEK	32	1	1	A0A0H3MU32	M2(Oxidation); M9(Oxidation)	1719.83	6.80273e+07	410485728	187053848	1.1049e+08	1.518e+07	7.14974e+06	0	0	5.55793e+06	2.402e+07	4.32226e+07	5.97839e+07	1.27487e+07	1.25401e+07	1.35209e+07	9.18084e+08	8.94181e+08	8.03101e+08	0	0.001037	High		High	3.41878		2.76482	High		High	4.20756		2.85657	High	High	High	4.14192	2.85789	3.02153	High	High	High	3.30535
	DELGGIEYDSK	20	1	1	A0A0H3MU32		1225.56	5.54687e+07	3.12706e+07	1.63604e+07	1.02857e+07	0	3.11478e+06	2.67199e+06	1.44548e+07	3.24129e+06	6.05449e+06	1.6644e+07	1.78767e+07	2.47795e+07	7.99684e+06	1.18466e+07	7.49588e+07	2.66588e+07	2.44207e+07	0	0.00724	High	High	High	3.20384	2.70637	3.33119	High	High	High	3.38167	3.58718	3.72773	High	High	High	3.2738	3.55439	3.9865	High	High	High	3.14109
	QMPSVVNENAVTPEK	106	1	1	A0A0H3MU32	M2(Oxidation)	1658.8	9.29956e+07	6.56116e+08	3.24736e+08	2.62425e+08	42038699	1.49761e+07	8.57348e+06	5.62331e+06	1.08153e+07	1.86775e+07	6.00766e+07	8.69137e+07	7.90328e+06	1.72248e+07	2.43952e+07	1.81764e+09	1.46114e+09	9.36553e+08	0	0.008161	High	High	High	3.04233	2.85486	3.23983	High	High	High	3.10102	2.532	2.90259	High	High	High	3.07951	2.73156	2.99869	High	High	High	3.08632
	NLSFDKPGK	43	1	1	A0A0H3MU32		1005.54	2.96762e+08	1.46755e+08	1.22507e+08	3.7513e+07	1.85727e+07	0	1.41275e+07	0	3.27029e+07	5.2458e+07	175705092	1.17477e+08	1.19406e+08	8.35544e+07	4.99181e+07	3.85655e+08	2.4315e+08	1.3232e+08	0	0.008663	High	High	High	2.8007	2.25013	2.60398	High		High	2.74751		2.02823	High	High	High	2.33496	2.44473	2.38162	High	High	High	1.98142
	YWYTISEVK	14	1	1	A0A0H3MU32		1188.59	1.90289e+07	8.56757e+06	6.10868e+06	4.04944e+06	0	581483	0	4.08802e+06	0	0	6.43389e+06	3.22105e+06	6.72066e+06	2.01869e+06	0	2.57754e+07	7.03333e+06	4.61737e+06	0	0.01325	High		High	2.68988		2.35622	High	High	High	2.68005	2.37382	2.11334	High	High		2.58615	1.7458		High		High	3.03227
	ELLENEFK	36	1	1	A0A0H3MU32		1021.52	1.71205e+08	9.84209e+07	6.54574e+07	2.27952e+07	6.3763e+06	13025290	5.03334e+06	3.52125e+07	1.04724e+07	2.094e+07	7.89624e+07	6.93271e+07	6.33345e+07	3.10108e+07	3.00748e+07	1.90885e+08	9.00057e+07	9.0788e+07	0	0.0565	High	High	High	2.44606	2.12031	2.32484	High	High	High	2.37088	2.27432	2.60919	High	High	High	2.41783	2.47593	2.16289	High	High	High	2.0366
	ENDNIETSEK	26	1	1	A0A0H3MU32		1178.52	1.32878e+08	1.90083e+08	1.17973e+08	6.90048e+07	1.45164e+07	8.29972e+06	1.05566e+07	2.26683e+07	1.43426e+07	1.05309e+07	3.04486e+07	5.74429e+07	0	1.17121e+07	1.69641e+07	2.18145e+08	1.45197e+08	1.94658e+08	0	0.0008575	High	High		2.41009	2.40696		High	High	High	2.12348	2.19283	2.39659	High	High	High	2.27726	2.08126	2.41696	High	High	High	2.19829
	QIPVNENNQNGTVEENSNTKPTTEK	18	1	1	A0A0H3MU32		2785.32	1.02927e+07	2.13104e+07	2.00925e+07	9.37118e+06	0	0	1.22523e+06	3.01843e+06	4.29576e+06	2.48383e+06	5.14894e+06	7.02355e+06	5.8908e+06	3.73376e+06	6.78239e+06	5.17586e+07	4.06451e+07	0	0	6.165e-08	High	High	High	2.05108	1.7148	2.17334	High	High	High	2.09643	1.91185	2.27521	High	High	High	2.07308	1.8024	2.02883	High	High	High	1.94643
	NTIISAK	7	1	1	A0A0H3MU32		746.439	3.11993e+07	0	2.04808e+07	3.01955e+06	0	0	0	0	0	0	0	0	0	4.80862e+06	2.96831e+06	0	4.89902e+07	1.53407e+07	0	0.007796	High			2.03782					High			2.09539	High		High	1.67856		1.65939	High			1.61526
	IPAVVR	12	1	1	A0A0H3MU32		654.43	3.38846e+07	2.59034e+07	2.11642e+07	0	0	0	0	0	4.76327e+06	2.63902e+06	3.2993e+07	0	1.56089e+07	15535888	2.62095e+06	1.091e+08	5.89911e+07	0	0	0.007035	High		High	1.21265		1.47174	High		High	1.50823		1.45168	High	High	High	1.3154	1.47367	1.19017		High	High
	QMPSVVNENAVTPEK	1	1	1	A0A0H3MU32		1642.8	0	0	0	0	0	0	0	0	0	0	0	0	0	0	0	0	0	0	0	0.01188																			High			3.74806
	DNAVTPEK	2	1	1	A0A0H3MU32		873.432	0	0	0	0	0	0	0	0	0	0	0	0	0	0	0	3.03019e+06	0	1.45784e+06	0	0.005517																					High
	GNIEPPK	13	1	1	A0A0H3MU32		754.408	12981771	7.72974e+06	3.58905e+06	1.92367e+06	0	0	0	5.95266e+06	0	0	5.61411e+06	6.80938e+06	0	0	6543154	2.23001e+07	8.74727e+06	8.69758e+06	0.001	0.008674	High			1.92326			High	High	High	2.08812	2.15614	1.85229	High		High	1.71514		1.94473	High	High	High	2.12552
	ITVEDR	8	1	1	A0A0H3MU32		732.388	6.5509e+07	0	0	9.71907e+06	0	1.03769e+07	0	0	1.52829e+07	0	0	0	0	0	0	1.12136e+08	8.21117e+07	6.2591e+07	0.001	0.071	High			1.25871										High			1.43481		High		High	1.55423
	QMPSIVNDMVVTPQEQMANK	2	1	1	A0A0H3MU32	D8(Phospho); M17(Oxidation)	2356.02	0	0	0	0	0	0	0	0	0	0	0	0	0	0	0	0	0	0	0.001	0.1246
	QETSTFK	3	1	1	A0A0H3MU32		840.411	0	0	0	0	0	0	0	0	0	0	0	0	0	0	0	671601	384487	0	0.004	0.1199																					High
	DNIETSEK	1	1	1	A0A0H3MU32		935.43	7.45626e+06	0	0	0	0	0	0	0	0	0	0	0	0	0	0	0	0	0	0.005	0.05829	High			1.83766
	QMPSIVNDMVVTPEK	1	1	1	A0A0H3MU32	D8(Phospho)	1767.79	0	0	0	0	0	0	0	0	0	0	0	0	0	0	0	0	399088	0	0.005	0.05497
	VVISEK	2	1	1	A0A0H3MU32		674.409	0	0	0	2.7437e+06	0	0	0	0	0	0	0	0	0	0	8.50317e+06	0	0	0	0.006	0.2253															High			1.40694	High			1.39642
A0A0H3MWM7	NH(3)-dependent NAD(+) synthetase OS=Streptococcus suis (strain BM407) OX=568814 GN=nadE PE=3 SV=1 - [A0A0H3MWM7_STRS4]	59.85	1	10	10	71	478566	920812	1.91306e+06	604343	3.66219e+06	5.2528e+06	3.63284e+06	4.1248e+06	5.64132e+06	1.07091e+06	605163	182227	1.73992e+06	1.81743e+06	1.10214e+06	1.98097e+06	695170	0	7.30859	13.87	2	2	6.32062	8.76	2	2	7.90785	12.77	3	3	7.55622	22.99	3	3	23.6579	44.89	7	8	18.3764	34.31	6	6	12.4238
	ESTDAMVAAVNANGLAMSDFNK	9	1	1	A0A0H3MWM7	M6(Oxidation); M17(Oxidation)	2288.01	377403	0	0	0	6.26785e+06	0	5.7855e+06	0	0	1.16445e+06	0	0	1600945	1.10493e+06	1.11207e+06	0	0	0	0	0.0001986	High	High	High	3.69894	4.08601	4.80966			High			3.42247			High			4.66732		High
	TIDPQSQTIIEGWWNK	4	1	1	A0A0H3MWM7		1915.95	579729	0	0	685215	438118	0	0	0	0	0	0	0	0	823965	0	0	0	0	0	5.28e-05	High			3.60965					High			4.19095							High			4.18886
	AETGDDSYQFIAIR	17	1	1	A0A0H3MWM7		1585.75	0	944403	2.24845e+06	728687	2.92088e+06	5.24923e+06	3.10388e+06	5.08531e+06	7.25665e+06	1.08023e+06	541136	182227	2.12444e+06	1.52667e+06	1.09221e+06	1.55686e+06	573222	0	0	1.003e-07		High	High		3.21798	2.99359	High	High	High	3.62431	4.46017	2.83801	High	High	High	2.72888	2.9519	2.76005	High	High	High	3.36735
	LAQLTMEEMR	12	1	1	A0A0H3MWM7	M6(Oxidation); M9(Oxidation)	1253.59	0	897222	2.29802e+06	0	803063	5.85517e+06	0	1.76286e+06	5.54863e+06	968042	669190	0	1.49437e+06	2.03355e+06	0	2.40509e+06	817118	0	0	7.285e-05			High			2.08638	High	High	High	2.69631	2.83973	3.00652	High	High		2.73854	2.92916			High	High
	QLLAALGADEK	7	1	1	A0A0H3MWM7		1128.62	0	0	1.19269e+06	0	1.79783e+06	4.65399e+06	2.00915e+06	1.86937e+06	4.11868e+06	0	0	0	1.1109e+06	0	0	0	0	0	0	0.05299		High	High		2.60109	1.78451		High			2.11809		High	High		2.44043	2.45176
	VPTADLEEDKPGLADEVALGVTYNQIDDYLEGK	9	1	1	A0A0H3MWM7		3577.73	0	0	0	399126	581480	0	0	5.41972e+06	2.6919e+06	0	0	0	0	1.89207e+06	0	0	0	0	0	0.001075		High	High		2.5187	3.39989		High	High		2.23384	3.43216		High			2.92211		High			1.41885
	TYVLGISGGQDSTLAGR	6	1	1	A0A0H3MWM7		1694.86	0	0	0	0	0	0	0	507983	657564	0	0	0	481731	0	0	0	0	0	0	0.002466			High			4.2913		High			3.17625			High			4.43967
	MTLQETIIK	3	1	1	A0A0H3MWM7	M1(Oxidation)	1092.6	0	0	0	0	0	1.1721e+06	0	1.67517e+06	0	0	0	0	0	0	0	0	0	0	0	0.001183			High			1.63962		High			2.14784
	HGDGGADILPLFR	2	1	1	A0A0H3MWM7		1367.7	0	0	0	0	0	0	0	710397	0	0	0	0	419636	0	0	0	0	0	0	0.01091			High			2.76216		High			2.63059
	GAVIGTDHAAENITGFFTK	2	1	1	A0A0H3MWM7		1948.98	0	0	0	0	0	0	0	925733	0	0	0	0	0	0	0	0	0	0	0	0.0007566								High			2.38328
A0A0H3MT22	30S ribosomal protein S7 OS=Streptococcus suis (strain BM407) OX=568814 GN=rpsG PE=3 SV=1 - [A0A0H3MT22_STRS4]	59.62	1	7	7	108	4.37699e+06	1.40372e+07	2.08009e+07	6.02075e+06	8.79212e+06	1.96945e+07	5.62081e+06	3.0268e+06	7.41005e+06	1.13087e+06	3.71349e+06	1.05604e+06	5665022	5.95268e+06	3.84379e+06	1.27935e+07	9.06599e+06	5.64591e+06	13.1765	51.92	5	7	17.0709	28.85	3	5	33.4045	55.77	6	12	11.2833	42.31	4	5	12.1212	26.28	3	5	21.1496	51.92	5	7	13.5043
	GTAASIVYGAFDQIK	9	1	1	A0A0H3MT22		1540.8	511265	2.69496e+06	9.29279e+06	0	0	3.5054e+06	0	0	0	0	831441	0	0	1.65332e+06	0	8.86899e+06	5.60566e+06	1.29552e+06	0	5.487e-05	High			3.59091			High		High	4.01979		3.74454	High			3.98221					High
	EIMDAANNTGAAVK	27	1	1	A0A0H3MT22	M3(Oxidation)	1420.67	5.51961e+06	2.73226e+07	3.56498e+07	1.07139e+07	1.46056e+07	2.7402e+07	7.87945e+06	3.13801e+06	9.60815e+06	1.13087e+06	5.6696e+06	0	6.35217e+06	8.08556e+06	6.58161e+06	1.50698e+07	10847397	6.55074e+06	0	0.001974	High	High	High	2.89975	3.74724	2.97617	High	High	High	4.10206	3.93995	3.96387	High	High	High	4.04837	1.94513	3.87325	High	High	High	3.70132
	VGGSNYQVPVEVRPER	34	1	1	A0A0H3MT22		1785.92	4.80948e+06	1.2094e+07	1.48647e+07	2.2951e+06	8.07719e+06	1.97939e+07	5.79544e+06	2.91559e+06	9.24006e+06	0	3063198	1.48809e+06	7.33783e+06	5.71238e+06	2.89032e+06	1.44417e+07	1.07449e+07	7.26731e+06	0	0.0001581	High	High	High	2.44922	3.11052	2.49497	High	High	High	2.90162	2.33732	2.76292	High	High	High	3.07724	2.95617	2.89733	High	High	High	3.03107
	EVLPDPLYNSK	14	1	1	A0A0H3MT22		1274.66	2.80189e+06	0	1.18883e+07	1.78474e+06	3.69356e+06	1.18876e+07	0	0	3.38195e+06	0	2.40766e+06	0	3.30507e+06	4.06008e+06	1.78947e+06	5.5011e+06	5.11889e+06	3119678	0	0.03703	High		High	2.13533		2.07191			High			2.45534	High	High	High	2.53671	2.43366	2.10927	High	High	High	1.64653
	EATGNDALEVFETAMENIMPVLEVR	21	1	1	A0A0H3MT22	M15(Oxidation); M19(Oxidation)	2810.31	1.54269e+06	0	8.91107e+06	5.05322e+06	0	5.71658e+06	3.18755e+06	0	2.56559e+06	0	795254	623993	1.5708e+06	2.01339e+06	2.05943e+06	8.45928e+06	4.63019e+06	2.02899e+06	0	0.00222	High	High	High	1.47364	2.43905	3.44851			High			3.0589	High	High	High	4.1864	2.02587	1.80729	High		High	1.46648
	VMLDGK	2	1	1	A0A0H3MT22	M2(Oxidation)	678.349	0	0	0	0	0	0	0	0	0	0	0	0	0	0	0	0	0	0	0.007	0.2271													High		High	1.45781		1.37629
	TTLGLR	1	1	1	A0A0H3MT22		660.404	0	0	0	0	0	0	0	0	0	0	0	0	0	0	0	0	318083	0	0.008	0.1604
A0A0H3MUI1	D-alanine--D-alanine ligase OS=Streptococcus suis (strain BM407) OX=568814 GN=ddlA PE=3 SV=1 - [A0A0H3MUI1_STRS4]	59.2	1	16	16	142	3.35719e+06	4.53202e+06	7.22655e+06	367374	5.90057e+06	1.73828e+07	4.80028e+06	2.96391e+07	2.37192e+07	3.53611e+06	2.57089e+06	0	6.6942e+06	5.12247e+06	725351	7.14555e+06	1.7952e+06	748082	15.8778	25.86	6	6	14.2943	21.55	6	7	32.2796	32.18	8	11	15.3608	20.69	6	6	23.1799	33.33	8	8	30.6188	32.18	8	10	23.3133
	MPYVGTNILSSSVAMDK	17	1	1	A0A0H3MUI1	M1(Oxidation); M15(Oxidation)	1844.88	2.69574e+06	2.63146e+06	4.64264e+06	207713	1.13483e+06	1.13853e+07	790442	1.60146e+07	1.52272e+07	2.30137e+06	1.30807e+06	0	2.57244e+06	3.75483e+06	0	4.49388e+06	1.65307e+06	0	0	2.228e-12	High	High	High	4.02914	2.99179	2.50316	High	High	High	4.12647	4.71481	4.43964	High	High		4.58745	4.19538		High	High	High	2.83482
	VLESAGISQVPYVAVIEGENIDDK	10	1	1	A0A0H3MUI1		2545.3	224591	0	471451	0	931114	881972	0	3.06034e+06	1.20632e+06	0	0	0	699244	0	0	1.20954e+06	0	0	0	1.821e-08	High		High	3.60817		4.07233		High			5.01618		High	High		3.78764	4.78986				High
	IDESIMDIMR	12	1	1	A0A0H3MUI1	M6(Oxidation); M9(Oxidation)	1254.57	2.90895e+06	0	0	0	4.94522e+06	8.84715e+06	3.4705e+06	1.55705e+07	1.53006e+07	1.09086e+06	1.16139e+06	0	4.97239e+06	2.52456e+06	536841	0	0	0	0	3.203e-05	High	High	High	3.18032	3.04719	3.41898		High	High		3.69635	3.31961		High	High		3.54713	2.45417	High	High		2.50272
	EVSVLSAESVMR	15	1	1	A0A0H3MUI1	M11(Oxidation)	1322.66	953949	2433752	4.50468e+06	0	0	9.2475e+06	0	1.19037e+07	1.66462e+07	0	931218	0	3.82245e+06	3.64979e+06	0	3.78173e+06	1.81902e+06	0	0	0.005318	High		High	2.9109		3.15048	High	High	High	3.72762	3.10826	3.33574	High	High		3.39003	3.61115				High
	ALDLAFK	13	1	1	A0A0H3MUI1		777.451	1.17369e+06	1.39711e+06	2.36415e+06	0	0	3.91988e+06	0	2.02043e+06	3.89799e+06	653552	900623	0	933318	2.07605e+06	0	1.78334e+06	738976	0	0	0.0002809	High	High	High	2.14923	1.76505	1.76535	High	High	High	1.80202	2.22186	1.94613	High	High		1.89702	1.75143			High	High
	LTYPVFVKPANMGSSVGISK	17	1	1	A0A0H3MUI1	M12(Oxidation)	2111.12	4.46687e+06	8.48182e+06	1.22826e+07	0	4.02678e+06	3.15154e+07	0	5.63638e+07	3.76768e+07	6.36696e+06	4.95473e+06	0	9.85336e+06	7.72156e+06	0	1.29083e+07	0	0	0	0.005179	High		High	1.74355		2.7835	High	High	High	2.53571	2.40177	2.18383	High	High		3.10049	2.07615			High	High
	LMTNATIVEEQK	13	1	1	A0A0H3MUI1	M2(Oxidation)	1392.7	0	0	4.75445e+06	420710	4.85904e+06	0	2877579	13871263	1.29721e+07	1.94e+06	840586	0	0	0	0	4.03441e+06	1.91353e+06	1.01772e+06	0	0.01483		High			3.49128			High			3.48062		High	High		2.63886	3.35894		High	High	High	2.56334
	DVAFYDYDAK	6	1	1	A0A0H3MUI1		1206.53	0	0	1.96806e+06	369333	0	0	0	0	0	811578	779331	0	0	0	0	0	619128	0	0	0.001976													High			2.40091			High	High	High	2.08925
	TQEFSQTPSADEK	7	1	1	A0A0H3MUI1		1467.66	0	0	0	0	6.00058e+06	0	4.94352e+06	1.05603e+07	1.20733e+07	0	890120	0	0	0	913861	0	0	0	0	0.003065		High			4.18823			High			3.94891			High	High		4.07461	3.31028	High			2.9121
	VLVEQGVNAR	11	1	1	A0A0H3MUI1		1084.61	0	0	0	312080	4.35679e+06	8850235	3.33279e+06	8.37362e+06	1.46031e+07	1.57082e+06	1.44987e+06	0	3.42949e+06	3283698	0	0	0	478440	0	0.00579		High	High		3.2435	2.93572		High	High		3.12609	2.98292		High			2.85656		High	High		2.45857
	AEDLAGLR	2	1	1	A0A0H3MUI1		844.452	0	0	0	0	0	0	0	1.40173e+06	0	0	0	0	0	0	0	0	0	0	0	0.0002467								High			2.40798			High			1.89063
	TYFISQTGDFIK	3	1	1	A0A0H3MUI1		1419.71	0	0	0	0	0	0	0	0	0	0	0	0	477704	1.14952e+06	0	0	0	0	0	7.674e-05			High			2.68215			High			2.87349
	IRPSDIYEEK	10	1	1	A0A0H3MUI1		1249.64	0	2.48279e+06	4.24398e+06	0	6.75593e+06	0	5.98683e+06	1.65388e+07	1.68344e+07	0	0	0	5.25685e+06	3.89102e+06	0	3.73858e+06	1.62717e+06	0	0.001	0.01242		High	High		2.22121	2.44347	High	High	High	2.10252	2.59635	2.22969	High	High		2.27386	2.45911				High
	AVVFPVLHGPMGEDGSIQGFLEVLR	3	1	1	A0A0H3MUI1	M11(Oxidation)	2683.38	0	0	0	0	0	0	0	0	367630	0	0	0	0	0	0	811828	0	0	0.001	0.01588														High			1.10192				High
	TTLPGEVVK	2	1	1	A0A0H3MUI1		943.545	0	2.14062e+06	0	0	0	0	0	0	0	1.69445e+06	0	0	0	0	0	0	0	0	0.003	0.1755							High			1.3145										High
	IAEIEGK	1	1	1	A0A0H3MUI1		759.424	0	0	0	0	0	0	0	1.62311e+06	0	0	0	0	0	0	0	0	0	0	0.003	0.02874								High			2.0509
A0A0H3MSV3	Glyceraldehyde-3-phosphate dehydrogenase OS=Streptococcus suis (strain BM407) OX=568814 GN=plr PE=3 SV=1 - [A0A0H3MSV3_STRS4]	58.04	1	16	16	434	5.70837e+07	1.24986e+08	1.56516e+08	4.22894e+07	1.78808e+08	2.29123e+08	1.59944e+08	1.6344e+08	1.90306e+08	5.56684e+07	4.36145e+07	4.0515e+07	6.37699e+07	6.21276e+07	7.05388e+07	6.69678e+07	3.84068e+07	2.5606e+07	49.2336	37.5	11	18	89.789	54.46	15	32	89.5539	49.4	14	34	45.259	35.42	10	17	74.8774	43.15	12	29	88.8618	49.4	14	31	62.1144
	VVSWYDNEMSYTAQLVR	25	1	1	A0A0H3MSV3	M9(Oxidation)	2076.97	2.00637e+06	3588758	1.20717e+07	0	646159	9.87601e+06	0	951967	3263510	0	1.7992e+06	0	2.87312e+06	3.05283e+06	0	4.94523e+06	2.37727e+06	0	0	0.0004628	High		High	4.48393		3.90731	High	High	High	4.42787	3.37993	3.34714	High	High		4.91567	3.08854		High		High	2.51376
	VTAEEVNAAMK	48	1	1	A0A0H3MSV3	M10(Oxidation)	1178.57	6.22637e+07	1.25984e+08	2.17617e+08	5.25269e+07	1.64229e+08	2.41266e+08	1.5028e+08	90765869	1.87522e+08	6.48212e+07	4.88135e+07	4.99529e+07	5.48487e+07	6.67311e+07	8.47424e+07	6.18925e+07	4.29779e+07	3.03035e+07	0	8.299e-08	High	High	High	4.20441	3.9322	2.47988	High	High	High	3.60433	2.67566	3.83494	High	High	High	3.78744	4.44199	3.84936	High	High	High	3.17527
	INDLTDPVMLAHLLK	30	1	1	A0A0H3MSV3	M9(Oxidation)	1708.93	1.32043e+06	8.62256e+06	1.96184e+07	0	3.49545e+06	2.85542e+07	898444	1.12665e+07	2.09603e+07	7.05197e+06	1.86352e+06	1.07248e+06	2.42701e+06	6.95443e+06	0	1.12432e+07	1.09833e+07	1.44303e+06	0	4.232e-07	High	High	High	3.95105	1.33894	2.667	High	High	High	3.70652	4.30223	3.35011	High	High		4.19542	4.00224			High	High
	DGGFEVNGK	45	1	1	A0A0H3MSV3		922.425	3.67692e+07	8.65233e+07	1.06578e+08	4.07179e+07	1.06839e+08	1.0229e+08	8.75069e+07	1.27578e+08	1.48275e+08	2.92097e+07	2.20732e+07	2.30305e+07	4.73976e+07	3.43623e+07	5.45486e+07	5.70206e+07	3.05722e+07	2.25731e+07	0	9.127e-06	High	High	High	3.55422	3.43046	2.89336	High	High	High	3.15141	3.32129	3.20358	High	High	High	3.21766	3.7747	3.32955	High	High	High	3.309
	AAAANIVPNSTGAAK	26	1	1	A0A0H3MSV3		1355.73	4.55547e+07	1.51445e+08	1.21882e+08	1.23761e+07	1.61074e+07	1.76991e+08	1.21441e+07	5.64551e+07	1.30966e+08	2.91655e+07	3.38788e+07	1.90735e+07	4.24651e+07	5.82933e+07	1.25109e+07	7.08646e+07	4.16702e+07	2.39414e+07	0	5.28e-05	High	High	High	3.1087	2.75655	3.04902	High	High	High	3.16041	3.04321	3.51921	High	High	High	3.39821	2.80122	2.95795	High	High	High	1.7471
	IQNVEGVEVTR	16	1	1	A0A0H3MSV3		1243.66	9.19743e+06	3.38219e+07	4.45799e+07	0	24200643	5.38515e+07	2.14075e+07	2.28595e+07	6.70919e+07	1.05618e+07	1.04099e+07	6.36859e+06	2.10618e+07	17012780	1.08147e+07	2.89869e+07	1.61771e+07	0	0	1.182e-06	High	High	High	2.94175	3.49902	3.34322	High	High	High	3.16316	3.25886	3.40219	High	High	High	3.42226	3.76943	3.3681		High	High
	AIGLVIPELNGK	24	1	1	A0A0H3MSV3		1223.73	1.32749e+07	4.51611e+07	7.28129e+07	9.86383e+06	3.6801e+06	6.17218e+07	3.49885e+06	1.57122e+07	4.36004e+07	2.07716e+07	1.36715e+07	5.5649e+06	8.50369e+06	1.92246e+07	1.62748e+06	4.30381e+07	2.88747e+07	19023866	0	2.295e-05	High	High	High	2.93847	3.2382	2.67519	High	High	High	3.24114	3.25779	3.34425	High	High	High	2.74567	3.35803	2.06144	High	High	High	2.85456
	VIEVDGEQLVK	62	1	1	A0A0H3MSV3		1228.68	6.34327e+07	7.9602e+07	1.30049e+08	3.36236e+07	2.65354e+08	2.69112e+08	2.42044e+08	2.71975e+08	2.35119e+08	7.29744e+07	4.81512e+07	4.85616e+07	8.90635e+07	6.13582e+07	7.23253e+07	3.20432e+07	2.34073e+07	1.63625e+07	0	2.843e-07	High	High	High	2.72688	3.44385	2.94922	High	High	High	3.0973	3.62449	2.67148	High	High	High	3.20274	3.46845	3.20686	High	High	High	3.26463
	ALHDAFGVQK	17	1	1	A0A0H3MSV3		1085.58	7.02447e+06	3.50965e+06	8.55797e+06	0	0	3.02195e+07	0	0	0	2.99689e+06	8.6061e+06	2.36373e+06	3.94265e+06	9.53024e+06	0	9.5753e+06	6.00883e+06	1.30959e+06	0	1.392e-07	High		High	2.51346		2.5941	High		High	2.83398		2.64086	High			2.41399				High	High
	FDGTVEVK	39	1	1	A0A0H3MSV3		894.456	1.90964e+07	9.75283e+07	104744993	3.02774e+07	5.47788e+07	6.5788e+07	4.64278e+07	6.5848e+07	7.66081e+07	1.69671e+07	1.23217e+07	1.27137e+07	2.65148e+07	2.09686e+07	2.77111e+07	6.81461e+07	2.92046e+07	2.02811e+07	0	0.04593	High	High	High	2.36595	2.89564	2.6115	High	High	High	2.76134	2.71755	2.34897	High	High	High	2.8099	2.42984	2.60209	High	High	High	2.77304
	VPVPTGSVTELVATLDK	14	1	1	A0A0H3MSV3		1725.97	0	2.70424e+07	0	1.64445e+07	5.92977e+06	0	1.6992e+06	13256715	1.58883e+07	4.88515e+06	0	1.18789e+06	5.16739e+06	5.22493e+06	1.7354e+06	4.08186e+07	1.68342e+07	8.51528e+06	0	2.019e-05		High	High		3.22596	4.20172	High	High	High	4.54844	4.32556	4.29825		High	High		4.1402	3.44521	High	High	High	4.71038
	AEQHIHANGAK	40	1	1	A0A0H3MSV3		1175.59	0	1.96014e+06	97564.6	240337	739081	331165	539510	582948	21809.6	0	0	0	0	0	0	852467	22184.4	0	0	0.01015		High			2.5123		High	High		3.39822	2.49803		High	High		1.79328	2.28538		High	High	High	2.298
	GLMTTIHGYTGDQMVLDGPHR	11	1	1	A0A0H3MSV3	M3(Oxidation); M14(Oxidation)	2331.09	0	4.3409e+06	8.67638e+06	0	0	1.8772e+07	0	3.07448e+06	0	0	0	0	4.45273e+06	6.24958e+06	0	9.59682e+06	3.56269e+06	0	0	9.275e-14			High			2.68378	High	High	High	2.96211	3.59035	3.96062	High			2.85358					High
	VGINGFGR	17	1	1	A0A0H3MSV3		819.444	0	4.17107e+06	5.48362e+06	0	1.97149e+06	1.11871e+07	0	0	9.01394e+06	757935	1.46813e+06	239750	3.30853e+06	3.45741e+06	709162	7.04401e+06	2.75974e+06	532303	0	0.002395		High	High		2.20551	2.2974	High	High	High	2.34276	1.80611	2.50902	High	High	High	2.57569	2.61312	1.79367	High	High	High	2.10532
	TLEYFAK	14	1	1	A0A0H3MSV3		871.455	4747654	3.49825e+06	6.64513e+06	0	0	1.60721e+07	0	0	6.36771e+06	2.24284e+06	3.24118e+06	0	1.8943e+06	5.5254e+06	0	9.01953e+06	4.72172e+06	1.15116e+06	0.001	0.08623	High		High	1.68103		1.85506	High		High	1.64404		1.57789	High	High		1.92039	1.71979			High	High
	VVITAPGGNDVK	6	1	1	A0A0H3MSV3		1169.65	0	0	0	0	0	0	0	0	0	0	0	0	0	0	0	4.40093e+07	2.47529e+07	2.06469e+07	0.001	0.0169																					High
A0A0H3MXX3	Putative exported protein OS=Streptococcus suis (strain BM407) OX=568814 GN=SSUBM407_2015 PE=4 SV=1 - [A0A0H3MXX3_STRS4]	57.61	1	7	7	72	0	3.76945e+06	3.36071e+07	1.23273e+07	241488	4.54933e+06	0	4.19644e+07	1.07236e+08	2.22598e+07	1.557e+06	761400	3.27596e+06	1.40044e+07	5.2175e+06	9.502e+06	3.1597e+07	1.29715e+07	2.99517	10.33	1	1	8.66202	20.11	2	2	26.6977	29.89	4	10	8.00605	20.11	2	2	3.1867	9.78	1	1	7.91378	20.11	2	2
	YQLTNTYLNGDYSPENQER	17	1	1	A0A0H3MXX3		2305.03	0	2.75623e+06	3.52387e+07	7.06608e+06	0	5.18191e+06	0	4.26777e+07	1.20584e+08	2.48107e+07	2.27445e+06	0	6.0863e+06	2.14654e+07	0	0	2.94017e+07	4.32895e+06	0	5.28e-05	High		High	2.99517		4.38407	High	High	High	3.99356	3.07753	5.54701	High	High	High	4.41477	4.61743	2.98276	High	High		4.49546
	SGDTLSEIAETYNTTVEK	27	1	1	A0A0H3MXX3		1957.92	0	4.78267e+06	5.86998e+07	17588580	241488	3.91675e+06	0	4.1251e+07	1.71659e+08	3.89278e+07	839557	761400	2.25283e+06	1.33943e+07	5.2175e+06	2.5823e+07	5.46296e+07	32783051	0	4.85e-05			High			4.30809	High	High	High	4.66847	4.72762	4.46717	High	High	High	6.11142	5.43362	4.30811	High	High	High	3.51059
	VADAYVASR	7	1	1	A0A0H3MXX3		951.489	0	0	6.88256e+06	0	0	0	0	0	2.94643e+07	3.04102e+06	0	0	1.48875e+06	7.1535e+06	0	0	1.07597e+07	1802383	0	0.007301			High			2.43789			High			3.09908	High	High		3.41853	3.27339			High
	ESSGSYDAR	11	1	1	A0A0H3MXX3		971.404	0	0	132473	0	0	0	0	0	755065	0	0	0	0	0	0	0	0	0	0	0.002039													High	High		1.4395	2.30786
	AVESSVEQTQSTSTSTATVTTSTYSSNLSAEDAAAK	2	1	1	A0A0H3MXX3		3610.66	0	0	0	0	0	0	0	0	2.40188e+06	0	0	0	0	0	0	0	0	0	0	1.411e-07														High			3.40625			High
	YGSWSAAK	4	1	1	A0A0H3MXX3		869.415	0	0	0	0	0	0	0	0	0	647688	0	0	0	2.5926e+06	0	1.80527e+06	7.06328e+06	0	0	0.004931									High			1.96574								High	High
	NGIYIGR	4	1	1	A0A0H3MXX3		792.436	0	0	0	0	0	0	0	0	7.82119e+06	0	0	0	0	2.15235e+06	0	877713	2.00147e+06	0	0.001	0.01365									High			1.39137		High			1.75554				High
A0A0H3MXM1	2,3,4,5-tetrahydropyridine-2,6-dicarboxylate N-acetyltransferase OS=Streptococcus suis (strain BM407) OX=568814 GN=dapD PE=3 SV=1 - [A0A0H3MXM1_STRS4]	57.33	1	8	8	42	0	0	857379	0	1.34375e+06	3.37758e+06	1.01689e+06	503754	2.74624e+06	0	0	0	283783	546268	188228	1.09247e+06	0	0	1.98584	4.31	1	1	6.12792	15.95	2	2	14.6696	30.17	4	5		0			4.44574	9.48	1	1	22.4019	34.48	6	9	7.01431
	LGNVLFGDWK	7	1	1	A0A0H3MXM1		1148.61	0	0	941730	0	0	459992	0	496388	1.22995e+06	0	0	0	0	292386	0	863174	0	0	0	1.843e-05	High			1.98584				High	High		3.17808	1.88473	High	High		2.95826	2.70054				High
	DVEPLLANLTENVDYVVEQDGR	13	1	1	A0A0H3MXM1		2488.22	0	0	0	0	1.34375e+06	0	1.01689e+06	444528	0	0	0	0	0	0	188228	0	0	0	0	2.771e-09		High	High		3.77786	4.15944	High	High	High	3.56585	3.67566	3.53795	High	High	High	2.62353	4.82699	2.23411
	MTAQEIIAFIGNAVK	4	1	1	A0A0H3MXM1	M1(Oxidation)	1621.86	0	0	1.32961e+06	0	0	0	0	0	0	0	0	0	283783	800580	0	0	0	0	0	0.001261			High			4.14107	High		High	2.56207		4.075	High			3.6655
	NSHIGAGAVLAGVIEPASAEPVR	6	1	1	A0A0H3MXM1		2215.18	0	0	300802	0	0	3.11427e+06	0	0	1.81553e+06	0	0	0	0	0	0	0	0	0	0	1.68e-05													High	High		3.06265	3.69079
	TALEEALR	3	1	1	A0A0H3MXM1		902.495	0	0	0	0	0	937129	0	0	0	0	0	0	0	545838	0	0	0	0	0	0.002675									High			1.79211		High			1.99608
	NSAVPLLDK	5	1	1	A0A0H3MXM1		956.54	0	0	0	0	0	1.20578e+06	0	570346	0	0	0	0	0	0	0	0	0	0	0.001	0.01075								High	High		1.86177	1.96742		High			1.74095				High
	DQVTIGDNAVIMMGAVINIGAEIGPGTMIDMGAILGGR	1	1	1	A0A0H3MXM1	D1(Phospho); D7(Phospho); D30(Phospho)	4010.78	0	0	0	0	0	0	0	0	0	0	0	0	0	0	0	0	0	0	0.005	0.09016
	IEPGAIIR	3	1	1	A0A0H3MXM1		868.525	0	0	0	0	0	5.81267e+06	0	0	5.19325e+06	0	0	0	0	0	0	1.32176e+06	0	0	0.006	0.07537														High			1.19557				High
A0A0H3MTC5	Putative surface-anchored protein OS=Streptococcus suis (strain BM407) OX=568814 GN=SSUBM407_0244 PE=4 SV=1 - [A0A0H3MTC5_STRS4]	57.25	1	28	28	1282	3.28082e+09	1.66628e+09	9.38734e+08	6.68707e+08	1.30178e+08	1.75795e+08	1.05491e+08	5.61213e+08	2.34765e+08	4.58149e+08	1.40524e+09	1.4527e+09	1.47744e+09	6.57284e+08	5.14158e+08	3.64747e+06	1.51307e+06	2.20997e+06	449.923	52.42	25	188	347.084	53.46	25	143	272.616	53.07	25	112	185.085	50.46	23	76	61.3218	39.22	18	24	92.4392	45.1	20	30	54.7321
	IVDNNQHDITASFPTDINDYR	289	1	1	A0A0H3MTC5		2448.14	1.90725e+09	1.90494e+09	1.23693e+09	1.05779e+09	5.49734e+07	2.87e+08	3.61455e+07	6.22793e+08	3.2208e+08	7.21028e+08	1.58558e+09	1.33354e+09	8.99158e+08	8.78028e+08	4.16494e+08	142397	0	0	0	0.0001142	High	High	High	5.40303	5.20333	5.63569	High	High	High	5.3837	5.33636	5.5743	High	High	High	4.97682	5.23291	4.94023	High	High	High	5.70055
	HGGVYFILPNGLDLTK	28	1	1	A0A0H3MTC5		1743.94	9.81991e+07	3.65696e+07	3.33529e+07	2.19953e+06	0	1.80726e+06	0	5.29453e+06	0	5.51683e+06	6.76403e+07	1.41834e+07	1.05914e+07	4.91409e+07	0	0	0	0	0	5.091e-16	High		High	5.33417		4.94884	High	High	High	4.27685	4.96738	5.16117	High			4.53208			High	High		3.8924
	QGLDNENGFNSQWNWSAGQANPSETVNSWK	24	1	1	A0A0H3MTC5		3365.48	6.79695e+07	4.13354e+07	3.49959e+07	4.36931e+07	0	4.95876e+06	0	6.02669e+06	5.36655e+06	1.82012e+07	4.46947e+07	4.00705e+07	1.2171e+07	2.41675e+07	1.12641e+07	0	0	0	0	2.099e-12	High		High	5.1208		5.32538	High	High	High	4.81594	4.11849	5.49569	High	High	High	4.82487	5.0565	4.15942	High	High		5.28258
	VTEPNQQSFPLLAVMK	96	1	1	A0A0H3MTC5	M15(Oxidation)	1817.94	1.49341e+09	872578980	5.42967e+08	7.2791e+07	1.32193e+06	9.33229e+07	4.74983e+06	9.14717e+07	8.95434e+07	3.13365e+08	1.05514e+09	5.72418e+08	1.71752e+08	5.80833e+08	2.87356e+07	0	0	0	0	0.0001347	High	High	High	4.65107	2.29417	4.26109	High	High	High	5.0051	4.61057	4.92602	High	High	High	5.30797	4.45516	4.34799	High	High		3.99719
	AEEVTEPSSPEALLQPR	66	1	1	A0A0H3MTC5		1852.93	2.62301e+09	1.57471e+09	8.01341e+08	4.37895e+08	1.03663e+08	9.57308e+07	1.12108e+08	6.8083e+08	1.75712e+08	3.08461e+08	1.12895e+09	1.17948e+09	1.2426e+09	5.12991e+08	6.90993e+08	0	0	925375	0	5.091e-16	High	High	High	4.63943	3.30812	3.73482	High	High	High	4.3718	4.11673	3.90043	High	High	High	4.60375	3.44587	4.08539	High	High		4.39143
	QPEVPESPNPETPDAPSTPK	23	1	1	A0A0H3MTC5		2117	7.21364e+07	5.6279e+07	3.75601e+07	2.56462e+07	7.81053e+06	3.69344e+06	5.37469e+06	1.27211e+07	9.58725e+06	7.9161e+06	21423309	2.2543e+07	6.80067e+07	1.36878e+07	2.29056e+07	0	0	0	0	3.69e-15	High	High	High	4.41063	3.87663	4.312	High	High	High	4.15328	3.97445	3.58064	High	High	High	3.89683	4.09013	3.70269	High	High		3.87551
	ENPKPEPEAPKPDAPQAPSAPESPTEEPK	40	1	1	A0A0H3MTC5		3064.48	2.59751e+08	1.45969e+08	6.59194e+07	5.25229e+07	1.69279e+07	8.1765e+06	1.20446e+07	6.92797e+07	1.78657e+07	2.21698e+07	5.96846e+07	7.1091e+07	3.43485e+08	5.21687e+07	7.46606e+07	0	0	0	0	0.0004271	High	High	High	4.32848	4.62128	4.68219	High	High	High	5.152	2.98395	4.24129	High	High	High	4.08807	2.95259	5.09658	High	High		4.21137
	VTFDTSEWSFNVK	143	1	1	A0A0H3MTC5		1559.74	1.19266e+09	9.42206e+08	709764944	5.10433e+08	1.91857e+07	1.00394e+08	7.78195e+06	354895756	1.55309e+08	3.40053e+08	6.31816e+08	4.23618e+08	4.04703e+08	3.89885e+08	6.88019e+07	0	0	0	0	0.001547	High	High	High	4.16166	4.30271	4.362	High	High	High	4.23517	4.33947	4.30813	High	High	High	4.19027	3.86188	3.65955	High	High		4.58665
	DEPQAPSIPEEKPQVPEEPK	26	1	1	A0A0H3MTC5		2244.11	158902812	1.107e+08	4.65495e+07	3.16382e+07	638206	3.83602e+06	0	7.04966e+06	5.04988e+06	825495	6.89713e+06	4.06363e+07	1.33388e+08	2.60253e+07	3.75185e+07	0	0	0	0	1.403e-13	High		High	4.05827		3.54611	High	High	High	3.80169	3.12936	3.16233	High	High	High	3.88606	2.80164	3.99541	High	High		3.20864
	QQSPLIQTSNADYK	59	1	1	A0A0H3MTC5		1592.79	1.13921e+09	7.09202e+08	5.09315e+08	6.66941e+07	1.42488e+07	1.05582e+08	2.20391e+07	9.78865e+07	1.50521e+08	2.66098e+08	7.15806e+08	6.6362e+08	3.06869e+08	3.904e+08	1.19903e+08	0	285096	831411	0	5.174e-11	High	High	High	3.5924	3.10042	3.32614	High	High	High	3.30816	3.5041	3.36514	High	High	High	3.54337	3.5008	3.38544	High	High		3.2177
	STEVTSLGAR	74	1	1	A0A0H3MTC5		1020.53	6.24417e+08	6.24694e+08	3.7272e+08	7.22684e+07	4.16297e+07	7.9803e+07	4.44511e+07	1.38707e+08	1.44647e+08	111967300	479693324	3.7339e+08	4.00372e+08	3.37806e+08	2.49954e+08	0	496295	0	0	2.1e-06	High	High	High	3.40184	3.44573	2.80561	High	High	High	3.46435	3.25157	3.6323	High	High	High	3.47843	3.21251	3.17777	High	High		2.64805
	EDAPQTPQAPSTPEK	4	1	1	A0A0H3MTC5		1595.75	1.83674e+06	0	0	0	0	0	0	0	0	0	429234	0	1.74225e+06	0	0	0	0	0	0	5.111e-06	High		High	3.35118		2.6846													High			2.26201
	AEEGQIQWK	115	1	1	A0A0H3MTC5		1088.53	2.25362e+09	8.48137e+08	6.0085e+08	2.24395e+08	4.74942e+07	9.85596e+07	4.61937e+07	2.52643e+08	1.59888e+08	2.52566e+08	5.25796e+08	5.86051e+08	4.02443e+08	2.9862e+08	2.87181e+08	0	0	732210	0	0.01657	High	High	High	3.27655	2.54985	3.04552	High	High	High	3.41453	3.18441	3.37861	High	High	High	3.15547	3.27859	3.30312	High	High	High	3.16894
	EEVPTPPAPSVPEEQPK	30	1	1	A0A0H3MTC5		1830.91	2.69002e+08	1.14005e+08	4.85417e+07	3.78839e+07	8.2343e+06	0	0	4.8673e+07	1.518e+07	1.66847e+07	7.86242e+07	8.81384e+07	1.40522e+08	4.44463e+07	6.55377e+07	0	0	0	0	0.00852	High	High	High	3.22069	3.51005	3.12537	High	High	High	3.07391	2.76409	3.24302	High	High	High	2.90295	3.17373	3.21863	High	High		2.63677
	QEAPSAPSTPEK	14	1	1	A0A0H3MTC5		1241.6	7.4278e+07	2.50499e+07	1.54146e+07	1.28607e+07	0	0	0	6.65607e+06	3.42598e+06	2494500	2.21813e+07	22361302	57207399	1.17923e+07	2.27786e+07	0	0	0	0	0.04303	High		High	2.96984		3.05511	High	High	High	2.16882	2.72928	2.54658	High	High	High	2.63662	2.67925	2.42524	High	High		2.08576
	AEQPQMDKPQMEAPK	71	1	1	A0A0H3MTC5	M6(Oxidation); M11(Oxidation)	1759.8	4965815475	1.51918e+09	7.77935e+08	3.63434e+08	2.31899e+08	1.34803e+08	1.58173e+08	3.80017e+08	2.06502e+08	1.74894e+08	1.5012e+09	1.84508e+09	2.29057e+09	4.48323e+08	4.34985e+08	7.15255e+06	3.75783e+06	4.87312e+06	0	0.0207	High	High	High	2.86221	2.45608	3.10726	High	High	High	3.4073	3.13368	2.69031	High	High	High	3.16459	3.05532	3.31569	High	High	High	2.85737
	QEDVQPEAPK	21	1	1	A0A0H3MTC5		1140.55	2.4273e+08	1.22331e+08	6.57616e+07	5.10489e+07	1.43905e+07	9.48549e+06	9.32102e+06	2.10061e+07	1.78431e+07	1.40534e+07	7.50758e+07	9.50509e+07	1.57914e+08	4.56593e+07	8.43101e+07	0	0	0	0	0.02993	High	High	High	2.78713	1.96866	2.54353	High	High	High	3.03308	2.02556	2.42061	High	High	High	2.0965	1.85715	2.32429	High	High		2.14356
	TSVSINLLK	47	1	1	A0A0H3MTC5		974.59	3.02531e+08	323349196	2.54613e+08	5.69654e+07	580647	2.59311e+07	0	2.24595e+07	2.01398e+07	7.06645e+07	2.78096e+08	1.75503e+08	9.52359e+07	1.60162e+08	1.84221e+07	0	0	0	0	0.007821	High		High	2.74482		2.88469	High	High	High	2.90349	2.34988	2.58426	High	High	High	2.89698	2.39425	2.63539	High	High		2.60694
	VETDKPMPETK	5	1	1	A0A0H3MTC5	M7(Oxidation)	1290.62	2.08406e+06	1.01173e+06	0	0	0	0	0	0	0	0	0	363982	2.15985e+06	0	580974	0	0	0	0	0.08192	High		High	2.63308		2.81918	High			2.24163					High			2.83044
	VTEPNQQSFPLLAVMK	3	1	1	A0A0H3MTC5		1801.95	407889	0	0	0	0	0	0	0	0	0	634984	0	0	846455	0	0	0	0	0	0.0006632	High			2.05345					High			3.12382
	QPEAPESPTEEPK	23	1	1	A0A0H3MTC5		1438.67	6.32823e+07	1.46634e+07	1.13514e+07	1.17714e+07	3.1309e+06	1.90447e+06	0	4.27169e+06	3.93129e+06	0	2.07232e+07	2.28713e+07	5.3532e+07	1.24294e+07	2.27862e+07	0	0	0	0	0.0003553	High		High	2.00467		2.22259	High	High	High	1.82759	1.62499	1.63724	High	High	High	2.24369	2.17557	2.13995	High	High		1.67765
	SFTYTNSK	15	1	1	A0A0H3MTC5		947.447	687147391	0	2.17117e+08	2.65048e+07	0	32087923	0	3.37273e+07	4.10271e+07	119990067	4.32121e+08	3.48815e+08	1.39251e+08	2.06224e+08	0	0	0	0	0	0.03859	High		High	1.91394		2.02531		High	High		2.01241	1.78363	High	High		2.33791	1.8354		High	High		1.98404
	ETPTPEVPK	15	1	1	A0A0H3MTC5		997.521	1.12646e+08	8.85808e+07	3.67497e+07	1.92451e+07	5.38587e+06	3.57042e+06	0	0	7.68049e+06	7.75021e+06	3.67659e+07	3.96771e+07	9.32733e+07	2.48748e+07	4.27141e+07	0	0	0	0	0.004892	High		High	1.81202		2.02382	High		High	1.91531		1.51841	High	High	High	1.60256	1.91957	1.60088	High	High		2.02485
	IYFINQITDTTELTYTLTAK	16	1	1	A0A0H3MTC5		2349.21	0	216166	0	0	0	0	0	0	0	0	0	0	0	0	0	0	0	0	0	0.0009091	High		High	1.68401		1.74135	High			2.74851			High			1.43819
	DEPQVPSIPEEQPK	17	1	1	A0A0H3MTC5		1592.78	0	290604214	1.29425e+08	7.78833e+07	20737944	1.44994e+07	1.74421e+07	1.11745e+08	2.97667e+07	3.92622e+07	0	0	0	0	0	0	0	0	0	0.02096		High			2.65077		High	High		3.06711	2.52865		High	High		3.3773	2.62495		High	High		2.96642
	EDTPQTPQAPSTPK	6	1	1	A0A0H3MTC5		1496.72	0	2.61261e+06	1.35677e+06	885032	0	0	0	1.15821e+06	336893	0	0	0	0	0	0	0	0	0	0	0.009764							High	High		2.46146	2.31161		High	High		2.84779	2.27635		High			2.44187
	EITLEK	4	1	1	A0A0H3MTC5		732.414	3.50693e+08	2.17511e+08	0	0	0	0	0	6.83108e+07	0	0	1.88645e+08	0	0	0	0	0	0	0	0.002	0.1553	High			1.4039			High	High		1.3988	0.860506
	ETPAPEEPK	5	1	1	A0A0H3MTC5		997.485	0	1.1246e+08	4.99669e+07	0	7.46308e+06	0	0	0	1.06745e+07	11915875	0	0	0	0	0	0	0	0	0.002	0.1351							High			1.75907			High	High		1.45209	1.68352			High
	QLPETK	3	1	1	A0A0H3MTC5		715.399	5.35504e+07	0	1.05926e+07	0	0	0	0	0	0	0	0	0	1.84055e+07	0	0	0	0	0	0.003	0.03393	High		High	1.8179		1.51904							High			1.26687
A0A0H3MUI7	Phosphoenolpyruvate-protein phosphotransferase OS=Streptococcus suis (strain BM407) OX=568814 GN=pstI PE=3 SV=1 - [A0A0H3MUI7_STRS4]	56.85	1	22	22	406	2.22788e+07	3.51452e+07	5.9619e+07	2.94886e+07	1.16359e+08	1.15439e+08	9.72265e+07	6.45645e+07	7.92804e+07	1.44414e+07	1.74543e+07	1.32628e+07	4.23304e+07	3.75604e+07	4.94464e+07	3.24932e+07	1.52023e+07	9.71552e+06	44.3872	37.44	14	16	72.752	46.1	18	26	88.2659	51.3	19	32	48.6624	38.99	14	18	83.8462	43.85	16	30	117.906	49.39	18	43	101.417
	LPNPATIDEESIVIAHDLTPSDTAQLNK	44	1	1	A0A0H3MUI7		3002.53	2.81131e+07	3.96236e+07	8.969e+07	3.98039e+07	1.94388e+08	1.60066e+08	1.39353e+08	1.0584e+08	1.16303e+08	1.45161e+07	1.96811e+07	16758302	5.57876e+07	5.04844e+07	8.02037e+07	6.07411e+07	2.29261e+07	8.14101e+06	0	5.788e-17	High	High	High	5.3052	4.85837	5.04161	High	High	High	5.40315	5.47585	6.28145	High	High	High	5.24233	4.5412	5.16459	High	High	High	4.0263
	LDAALEASQNELSVIR	32	1	1	A0A0H3MUI7		1728.91	7.62088e+06	7.10647e+06	1.21878e+07	0	1.33642e+07	1.60808e+07	1.25744e+07	8.37669e+06	8.81296e+06	3359130	6.33175e+06	4.13563e+06	9.53711e+06	9.5584e+06	7.59872e+06	6.19441e+06	1.73919e+06	1.08439e+06	0	8.677e-15	High	High	High	5.07797	5.17692	5.01462	High	High	High	4.94538	5.07164	4.77159	High	High	High	5.39715	5.0813	5.42919		High	High
	MNEQVSYLYQPYNPSILR	17	1	1	A0A0H3MUI7	M1(Oxidation)	2231.07	8.00064e+06	1.15804e+07	2.64015e+07	4.97583e+06	2.09004e+06	2.29953e+07	1.49104e+06	4.67456e+06	8.0379e+06	1.71832e+06	0	1.32447e+06	1.30533e+07	8.3481e+06	0	0	0	0	0	0.002132	High	High	High	4.18829	4.03869	3.51251	High	High	High	4.67372	4.36387	4.59744	High	High	High	3.93013	4.46835	3.76663	High	High		4.81066
	EVTDMFIAIFEGMEDNPYMQER	24	1	1	A0A0H3MUI7	M5(Oxidation); M13(Oxidation); M19(Oxidation)	2713.14	5.26383e+06	5.72252e+06	1.06216e+07	5.57501e+06	1.04548e+07	1.21276e+07	8.47384e+06	6.86281e+06	6.28805e+06	2.14775e+06	4.19659e+06	1.5231e+06	7.18435e+06	6.49234e+06	6.6288e+06	5.88095e+06	2387612	641020	0	0.002063	High	High	High	3.54389	4.42586	3.52511	High	High	High	2.63265	2.81847	3.01744	High	High	High	4.04697	3.95417	2.7976	High	High	High	2.54071
	DVEGVNDNGAEAVGLYR	28	1	1	A0A0H3MUI7		1777.84	2.23116e+07	4.15731e+07	5.2085e+07	1.63057e+07	7.35095e+07	1.18837e+08	6.89679e+07	5.34766e+07	7.4039e+07	1.5367e+07	2.15131e+07	1.31661e+07	4.95122e+07	4.14169e+07	3.51978e+07	1.10032e+07	9.58661e+06	6.76633e+06	0	0.0001599	High	High	High	3.47927	4.36302	2.91324	High	High	High	3.33652	4.45202	3.39714	High	High	High	5.23342	5.03874	4.40884	High	High	High	3.45524
	AVLEGMNGKPVVVR	21	1	1	A0A0H3MUI7	M6(Oxidation)	1484.83	1.78684e+06	6.78563e+06	7.61974e+06	0	1.47417e+07	1.65132e+07	1.46817e+07	3.45232e+06	9.12911e+06	658445	2.57477e+06	831277	11197309	5.00167e+06	3232533	841966	599186	0	0	0.004747	High	High	High	3.16246	2.45625	3.24352	High	High	High	3.62359	2.51222	3.23248	High	High	High	3.22015	3.34639	2.88101		High	High
	AYLLVQPDLSFETVTVEDTNAEEAR	28	1	1	A0A0H3MUI7		2810.36	0	1.67615e+06	3.03553e+06	3.40505e+06	7.6048e+06	5.30646e+06	5.71825e+06	2.4349e+06	1.08003e+06	295199	1.90757e+06	1.03088e+06	4.36812e+06	3.30163e+06	5.52634e+06	3.73494e+06	685219	0	0	2.814e-08	High	High	High	2.83626	2.60412	3.27412	High	High	High	3.45476	3.30128	2.69342	High	High	High	2.61719	3.65456	3.37958	High	High	High	3.65244
	ISISETGNQMFR	13	1	1	A0A0H3MUI7	M10(Oxidation)	1398.67	6.59022e+06	1.60699e+07	1.85105e+07	1.91412e+06	0	1.06352e+07	0	0	1.10998e+06	0	6.38819e+06	0	1.05471e+07	7.85162e+06	0	2.71695e+06	1.33891e+06	0	0	0.004684	High		High	2.67693		2.96914	High		High	2.70555		3.01904	High	High		3.15239	1.87707		High		High	2.4142
	LINNVIK	12	1	1	A0A0H3MUI7		813.52	1.51393e+07	1.34429e+07	1.39427e+07	2.32129e+06	0	1.35924e+07	0	5.19004e+06	7680964	2.23884e+06	7.56553e+06	2.70916e+06	8.61226e+06	1.14364e+07	0	0	0	0	0	0.001392	High		High	2.66146		2.19652	High	High	High	2.1785	2.50299	2.37671	High	High		2.35246	2.24428		High	High		2.19811
	AEWALLK	13	1	1	A0A0H3MUI7		830.477	1.7808e+06	1.53453e+06	0	237244	0	4.31142e+06	181724	0	861595	0	1.454e+06	356481	492191	1.85337e+06	0	2.00553e+06	1.07077e+06	0	0	0.0002711	High	High	High	2.45988	2.1361	2.02195	High		High	2.13926		2.45696		High			2.30036		High		High	1.22836
	TEFLYMDSQDFPTEDEQYEAYK	35	1	1	A0A0H3MUI7	M6(Oxidation)	2765.14	1.64116e+07	2.07158e+07	3.70821e+07	3.23561e+07	8.11789e+07	6.74156e+07	8.33586e+07	3.43771e+07	4.74989e+07	1.3441e+07	9.73089e+06	9.8641e+06	2.16916e+07	2.07798e+07	3.29378e+07	2.26882e+07	1.30942e+07	1.42392e+07	0	8.362e-08	High	High	High	2.38779	3.54923	2.26163	High	High	High	3.09745	3.83069	2.49428	High	High	High	3.68553	3.50312	3.16046	High	High	High	3.39256
	AFVTNIGGR	20	1	1	A0A0H3MUI7		934.509	8.55294e+06	1.96561e+07	2.77139e+07	3.85534e+06	1.67014e+07	4.47666e+07	1.66238e+07	7.93956e+06	2.38158e+07	4.86529e+06	1.11688e+07	5.90385e+06	1.87081e+07	1.99831e+07	1.05629e+07	1.40504e+07	6.45784e+06	3.38867e+06	0	5.237e-05	High	High	High	2.35604	2.62122	2.14023	High	High	High	2.59871	2.76598	2.55999	High	High	High	2.2841	2.75243	2.58448	High	High	High	2.74658
	GIAASDGVAVAK	18	1	1	A0A0H3MUI7		1058.58	1.12695e+07	2.42389e+07	2.48796e+07	6.70108e+06	2.68733e+07	5.36832e+07	2.32949e+07	1.18142e+07	2.27946e+07	6.21614e+06	1.05054e+07	7.12183e+06	1.54718e+07	1.80524e+07	1.52323e+07	0	6.12021e+06	4.40122e+06	0	0.006083	High	High	High	1.94334	3.62538	3.09987	High	High	High	3.22609	3.34296	3.56237	High	High	High	3.62504	3.43261	3.95687	High	High		3.76701
	MEEYAHR	34	1	1	A0A0H3MUI7	M1(Oxidation)	951.396	0	4.23392e+06	4.54095e+06	750863	1.41956e+06	251242	2.48298e+06	296581	1.38141e+06	0	0	0	578890	0	0	0	0	0	0	0.001635	High	High	High	1.26968	2.57282	2.11619	High	High	High	2.53073	2.35469	1.60598	High	High	High	2.63097	2.69171	1.91427	High			2.42852
	HFELAANIGTPK	21	1	1	A0A0H3MUI7		1297.69	0	2.69886e+06	0	1.93738e+06	393532	4.26676e+06	1.98212e+06	1.59512e+06	2354473	0	0	0	3.87502e+06	3.94657e+06	2.07436e+06	623892	0	0	0	2.609e-06		High	High		2.03284	2.53703	High	High	High	2.91937	1.77248	2.64122	High	High	High	2.85917	3.04075	2.62005	High	High	High	2.08401
	EVDFFSIGTNDLIQYTMAADR	11	1	1	A0A0H3MUI7	M17(Oxidation)	2422.13	0	385534	0	0	0	1.09801e+06	0	0	310606	0	390746	0	1.16835e+06	0	0	262863	0	0	0	5.28e-05			High			2.65973	High	High	High	2.82065	1.71499	4.46378	High	High		2.96306	2.24282				High
	TSHSAIMAR	10	1	1	A0A0H3MUI7	M7(Oxidation)	989.481	0	855465	1.8177e+06	0	1.7104e+06	588408	5.93795e+06	0	0	0	0	0	0	0	0	0	313617	0	0	0.001862		High			1.55816		High			1.73181			High			1.47754
	DAQTVTADGK	3	1	1	A0A0H3MUI7		1005.49	0	0	2519359	0	0	0	0	0	0	0	0	0	0	0	3.25529e+06	936579	0	0	0	0.004686													High		High	2.04397		2.43695			High
	DGDVLAVNGITGDVVINPSEEVIAEFK	10	1	1	A0A0H3MUI7		2800.42	0	0	0	327275	3.13534e+06	0	2.33922e+06	0	276850	0	0	0	0	0	0	0	0	0	0	0.1011		High	High		2.2771	1.52654			High			1.56028	High	High	High	1.54489	1.17026	1.95047	High			1.66939
	TNAETGLK	6	1	1	A0A0H3MUI7		833.438	0	946093	1.37879e+06	0	5.0151e+06	0	0	2.27188e+06	1.7216e+06	0	0	0	0	0	2161722	0	0	0	0.001	0.1055							High	High		2.15545	2.08114		High	High	High	1.96007	2.15318	2.11236
	AILDEEK	5	1	1	A0A0H3MUI7		817.43	0	0	0	0	3.65604e+07	0	3.22187e+07	1.9929e+07	0	0	0	0	0	9.69996e+06	1.344e+07	0	0	0	0.002	0.1804		High			1.84447			High	High		1.33709	1.83019			High			1.72724
	ELPYFDLPHEMNPFLGFR	1	1	1	A0A0H3MUI7	M11(Oxidation)	2238.07	0	0	0	0	0	0	0	0	0	0	0	0	3.90811e+06	0	0	0	0	0	0.002	0.09997			High			1.74431
A0A0H3MXY2	Inosine-5'-monophosphate dehydrogenase OS=Streptococcus suis (strain BM407) OX=568814 GN=guaB PE=3 SV=1 - [A0A0H3MXY2_STRS4]	55.58	1	15	15	129	2.86268e+06	3.53276e+06	7.9016e+06	3.81757e+06	1.07813e+07	4.77891e+06	9.18499e+06	7230951	4.74794e+06	542240	1.56677e+06	528107	6.83371e+06	1.12843e+06	1.46474e+06	9.97921e+06	1.91278e+06	0	26.2773	36.11	11	12	16.0369	16.23	4	6	25.0035	37.93	9	9	15.657	31.64	7	7	31.3879	40.37	9	11	14.9279	20.69	5	5	24.4022
	ESHPHDVQITNEAPNYSVQ	20	1	1	A0A0H3MXY2		2164.99	509316	7.31216e+06	0	0	9.14701e+06	488790	7.7099e+06	2.13225e+06	0	0	1.25983e+06	0	1.0283e+07	0	1.97241e+06	1.84694e+07	3.5813e+06	0	0	4.536e-09	High	High	High	3.76692	1.8771	3.00577	High	High		3.13347	3.10158			High	High		2.31823	2.41622	High		High	2.13373
	TLIAGNIATAEGAR	10	1	1	A0A0H3MXY2		1357.74	1.11683e+06	0	0	0	3.51673e+06	1.03992e+06	5336416	0	0	0	639277	0	568800	591021	505712	1.00031e+06	0	0	0	0.002658	High	High	High	3.59933	3.76608	3.11029			High			3.70903			High			3.77596			High
	ALYEAGVDVVK	15	1	1	A0A0H3MXY2		1163.63	3.26621e+06	0	0	0	1.32283e+06	0	0	4.16464e+06	0	681346	1.19387e+06	773368	2.18776e+06	1.01762e+06	513286	1.23278e+06	522691	0	0	5.999e-07	High	High	High	3.31798	3.05376	3.17743	High	High	High	2.57833	3.37245	3.12893	High		High	2.66555		2.95757	High	High	High	2.42666
	VIAGVGVPQVTAIYDAAGVAR	9	1	1	A0A0H3MXY2		2027.13	646468	406725	1.67804e+06	751437	1.47884e+06	0	2.71183e+06	0	0	0	200053	0	693980	0	0	636510	0	0	0	0.0006703	High	High	High	3.10523	3.50528	3.49736	High			2.6604			High			4.52785			High		High	3.20876
	NMSIAEQADEVR	3	1	1	A0A0H3MXY2	M2(Oxidation)	1378.63	1.21309e+06	0	1.29641e+06	0	0	0	0	0	0	0	0	0	1.14916e+06	0	0	0	0	0	0	1.454e-07	High		High	2.96771		2.06606							High			2.29223
	SENGVIIDPFFLTPEHTIAEAEK	15	1	1	A0A0H3MXY2		2557.28	2.36346e+06	0	2.92279e+06	0	6.34969e+06	3.44894e+06	0	6.06122e+06	3.40221e+06	0	876999	282846	3.89507e+06	1.77665e+06	1.90852e+06	6.99867e+06	1.63436e+06	0	0	0.004454	High		High	2.82668		2.81123		High	High		2.47818	2.01354	High	High	High	1.37022	2.86071	1.3983			High
	GSVADMIFQMVGGLR	8	1	1	A0A0H3MXY2	M6(Oxidation); M10(Oxidation)	1612.78	788796	0	1.90981e+06	0	679297	865415	0	0	0	0	0	0	1.08201e+06	0	0	2.25609e+06	0	0	0	0.000101	High		High	2.38492		3.91324			High			4.25893	High			3.9236					High
	SGMGYVGAGNLTELHENAQFIEMSGAGLK	9	1	1	A0A0H3MXY2	M3(Oxidation); M23(Oxidation)	3013.4	0	2.8794e+06	3.94734e+06	1907154	1.5967e+06	0	834274	3.28726e+06	1.90875e+06	0	0	0	0	0	0	0	0	0	0	0.00227		High			2.13154		High	High		2.3335	2.44064		High	High		4.1147	2.18199		High		High	3.14412
	ALAAGGHAVMLGSMFAGTDEAPGETEIFQGR	14	1	1	A0A0H3MXY2	M10(Oxidation); M14(Oxidation)	3123.45	0	0	8.12733e+06	2.27728e+06	1.47243e+07	9.84788e+06	1.45087e+07	1.1467e+07	8.93284e+06	0	2.24661e+06	0	6.32303e+06	0	0	4.46957e+06	0	0	0	7.701e-10		High	High		3.64964	3.96026		High	High		5.17074	3.43418	High	High		3.49116	2.13884		High		High	3.0556
	TQLAPNLTLNLPIISAAMDTVTDSK	5	1	1	A0A0H3MXY2	M18(Oxidation)	2643.38	0	0	0	0	0	0	0	900408	0	0	0	0	818085	0	0	589127	0	0	0	0.04727			High			1.52059		High			1.77198			High			1.6601				High
	FISDYSQPISTNMTSDELVTAPVGTDLATAEAILHK	7	1	1	A0A0H3MXY2	M13(Oxidation)	3851.88	2.79585e+06	0	1.16301e+07	7.26826e+06	8.4725e+06	0	0	0	0	0	833558	0	0	0	0	0	0	0	0.001	0.01751	High	High		2.38171	1.32283								High			2.14981			High			1.67815
	TIIADGGIK	7	1	1	A0A0H3MXY2		887.518	2.11837e+06	0	0	731674	0	0	1.7451e+06	3.99454e+06	0	403133	780463	0	1.71932e+06	0	0	0	0	0	0.001	0.008986	High	High	High	1.92681	1.95576	1.79094		High			2.25268								High	High		1.68813
	LPLVDENGR	2	1	1	A0A0H3MXY2		1012.54	0	0	771512	0	0	0	0	0	0	0	0	0	0	0	0	0	0	0	0.001	0.09187	High			1.42129									High			1.83863
	VIEFPNAAK	4	1	1	A0A0H3MXY2		988.546	2.52597e+06	0	0	0	0	0	0	1.53919e+06	1.18587e+06	0	0	0	0	0	0	1.87042e+06	0	0	0.005	0.07105	High			1.50476				High			1.75275			High			1.66121				High
	YFQASVNEANK	1	1	1	A0A0H3MXY2		1270.61	0	0	0	0	0	0	0	0	0	0	0	0	0	0	0	0	0	0	0.008	0.2786
A0A0H3MXB0	Peptide deformylase OS=Streptococcus suis (strain BM407) OX=568814 GN=def PE=3 SV=1 - [A0A0H3MXB0_STRS4]	55.39	1	8	8	64	1.72795e+06	1.07351e+06	2.62053e+06	1.63401e+06	3.82211e+06	4.66518e+06	4.38407e+06	5.76051e+06	8.93876e+06	1.08198e+06	485721	0	1.8178e+06	1.62724e+06	1.7504e+06	1.86686e+06	976714	829421	6.95886	14.71	2	2	10.3806	21.57	3	3	12.3526	35.78	4	4	4.5688	9.8	1	1	11.4849	27.45	4	4	18.9298	51.47	7	8	8.01025
	QVAEEVAFPLSDQEIILGEK	18	1	1	A0A0H3MXB0		2215.15	1.05509e+06	1.44748e+06	4.86648e+06	1.63401e+06	3.9375e+06	3.34319e+06	3.24873e+06	4.3543e+06	8.32373e+06	1.14512e+06	277176	0	1.59082e+06	1.5948e+06	1.40584e+06	3.29015e+06	1.13564e+06	829421	0	0.0006053	High	High	High	4.58957	5.16624	4.90265	High	High	High	5.44491	4.29951	4.82938	High	High	High	4.33189	4.39198	5.39504	High	High	High	4.5688
	HSQDPVMAEK	13	1	1	A0A0H3MXB0	M7(Oxidation)	1157.53	2.4008e+06	0	0	0	6.4891e+06	8.13523e+06	5.51942e+06	7.57209e+06	1.32996e+07	1.63712e+06	694265	0	2.62141e+06	2.0067e+06	2.09496e+06	1.65942e+06	817789	0	0	0.001501	High	High	High	2.3693	2.84401	2.90118		High	High		2.93269	2.76723		High	High		2.89063	2.76032		High	High
	GGVGLAAPQIDVSK	9	1	1	A0A0H3MXB0		1311.72	0	659303	1.14212e+06	0	490302	2012133	0	3.99853e+06	2.42878e+06	463713	0	0	1.24116e+06	706384	0	0	0	0	0	1.322e-07			High			3.10849	High	High	High	3.00113	3.63141	2.56295	High	High		3.16043	3.93957			High
	IDPEHPFAVK	5	1	1	A0A0H3MXB0		1152.61	0	1.11376e+06	0	0	0	2.00951e+06	0	3.72541e+06	2.97524e+06	0	0	0	0	0	0	651019	0	0	0	0.002861							High	High		1.93456	1.82772			High			2.1744				High
	IIAVLVPNPEDEEGNPPAQAYSLQEVLYNPK	3	1	1	A0A0H3MXB0		3407.73	0	0	868034	0	0	687898	0	0	2.05968e+06	0	0	0	0	0	0	0	0	0	0	0.0008588													High	High		2.74071	2.86759
	VTVDYMDK	3	1	1	A0A0H3MXB0	M6(Oxidation)	986.449	0	0	1.853e+06	0	0	0	0	5.35513e+06	5.19294e+06	0	0	0	0	0	0	0	0	0	0	0.006517								High			1.97991		High	High		2.11958	1.91786
	AAHLIDMDDIIR	9	1	1	A0A0H3MXB0	M7(Oxidation)	1398.7	0	0	0	0	1.03974e+06	791548	0	4.29281e+06	1.04801e+06	401407	0	0	0	0	0	0	0	0	0	1.234e-06								High			2.93489			High			3.2434			High
	EVQGYVVR	4	1	1	A0A0H3MXB0		949.508	0	0	0	0	0	2.51712e+06	0	0	3.4477e+06	373774	0	0	0	1.28021e+06	0	0	0	0	0.001	0.01889									High			1.78842		High			1.60814			High
A0A0H3MUW5	Histidine-containing phosphocarrier protein (HPr) OS=Streptococcus suis (strain BM407) OX=568814 GN=ptsH PE=4 SV=1 - [A0A0H3MUW5_STRS4]	55.17	1	2	2	155	1.60245e+08	2.4827e+08	1.01599e+08	3.46327e+07	2.56658e+06	8.31441e+07	3.1778e+06	5.36084e+07	2.93102e+07	7.71949e+07	1.62489e+08	7.60684e+07	5.0747e+07	9.41213e+07	1.28861e+07	6.66485e+07	42288487	4.71309e+06	63.0896	55.17	2	29	31.3192	55.17	2	13	36.6354	55.17	2	17	9.8271	55.17	2	5	5.03702	55.17	2	6	11.3071	11.49	1	4	5.29229
	FASDITLNYK	95	1	1	A0A0H3MUW5		1171.6	3.19584e+08	2.4827e+08	2.02742e+08	3.46327e+07	5.01799e+06	8.31441e+07	6.21645e+06	5.36084e+07	5.84603e+07	1.54089e+08	1.62489e+08	7.60684e+07	5.0747e+07	9.41213e+07	1.28861e+07	6.66485e+07	42288487	4.71309e+06	0	0.0001102	High	High	High	3.46333	3.32231	2.96149	High	High	High	3.73853	3.01398	3.77785	High	High	High	3.45375	3.46868	2.85667	High	High	High	2.85265
	SIMGVMSLGVGQGADVTISAEGADADDAIAAITETMEK	60	1	1	A0A0H3MUW5	M3(Oxidation); M6(Oxidation); M36(Oxidation)	3772.73	905561	0	455529	0	115173	0	139155	0	160130	300787	0	0	0	0	0	0	0	0	0	0.005638	High	High		3.16173	1.58446		High	High		2.70432	2.94822		High	High	High	3.38762	2.13333	1.13694	High	High		1.36551
A0A0H3MZT2	Putative polysaccharide deacetylase OS=Streptococcus suis (strain BM407) OX=568814 GN=SSUBM407_1087 PE=4 SV=1 - [A0A0H3MZT2_STRS4]	55.05	1	8	8	57	865566	7.09011e+06	3.26138e+06	1.13187e+06	2.09333e+06	4.4307e+06	2.98949e+06	1.66947e+06	1.37035e+06	340489	629856	361620	1.30642e+06	584611	519193	7.10084e+06	5.16262e+06	3.1738e+06	10.8502	14.01	3	3	9.31934	14.01	3	3	14.1537	20.52	4	4	7.20688	8.47	2	2	6.0343	8.47	2	2	20.6652	27.36	5	6	2.77139
	YSADTVALTEQAGYK	15	1	1	A0A0H3MZT2		1616.79	958840	0	2.29322e+06	477594	718370	4.78296e+06	0	0	749596	0	980297	0	0	0	0	8.75074e+06	7.66921e+06	4177299	0	6.593e-08	High			4.0713			High			4.17706			High	High		4.8424	2.78852		High		High	3.99013
	ALQDAGYYTLSPEEAYK	10	1	1	A0A0H3MZT2		1918.91	445405	0	486264	0	0	3.07149e+06	0	0	826285	0	378442	0	0	0	0	4.31199e+06	2.27295e+06	879559	0	1.027e-05	High			3.57798			High			2.10579			High	High		3.61793	3.34702				High
	VLTENVLPAGK	18	1	1	A0A0H3MZT2		1140.66	1.19246e+06	7.09011e+06	7.00465e+06	1.78615e+06	3.46829e+06	5.43766e+06	2.98949e+06	1.66947e+06	2.53517e+06	340489	530830	361620	1.30642e+06	584611	519193	8.2398e+06	5.5457e+06	4.46454e+06	0	2.935e-08	High	High	High	3.20091	2.77139	2.87676	High	High	High	3.03649	3.46787	2.52806	High	High	High	2.54765	3.36014	2.49909	High	High	High	3.21675
	AYLDSQLNQETIAIAYPGGR	5	1	1	A0A0H3MZT2		2180.09	0	0	0	0	0	1.2543e+06	0	0	0	0	0	0	0	0	0	2.01944e+06	1.19093e+06	0	0	0.0004314									High			2.92704	High			3.14569					High
	LGVTTNNGLASASDGLLTLNR	5	1	1	A0A0H3MZT2		2087.1	0	0	0	0	0	1.47307e+06	0	0	410319	0	0	0	0	0	0	2.31053e+06	1.37127e+06	0	0	6.64e-07														High			3.25815				High
	ILPTTTAEGLLSEISY	2	1	1	A0A0H3MZT2		1707.9	0	0	0	0	0	0	0	0	0	0	0	0	0	0	0	346309	206309	0	0	0.007403																					High
	EMQTAGLSFQGHTVNHPDLEYSSIEDQTNELTSSK	1	1	1	A0A0H3MZT2	M2(Oxidation)	3909.75	0	0	0	0	0	0	0	0	0	0	0	0	0	0	0	0	0	0	0.001	0.01416																					High
	LPILMYHAIHVMAPEEEANANLIVDPTTFESHLK	1	1	1	A0A0H3MZT2	M5(Oxidation); M12(Oxidation)	3875.9	0	0	0	0	0	0	0	0	530289	0	0	0	0	0	0	0	0	0	0.009	0.1258														High			0.610086
A0A0H3MWR5	Transcription elongation factor GreA OS=Streptococcus suis (strain BM407) OX=568814 GN=greA PE=3 SV=1 - [A0A0H3MWR5_STRS4]	55	1	5	5	102	5.25551e+06	6.76929e+06	9.16046e+06	3.9922e+06	8.05598e+06	2.88394e+06	8.03283e+06	8.55916e+06	1.41882e+07	7.24265e+06	7.88344e+06	3.51552e+06	3.50302e+06	4.47596e+06	9.27714e+06	2.40377e+06	708692	0	15.4499	49.38	4	5	14.7953	49.38	4	5	19.5035	49.38	4	8	8.66069	46.25	4	7	15.434	40.63	3	8	12.2711	38.75	3	9	14.7285
	YAEIVNSDAVAADEVAIGK	21	1	1	A0A0H3MWR5		1934.97	3.35773e+06	3.51715e+06	3.96844e+06	2.63695e+06	3.36036e+06	4.2245e+06	4.15901e+06	4.2943e+06	8.19972e+06	3.95973e+06	2.71143e+06	2.33748e+06	1.60163e+06	2.83555e+06	3.05589e+06	1.48027e+06	792743	0	0	5.682e-14	High	High	High	5.21929	4.35722	4.6857	High	High	High	4.13058	5.74939	4.20332	High	High	High	4.89849	4.58814	4.05435	High	High	High	1.83334
	TGDVATIETPAGSYDVK	22	1	1	A0A0H3MWR5		1723.84	1.00468e+07	1.48109e+07	2.11083e+07	6.49941e+06	1.5849e+07	0	1.70779e+07	1.82068e+07	3.00299e+07	1.58191e+07	1.81975e+07	7.1421e+06	7698816	8.93852e+06	2.11041e+07	0	0	0	0	3.993e-08	High	High	High	3.93645	4.06269	3.29462	High	High	High	4.11779	3.8085	3.91465	High	High	High	4.39283	4.55189	3.57987	High	High		3.6563
	ISNESPIGHALIGK	20	1	1	A0A0H3MWR5		1435.79	2.36206e+06	1.97616e+06	2.40461e+06	0	0	3.8485e+06	0	3.1764e+06	4.33485e+06	1.94917e+06	2.74145e+06	1.06699e+06	1.20861e+06	1.52043e+06	0	534898	624641	0	0	1.992e-07	High		High	3.2407		1.87941	High	High	High	3.91628	3.91429	2.23456	High	High		3.52001	2.80869			High	High
	TVTVQEVGETEEEVYHIVGAAGADVFANK	37	1	1	A0A0H3MWR5		3062.49	0	1.97982e+06	912034	1.65449e+06	4.95856e+06	578805	2.86157e+06	376586	3.85949e+06	626714	0	0	0	1.65383e+06	3.67144e+06	0	0	0	0	0.01443	High	High		1.31665	2.45461		High	High	High	1.95463	2.42644	1.993	High	High	High	2.55243	2.02773	1.96503	High	High		1.55264
	TYPMTLEEK	2	1	1	A0A0H3MWR5	M4(Oxidation)	1127.53	0	0	0	2.84022e+06	0	0	0	0	0	0	0	0	0	0	0	5.19613e+06	0	0	0.002	0.06386																			High		High	1.29256
A0A0H3N676	Putative oligopeptide-binding protein OppA OS=Streptococcus suis (strain BM407) OX=568814 GN=oppA PE=4 SV=1 - [A0A0H3N676_STRS4]	54.7	1	28	28	512	3.93858e+07	8.71969e+07	8.34947e+07	2.50821e+07	3.82987e+07	1.23596e+08	2.59853e+07	9.92721e+07	1.4185e+08	3.3465e+07	3.46554e+07	2.13655e+07	3.54031e+07	3.77025e+07	1.7135e+07	2.27422e+08	1.83104e+08	1.60309e+08	76.7393	37.08	17	24	81.0901	40.77	20	32	88.3331	40.44	19	32	45.7542	32.21	15	22	37.7455	29.7	14	16	89.4755	42.95	20	29	28.2795
	YGSASGTGLAYEGIELTADK	64	1	1	A0A0H3N676		2002.96	1.91132e+06	9027481	5.13758e+06	9.28432e+06	199087	3.76848e+06	0	3.78567e+06	0	1.23682e+06	2.29838e+06	928370	2.12029e+06	2.10303e+06	501645	4.15497e+07	1.52107e+07	2.51715e+07	0	6.214e-05	High	High	High	5.49802	2.11832	5.15124	High	High	High	5.18839	1.87115	4.6392	High	High	High	5.81214	4.18155	3.66964	High	High	High	4.76813
	AGNYDIAEMPVDQLDSYK	24	1	1	A0A0H3N676	M9(Oxidation)	2044.92	1.59272e+07	1.73088e+07	2.36224e+07	1.44146e+07	1.84841e+07	2.99306e+07	1.76022e+07	4.35627e+07	3.82778e+07	9.96356e+06	9.73193e+06	6.9838e+06	2.21012e+07	1.14506e+07	1.12023e+07	1.01771e+08	3.61551e+07	5.44947e+07	0	4.173e-11	High	High	High	4.83939	4.76482	4.07092	High	High	High	5.26791	5.28709	4.46625	High	High	High	5.26025	5.36766	4.45666	High	High	High	4.62772
	EIVNGESITYVPNEYFFK	18	1	1	A0A0H3N676		2149.05	7.16277e+06	7.951e+06	9.43691e+06	1.78695e+06	0	9.42114e+06	0	5.56988e+06	4.52882e+06	1.4373e+06	5.41708e+06	926944	6.07417e+06	5.44246e+06	0	1.96893e+07	1.70049e+07	1.73006e+06	0	3.479e-14	High		High	4.52189		4.59194	High	High	High	4.58414	4.14922	4.11064	High	High		3.69733	4.41657		High	High	High	3.86482
	TEANEALVQQYIAWWK	11	1	1	A0A0H3N676		1949.98	0	0	1.19909e+06	0	0	1.16016e+06	0	0	0	0	730973	0	402842	1.13383e+06	0	3.80781e+06	1.42763e+06	0	0	5.563e-05	High		High	4.21307		3.50616		High	High		3.31297	4.03186	High			4.41707					High
	YAHEQAFAIPTFESEK	39	1	1	A0A0H3N676		1867.88	3.48957e+06	1.67088e+06	6.91185e+06	0	1.09153e+06	2.32783e+07	0	9.27019e+06	1.68626e+07	2.97144e+06	6100818	1.81998e+06	4.054e+06	7.6086e+06	482863	1.99647e+07	2.34297e+07	3.70414e+06	0	2.476e-09	High	High	High	4.15922	1.84177	3.86852	High	High	High	3.52851	3.63416	3.7972	High	High	High	4.04472	4.06666	3.10825		High	High
	IDIVSPDTIVSEMK	27	1	1	A0A0H3N676	M13(Oxidation)	1562.8	2.25627e+07	3.34826e+07	3.59773e+07	1.14055e+07	2.94572e+07	8.0752e+07	2.08068e+07	7.15666e+07	8.78034e+07	1.95565e+07	1.68315e+07	1.04265e+07	2.24516e+07	2.26685e+07	9.2995e+06	1.16614e+08	6.6028e+07	6.02776e+07	0	1.014e-11	High	High	High	4.11686	3.20342	4.00184	High	High	High	4.31014	3.07388	3.30277	High	High	High	3.7881	3.77591	2.52484	High	High	High	3.16852
	FLNIEGMQEFVDGK	43	1	1	A0A0H3N676	M7(Oxidation)	1642.78	5687709	1.79895e+07	1.45892e+07	6.2412e+06	1.69838e+06	1.31078e+07	339976	8.58429e+06	1.11111e+07	2.96627e+06	5.72086e+06	1.72131e+06	4.379e+06	5.93003e+06	559958	8.18919e+07	5.87104e+07	2.11121e+07	0	1.22e-05	High	High	High	3.96033	2.81755	3.77796	High	High	High	4.64091	4.31729	3.59693	High	High	High	4.48604	4.19009	2.19898	High	High	High	2.95235
	EMSPSMMYAGGDVPAYIQPEHIYK	53	1	1	A0A0H3N676	M2(Oxidation); M6(Oxidation); M7(Oxidation)	2762.21	5.13741e+07	8.57204e+07	1.09211e+08	2.98999e+07	5.16561e+07	2.30421e+08	3.37601e+07	1.82687e+08	2.69582e+08	6.54524e+07	5.47734e+07	2.99557e+07	4.91707e+07	6.54474e+07	2.12276e+07	2.18229e+08	2.44105e+08	1.49052e+08	0	2.047e-12	High	High	High	3.93093	2.99336	3.88416	High	High	High	3.25498	4.12505	3.84968	High	High	High	3.62712	3.67234	2.72498	High	High	High	2.5606
	QDGTAVADAQLK	33	1	1	A0A0H3N676		1216.62	1.12426e+07	8.73087e+07	7.41743e+07	2.36863e+07	3.37827e+07	5.9616e+07	2.33889e+07	1.94178e+07	6.81654e+07	1.3747e+07	1.10068e+07	8.28203e+06	1.46306e+07	1.87755e+07	1.19613e+07	3.25334e+08	1.70982e+08	2.20693e+08	0	0.01618	High	High	High	3.33938	2.93946	2.78121	High	High	High	3.11673	2.20809	2.61778	High	High	High	2.76193	2.954	2.76209	High	High	High	2.50251
	LLDEAGYK	20	1	1	A0A0H3N676		908.473	1.5927e+07	2.2189e+07	1.53791e+07	3.78554e+06	5.92694e+06	1.16969e+07	3.22028e+06	1.43681e+07	1.55809e+07	3.71982e+06	5.78554e+06	4.81587e+06	1.23032e+07	7.55377e+06	4.32837e+06	7.88525e+07	2.7806e+07	3.26501e+07	0	1.7e-05	High	High	High	2.82658	2.46418	2.71352	High	High	High	2.87067	2.13817	2.84438	High	High	High	2.40721	2.46039	2.56317	High	High	High	2.33013
	ASDISGIK	33	1	1	A0A0H3N676		790.431	4.42207e+07	8.85615e+07	6.7099e+07	1.91855e+07	1.51807e+07	5.13776e+07	12385525	2.58971e+07	4.07911e+07	1.53861e+07	32361422	2.37143e+07	3.4587e+07	2.49915e+07	1.82162e+07	1.38703e+08	1.34225e+08	1.09889e+08	0	0.05481	High	High	High	2.40248	2.23613	1.99181	High	High	High	2.9098	2.1415	2.59728	High	High	High	2.75222	2.43234	2.28545	High	High	High	2.51328
	QAIAYAIDTK	9	1	1	A0A0H3N676		1093.59	9.49617e+06	0	0	0	0	0	0	0	0	0	9.23945e+06	4.19458e+06	9.59802e+06	0	0	1.46214e+07	1.11422e+07	3.20056e+06	0	0.001488	High		High	2.34572		2.53605	High		High	1.90428		2.5736									High
	QELSFPAEVK	11	1	1	A0A0H3N676		1147.6	7760831	2.06389e+07	2.04884e+07	0	1.19565e+07	2.63376e+07	8.34046e+06	1.43005e+07	0	0	6.84897e+06	4.94654e+06	0	8.21513e+06	2.83649e+06	0	0	0	0	0.03459	High	High		2.23873	2.05412		High	High	High	2.6544	2.26668	2.0252	High		High	2.6825		2.23373
	ITVSLTGK	16	1	1	A0A0H3N676		818.498	3.87079e+06	8.66876e+06	8.64678e+06	1.13201e+06	1.53768e+06	1.22035e+07	0	7.46644e+06	1.06409e+07	2.45707e+06	5.04685e+06	1.32422e+06	0	6.13193e+06	658665	1.40053e+07	1.24681e+07	1.77219e+06	0	0.002628	High			1.78564			High	High	High	1.69674	1.78829	1.49509	High	High	High	1.75052	1.6367	1.3833	High	High	High	1.53357
	LDDSGLAK	13	1	1	A0A0H3N676		818.425	1.07306e+06	5.58856e+06	4.1802e+06	0	0	3.4808e+06	0	1.86272e+06	2.75531e+06	817527	0	0	1.50604e+06	0	1.15581e+06	1.16116e+07	9.70398e+06	1.15686e+07	0	0.03665	High		High	1.75813		1.81829	High	High		2.03011	2.00425		High	High	High	1.585	1.92924	1.84652		High	High
	LLEAISSAESFDDK	12	1	1	A0A0H3N676		1524.74	0	0	1.50741e+06	650730	0	1.09913e+06	0	935973	1.04433e+06	171607	0	0	0	0	0	1.25091e+07	5.15702e+06	7.59646e+06	0	1.675e-07							High	High		3.61331	4.58625		High	High		4.1265	3.11993		High	High	High	3.79005
	VDDYTVELTVK	19	1	1	A0A0H3N676		1281.66	0	1.55227e+06	1.00415e+06	1.946e+06	0	365976	0	0	0	0	0	410329	0	616096	0	7.12343e+06	4.78142e+06	4.64366e+06	0	0.0127			High			2.58832	High		High	3.04821		2.85052	High			2.90642			High		High	2.48492
	AEFDVK	11	1	1	A0A0H3N676		708.356	0	6.528e+07	5.15675e+07	2.16601e+07	2.80532e+07	0	0	1.87653e+07	3.24285e+07	0	0	0	0	0	0	1.34994e+08	9.7393e+07	1.11182e+08	0	0.0128							High	High		1.28226	1.32346		High	High		1.56496	1.11979		High		High	1.37947
	EVGLNVELYTGR	5	1	1	A0A0H3N676		1349.71	0	0	0	0	0	5.09692e+06	0	0	0	0	0	0	0	0	0	1.88966e+06	745367	0	0	0.00267														High			2.77934				High
	SLYNGLYHPAK	10	1	1	A0A0H3N676		1262.65	0	0	0	0	0	5.75271e+06	0	4444701	0	0	3.70794e+06	0	0	2.96699e+06	0	9.36888e+06	8.38007e+06	0	0	0.002694								High	High		2.70131	2.59983		High			2.98397				High
	WSDGEPFTINDYIFTIK	2	1	1	A0A0H3N676		2045.98	0	0	0	0	0	0	0	0	0	0	0	0	0	0	0	3.56017e+06	3.12923e+06	0	0	9.52e-08																					High
	FVSDENTK	4	1	1	A0A0H3N676		939.442	0	3.76142e+07	0	6.36641e+06	0	1.78264e+07	0	0	0	0	0	0	0	0	0	0	0	5.1659e+07	0.001	0.09408							High			2.03768									High			1.30871
	DVDGDGIR	13	1	1	A0A0H3N676		846.396	0	15470077	1.08255e+07	0	4.76221e+06	0	0	0	5.7907e+06	0	0	2.8282e+06	8.60412e+06	4.53838e+06	5.18865e+06	5.44229e+07	1.96845e+07	3.48903e+07	0.001	0.004585			High			1.00549	High		High	1.16321		1.38739	High	High	High	1.33122	1.38754	1.6431			High
	LVGMGPWK	10	1	1	A0A0H3N676	M4(Oxidation)	903.474	4526020	1.53197e+06	3.66024e+06	0	0	0	0	0	1.01212e+07	2.96476e+06	6.17631e+06	0	0	5.14144e+06	0	1.39964e+07	1.19767e+07	0	0.002	0.01466	High			2.11049			High		High	1.76829		2.25805	High	High		2.32672	1.79985			High	High
	DIPVADWEK	7	1	1	A0A0H3N676		1072.53	1.0095e+07	0	0	9.00016e+06	0	0	0	28956917	0	1.32227e+07	9.48616e+06	0	0	0	0	1.0324e+08	6.71878e+07	0	0.002	0.007536	High			1.32355				High			1.41238								High	High	High	1.50184
	DYTGIR	3	1	1	A0A0H3N676		724.363	0	0	0	0	0	6.53524e+06	0	0	0	0	0	0	0	2904023	0	0	1.42078e+07	0	0.005	0.07972									High			1.42905
	ITFAAR	1	1	1	A0A0H3N676		678.393	0	0	0	0	0	0	0	0	1.8679e+06	0	0	0	0	0	0	0	0	0	0.006	0.08014														High			0.988849
	NVENYK	1	1	1	A0A0H3N676		766.373	0	0	0	0	0	0	0	2.52101e+06	0	0	0	0	0	0	0	0	0	0	0.007	0.1136								High			2.02948
A0A0H3N6G4	Aminopeptidase PepS OS=Streptococcus suis (strain BM407) OX=568814 GN=pepS PE=4 SV=1 - [A0A0H3N6G4_STRS4]	54.48	1	17	17	269	1.27552e+07	2.01121e+07	3.16306e+07	1.02403e+07	4.57656e+07	7.26058e+07	4.08694e+07	7.93304e+07	9.04061e+07	1.48599e+07	9.08287e+06	5.70316e+06	2.51003e+07	1.91646e+07	1.35985e+07	1.37292e+07	5.6479e+06	3.06278e+06	46.2441	37.77	12	15	40.7508	33.9	11	14	47.6553	39.71	13	17	34.4794	31.48	10	13	42.2545	40.19	12	14	72.8972	43.58	14	21	46.48
	VADGYVTSTKPLSYNGNIIEGIK	44	1	1	A0A0H3N6G4		2439.28	8.32696e+06	2.31464e+07	3.66313e+07	1.65486e+07	1.27232e+07	5.33648e+07	1.331e+07	5.61689e+07	8.19138e+07	1.77205e+07	8.00833e+06	2.3931e+06	1.01559e+07	1.86532e+07	3.99231e+06	1.5431e+07	5.13664e+06	3.43733e+06	0	4.307e-05	High	High	High	5.06486	3.91726	5.47133	High	High	High	3.01017	5.03577	4.59476	High	High	High	4.49948	4.79641	4.67798	High	High	High	5.54778
	NHLWEAAGSINAQGEK	22	1	1	A0A0H3N6G4		1724.83	1.48124e+06	0	392405	0	2.08642e+06	2.76659e+06	1.48957e+06	2.26096e+06	1.00933e+06	0	1.94558e+06	965970	0	3.06287e+06	0	0	0	0	0	5.28e-05	High	High	High	4.67203	4.15666	3.47817		High	High		4.66801	5.47194	High	High		1.84709	3.92414			High
	LVVLSEDPGAYDGVDPEK	22	1	1	A0A0H3N6G4		1902.93	1.12646e+07	1.41049e+07	2.86155e+07	6.7603e+06	5.82344e+07	7.7231e+07	5.46321e+07	7.36305e+07	9.35985e+07	1.30498e+07	9.01449e+06	5.00055e+06	2.57002e+07	1.86499e+07	1.7015e+07	1.2481e+07	4.70013e+06	0	0	1.19e-12	High	High	High	4.46894	5.11929	4.73883	High	High	High	4.49385	5.17839	4.79244	High	High	High	5.04576	4.49132	3.87801	High	High	High	4.6566
	FIANMPTEEVFTAPDYR	24	1	1	A0A0H3N6G4	M5(Oxidation)	2016.94	1.27161e+07	1.44474e+07	2.96451e+07	7.41204e+06	3.79966e+07	7.45893e+07	3.16533e+07	8.59127e+07	8.9559e+07	1.17582e+07	9.72634e+06	5.8247e+06	2.33483e+07	2.01906e+07	1.14671e+07	1.32755e+07	6.70022e+06	3.10871e+06	0	9.465e-11	High	High	High	4.17737	4.33825	4.26653	High	High	High	4.31433	4.61308	4.80926	High	High	High	3.86949	4.73133	4.26689	High	High	High	3.83096
	LHYTAPGTDLVLGMPK	29	1	1	A0A0H3N6G4	M14(Oxidation)	1728.9	2.61826e+06	4.40698e+06	3.73074e+06	0	1.14821e+06	1.04529e+07	1.27536e+06	7.03814e+06	3.25797e+06	0	2.80034e+06	604459	5.83182e+06	4.27091e+06	0	2.72873e+06	1.39888e+06	0	0	3.415e-13	High	High	High	3.66622	2.69841	2.83217	High	High	High	3.33222	1.67656	3.42974	High	High	High	2.77481	2.70153	2.16458	High	High	High	2.20195
	VLNDEQFVK	16	1	1	A0A0H3N6G4		1091.57	14284708	22742639	22779052	5.73309e+06	4.10658e+07	65997294	3.63229e+07	7.84481e+07	88060658	1.38093e+07	8.50779e+06	6284225	26252445	18170051	1.23133e+07	0	0	2.6423e+06	0	0.02044	High	High	High	2.78112	2.50239	3.00005	High	High	High	3.15387	2.90633	2.66207	High	High	High	3.11113	2.98322	2.97591	High	High		2.95003
	ITEMNYLLER	16	1	1	A0A0H3N6G4	M4(Oxidation)	1297.65	4.88981e+06	6.33725e+06	9.38145e+06	955701	0	2.30937e+07	3.17609e+06	3.62227e+06	1.31224e+07	2.50224e+06	5.57494e+06	0	7.01436e+06	1.0347e+07	0	8.57891e+06	5.10683e+06	0	0	7.064e-05	High	High	High	2.75878	2.61389	2.90243	High	High	High	2.85577	3.02584	3.26197	High	High		2.93821	2.4804		High	High	High	2.33696
	EVLVNWLDDVIAR	15	1	1	A0A0H3N6G4		1541.83	386492	759486	1.70346e+06	389665	288224	1.8045e+06	0	1.57042e+06	2.62897e+06	0	251586	0	2.04575e+06	1.38129e+06	0	1.17067e+06	0	0	0	0.0004467	High		High	2.35748		3.06604	High	High	High	2.82829	3.70034	3.87659	High	High		4.17267	4.10366		High		High	2.66072
	MNIDGIR	17	1	1	A0A0H3N6G4	M1(Oxidation)	834.414	4.58954e+06	3.67716e+06	2.91921e+06	0	2.46816e+06	1.17147e+07	1.83351e+06	0	7.81302e+06	1.51901e+06	2.7348e+06	1.3219e+06	0	5.02243e+06	2.45723e+06	3.46576e+06	530909	0	0	0.001601	High	High	High	2.30987	1.86617	2.43805	High	High	High	2.46589	2.29887	2.4177	High	High	High	2.4178	2.4268	2.37759	High	High	High	1.97877
	ALSQALNPMR	10	1	1	A0A0H3N6G4	M9(Oxidation)	1116.58	1.52168e+06	1.6654e+06	2.22411e+06	0	0	3.59684e+06	0	0	0	0	3.30416e+06	0	0	4.82144e+06	0	2.40089e+06	1.70361e+06	451023	0	0.0001071	High		High	2.30059		1.64791	High		High	2.68366		2.93212	High			2.55124					High
	IYDEDPIK	16	1	1	A0A0H3N6G4		992.49	1.84272e+06	2.71971e+06	3.07322e+06	0	1.26649e+07	8.59059e+06	1.29334e+07	8.73331e+06	1.10205e+07	1.14794e+06	696773	705940	5.49089e+06	2.18467e+06	3.24238e+06	1.84948e+06	0	0	0	0.04485	High	High	High	2.17638	2.34772	1.90733	High	High	High	2.5873	2.08953	2.27096	High	High	High	2.07011	2.2797	2.24744		High	High
	LVFDNAGAR	14	1	1	A0A0H3N6G4		962.507	1.3603e+06	3.84504e+06	4.21409e+06	423605	0	4.63888e+06	5.37459e+06	1.4615e+06	5.80108e+06	0	1.70411e+06	689430	3.1748e+06	4.26804e+06	1.25642e+06	3.37507e+06	0	0	0	0.001819	High	High	High	1.64817	1.9767	1.54254	High	High	High	1.84645	1.47984	2.19274	High	High	High	1.87599	1.89939	1.73178	High		High	1.28514
	VFPNATSDEEAVDLLWDQIFK	7	1	1	A0A0H3N6G4		2437.18	0	0	0	0	237305	0	0	695188	1.69344e+06	0	0	0	154011	0	0	0	0	0	0	1.444e-06			High			2.02243		High			3.42158			High			2.93842
	GLGEVALVPDK	7	1	1	A0A0H3N6G4		1097.62	0	0	0	0	0	1.00587e+07	5.11826e+06	0	4.95396e+06	0	0	0	4.97244e+06	2.6965e+06	0	3.20154e+06	802520	0	0	0.007146		High	High		2.16591	3.84779			High			3.65951		High			2.21729				High
	AWEEHEAR	8	1	1	A0A0H3N6G4		1027.46	0	0	2.13014e+06	503725	2.2316e+06	0	2.26396e+06	0	0	0	0	0	4.06508e+06	1.39372e+06	2.18049e+06	1.65217e+06	0	0	0.001	0.01287		High	High		1.18848	2.03134			High			2.14257	High		High	2.13365		1.70304	High		High	1.52175
	SDVHVDFMIGSNK	1	1	1	A0A0H3N6G4	M8(Oxidation)	1464.67	0	0	0	0	0	0	0	0	0	0	0	0	0	0	0	0	0	0	0.001	0.009411
	LVNVDVELLEQVHPQR	1	1	1	A0A0H3N6G4		1888.02	0	0	0	0	0	0	0	0	2.3086e+06	0	0	0	0	0	0	0	0	0	0.003	0.03502														High			1.61917
A0A0H3MWW8	Uncharacterized protein OS=Streptococcus suis (strain BM407) OX=568814 GN=SSUBM407_1393 PE=4 SV=1 - [A0A0H3MWW8_STRS4]	54.1	1	3	3	23	932433	1.08471e+06	1.16489e+06	847751	9.30174e+06	1.84946e+06	8.81136e+06	1.38833e+06	8.33256e+06	2.70962e+06	2.65518e+06	399033	0	2.55808e+06	466731	964336	0	0	4.06019	24.59	1	1	3.46519	24.59	1	1	4.1008	24.59	1	1	2.84383	24.59	1	1	6.70439	36.07	2	2	4.21869	24.59	1	1	6.11026
	GLLSGSEGVNGLLDK	17	1	1	A0A0H3MWW8		1458.78	932433	1.08471e+06	1.16489e+06	847751	1.40205e+06	1.84946e+06	1.54411e+06	2.4551e+06	1.53708e+06	2.70962e+06	582193	399033	0	334397	466731	964336	0	0	0	0.0002261	High	High	High	4.06019	3.87369	3.29947	High	High	High	3.46519	3.99559	3.85358	High	High	High	4.1008	4.03381	3.44605	High	High	High	2.84383
	QFIEENK	5	1	1	A0A0H3MWW8		907.451	0	0	0	0	1.72014e+07	0	1.60786e+07	0	1.5128e+07	0	4.72816e+06	0	0	4.78176e+06	0	0	0	0	0.006	0.0666		High			2.23657				High			1.89512		High			2.28072
	MNPVDLFNQVK	1	1	1	A0A0H3MWW8	M1(Oxidation)	1320.66	0	0	0	0	0	0	0	321554	0	0	0	0	0	0	0	0	0	0	0.006	0.06948								High			2.01697
A0A0H3MXG6	Elongation factor Ts OS=Streptococcus suis (strain BM407) OX=568814 GN=tsf PE=3 SV=1 - [A0A0H3MXG6_STRS4]	54.05	1	14	14	402	2.45336e+07	3.76824e+07	4.98091e+07	2.36779e+07	7.2297e+07	6.64033e+07	6.44404e+07	4.23865e+07	7.49684e+07	1.69294e+07	1.65954e+07	1.17385e+07	4.01073e+07	2.83284e+07	3.13936e+07	2.35072e+07	1.45761e+07	1.12487e+07	67.692	49.71	12	21	73.6443	48.84	13	20	93.3521	52.31	13	28	66.7685	45.38	11	18	100.275	45.38	11	27	91.2859	42.77	11	27	98.2667
	AQLTDEVIAAAEEAIK	25	1	1	A0A0H3MXG6		1671.88	6.28023e+06	6.23393e+06	1.7467e+07	1.0292e+07	2.73679e+07	1.85613e+07	2.16334e+07	2.63703e+07	2.61807e+07	4.14012e+06	2.84179e+06	2.16416e+06	1.85821e+07	8.97397e+06	1.06906e+07	1.82822e+07	4.20466e+06	2.20402e+06	0	0.0001045	High	High	High	5.76228	5.1229	5.57989	High	High	High	4.9043	5.53216	5.72779	High	High	High	5.47813	5.13738	5.17672	High	High	High	4.62076
	LAMPSGETLEEAYVNATATIGEK	120	1	1	A0A0H3MXG6	M3(Oxidation)	2411.17	4.83848e+06	1.48765e+07	2.88898e+07	2.28497e+07	2.30995e+07	1.64083e+07	2.31872e+07	1.39342e+07	2.45166e+07	9.04505e+06	6.83013e+06	4.14132e+06	9.57673e+06	1.58518e+07	1.8929e+07	1.77999e+07	1.213e+07	9.48675e+06	0	0.0002918	High	High	High	5.24537	6.1984	5.40864	High	High	High	6.34427	5.2407	5.74678	High	High	High	5.68638	6.23094	5.34392	High	High	High	6.14909
	NAQFVELVNTTAK	26	1	1	A0A0H3MXG6		1434.76	1.31235e+07	1.50684e+07	2.74212e+07	5.70781e+06	7.38659e+06	4.04766e+07	3813645	1.76211e+07	4.11796e+07	9.14109e+06	1.16791e+07	3.98115e+06	1.38843e+07	2.02866e+07	4.17715e+06	1.1634e+07	8.31282e+06	2.43539e+06	0	2.112e-14	High	High	High	4.80748	3.81943	3.69623	High	High	High	3.83432	4.10952	4.59016	High	High	High	3.60938	4.14759	3.6761	High	High	High	3.61303
	ASNDFEAEVAATMAAALGK	43	1	1	A0A0H3MXG6	M13(Oxidation)	1882.89	7.75424e+06	24971075	4.97314e+07	2.98381e+07	3.92383e+07	3.87078e+07	4.10652e+07	2.5143e+07	4.32131e+07	12633809	9.85221e+06	4.17997e+06	1.45959e+07	1.75597e+07	1.50121e+07	2.48839e+07	1.36506e+07	1.32995e+07	0	3.037e-14	High	High	High	4.75868	5.42178	5.00973	High	High	High	5.31005	5.38916	5.09684	High	High	High	4.86984	5.78403	5.65567	High	High	High	5.34594
	TDAQAFGAYQHNGGR	32	1	1	A0A0H3MXG6		1592.72	2.86022e+06	5.79314e+06	1.12316e+07	2.3406e+06	4.54489e+06	1.5571e+07	3.47727e+06	4.97243e+06	18073105	2.59094e+06	2.95448e+06	1.26223e+06	8.11696e+06	8.88118e+06	2.95978e+06	4.40908e+06	3.77805e+06	968295	0	9.077e-05	High	High	High	3.90083	3.93371	4.25909	High	High	High	3.64641	4.52096	3.70849	High	High	High	4.1979	3.94107	4.25867	High	High	High	3.08627
	VIAEGKPADNEAALK	20	1	1	A0A0H3MXG6		1525.82	1.12405e+07	1.49501e+07	2.39629e+07	4.24246e+06	1.49688e+07	0	1.46412e+07	8.49435e+06	2.84874e+07	6.2986e+06	8.89383e+06	4.88779e+06	1.49605e+07	1.50243e+07	1.01744e+07	1.48622e+07	9.78121e+06	6.46503e+06	0	0.002058	High	High	High	3.76365	3.7197	4.23673	High	High	High	3.82066	3.78016	4.17668	High	High	High	4.22268	3.97508	4.18733	High	High	High	2.72067
	IGVISVVDGGDETLAK	17	1	1	A0A0H3MXG6		1572.85	1.52198e+07	2.12231e+07	3.41425e+07	1.11645e+07	1.88434e+07	6.51327e+07	1.26579e+07	2.32151e+07	4.89442e+07	1.46136e+07	1.42224e+07	8.22207e+06	2.12494e+07	2.41233e+07	1.05597e+07	0	0	0	0	3.352e-08	High	High	High	3.46714	3.42676	3.77526	High	High	High	4.18508	4.38666	3.49039	High	High	High	3.91051	3.46427	3.70371	High	High		3.03183
	ALVETDGDIEK	28	1	1	A0A0H3MXG6		1189.59	28143114	58907811	5.95365e+07	1.83458e+07	98113649	76266694	9.01278e+07	6.25664e+07	1.07851e+08	2.15502e+07	2.06299e+07	1.65632e+07	45366340	3.11434e+07	47412387	0	0	0	0	0.0193	High	High	High	3.16223	2.81783	2.81239	High	High	High	3.30795	3.05128	2.54408	High	High	High	3.31281	3.13416	3.2149	High	High		3.23442
	AELAAEGKPEK	29	1	1	A0A0H3MXG6		1142.61	2.41908e+07	2.17941e+07	2.88211e+07	8.1921e+06	7.95391e+07	4.43366e+07	6.21282e+07	3.64426e+07	5.53667e+07	6.81011e+06	8.2469e+06	4.39995e+06	4.08441e+07	1.55997e+07	2.60384e+07	2.04987e+07	6.5625e+06	5.82298e+06	0	4.794e-08	High	High	High	2.89483	3.46491	3.13044	High	High	High	3.3415	3.39746	2.9936	High	High	High	3.4516	3.53358	3.33361	High	High	High	3.48678
	FEVGEGIEK	27	1	1	A0A0H3MXG6		1007.5	2.12668e+07	2.91682e+07	4.01593e+07	7.58315e+06	3.64107e+07	5.78104e+07	2.41821e+07	2.81505e+07	6.16872e+07	1.46244e+07	1.49339e+07	1.043e+07	3.41115e+07	2.97186e+07	2.073e+07	2.51389e+07	1.79477e+07	1.096e+07	0	0.01457	High	High	High	2.88122	2.304	3.03442	High	High	High	2.94015	3.0635	2.63825	High	High	High	3.08233	2.73287	2.41327	High	High	High	2.08871
	TVEAYLNSVNASVVEFAR	3	1	1	A0A0H3MXG6		1969	0	0	0	0	0	0	0	0	0	0	0	0	844631	0	0	0	0	0	0	0.02437	High		High	0.973785		1.94653							High			2.50067
	DELAQINHK	15	1	1	A0A0H3MXG6		1067.55	0	4.84245e+06	4.44526e+06	2.25262e+06	6.0481e+06	3712607	5.02493e+06	2.93208e+06	5.06041e+06	719632	0	0	2.39505e+06	2.42816e+06	3.35724e+06	2.80554e+06	792786	0	0	0.03944		High	High		2.53454	2.28324	High	High	High	2.69489	2.27012	2.40025	High	High	High	2.75664	2.6029	2.30917	High	High	High	2.42426
	FALVEK	12	1	1	A0A0H3MXG6		706.412	4.54213e+06	5.50531e+06	0	0	0	4.8255e+06	0	862787	5.9757e+06	1.58691e+06	3.62603e+06	901704	1335296	5.97588e+06	460930	0	0	514701	0.001	0.01691	High		High	2.07912		1.73355	High	High	High	1.94278	1.83075	1.97795		High	High		2.09781	1.67666		High
	AIELLR	5	1	1	A0A0H3MXG6		714.45	0	1.97216e+06	2.60902e+06	0	0	0	0	0	2.56739e+06	0	525078	0	0	0	0	0	724570	0	0.001	0.01274							High			1.63173			High	High		1.46905	1.46718
A0A0H3MV01	Putative IgA-specific zinc metalloproteinase OS=Streptococcus suis (strain BM407) OX=568814 GN=zmpC PE=4 SV=1 - [A0A0H3MV01_STRS4]	54.05	1	75	75	1209	8.07129e+07	4.59325e+07	4.86949e+07	2.35671e+07	2.88109e+07	4.76497e+07	2.57212e+07	3.4579e+07	1.79433e+07	1.74059e+07	4.12557e+07	4.30915e+07	5.84273e+07	3.04699e+07	2.74935e+07	1.26196e+08	7.37822e+07	8.50909e+07	288.077	45.33	62	91	207.903	39.98	57	71	213.701	41.23	58	74	163.747	37.07	52	62	117.708	29.75	37	38	179.703	34.89	47	60	107.92
	NLTADVDAIQDFYGPINK	15	1	1	A0A0H3MV01		1993.99	2.48579e+07	1.17471e+07	2.18584e+07	0	2.17324e+06	8.88093e+06	0	1.21355e+07	4.24818e+06	0	7.04885e+06	7.85424e+06	2.28049e+07	8.9698e+06	4.5655e+06	5.13709e+07	2.22723e+07	8.16705e+06	0	9.965e-05	High		High	6.17024		5.59338	High	High	High	5.29756	5.83769	5.65676	High	High	High	6.30686	5.86561	5.27655			High
	EAMEADIQANSLNLNNSR	20	1	1	A0A0H3MV01	M3(Oxidation)	2005.93	3.57631e+07	1.61171e+07	2.11939e+07	2.95862e+06	1.10509e+07	2.17301e+07	1.07803e+07	1.63942e+07	1.03011e+07	7.66405e+06	1.72012e+07	8.86817e+06	3.24672e+07	1.59237e+07	8.21036e+06	4.67527e+07	2.31814e+07	6.42055e+06	0	6.435e-08	High	High	High	5.89472	5.16611	5.28439	High	High	High	6.32705	5.87869	4.96567	High	High	High	6.05101	6.14556	4.59098	High	High	High	4.46463
	DFYFGESYDQVMTNLESNVR	12	1	1	A0A0H3MV01	M12(Oxidation)	2430.05	3.92992e+06	0	3.77898e+06	0	0	1.57915e+06	0	1.90397e+06	0	1.15999e+06	3254875	1.0951e+06	5.11425e+06	1.74419e+06	0	1.11762e+07	5.716e+06	1.68748e+06	0	3.006e-06	High		High	5.78595		5.31764		High	High		5.09907	4.94034	High			5.55691				High	High
	VPQVIITDLVENDDAK	31	1	1	A0A0H3MV01		1768.93	4.11273e+07	2.46656e+07	2.91855e+07	1.95414e+07	1.37783e+07	2.95743e+07	8.11471e+06	2.12214e+07	1.1201e+07	1.43397e+07	2.25767e+07	1.57393e+07	3.76747e+07	1.68945e+07	1.0902e+07	7.94846e+07	3.77929e+07	3.53189e+07	0	0.0003865	High	High	High	5.31367	5.49341	3.97961	High	High	High	5.31189	4.8592	3.91018	High	High	High	5.46543	4.2017	5.30715	High	High	High	4.83085
	AQADHETAYYNMEK	34	1	1	A0A0H3MV01	M12(Oxidation)	1686.7	2.49076e+07	3981360	9.01077e+06	1.27727e+06	4.65781e+06	1.23105e+07	3.57584e+06	1.20425e+07	6.81276e+06	5.26083e+06	1.08927e+07	7.22341e+06	2.34582e+07	8.83817e+06	5.01512e+06	3.89509e+07	1.64322e+07	7.18597e+06	0	2.857e-14	High	High	High	5.15007	4.22031	4.3695	High	High	High	4.33926	4.03665	4.02638	High	High	High	4.15479	4.63712	4.25459	High	High	High	3.30434
	GPQNVSGLVHSATNTTIK	26	1	1	A0A0H3MV01		1823.96	1.97093e+07	7.17123e+06	9.13886e+06	0	0	5.73972e+06	0	8.2916e+06	0	0	4.12883e+06	3.1267e+06	1.71887e+07	5.20249e+06	2.4559e+06	2.73269e+07	6.21177e+06	0	0	2.656e-18	High		High	4.93703		5.36997	High	High	High	3.49179	4.68729	4.00197	High		High	3.60653		2.52908			High
	VYQALMNSTNDFR	18	1	1	A0A0H3MV01	M6(Oxidation)	1574.73	1.3239e+07	1.32296e+07	1.47397e+07	1.76318e+06	876590	9811333	487007	9.11341e+06	4.86755e+06	3.25546e+06	8.54235e+06	2.72597e+06	2.32371e+07	0	1.40488e+06	5.45101e+07	1.9367e+07	0	0	1.009e-06	High	High	High	4.92982	2.21394	4.7727	High	High		4.07116	4.55159		High	High	High	4.3757	4.56262	2.22934	High	High	High	3.901
	EVTTTYQTINGVSQPNPTVTEK	32	1	1	A0A0H3MV01		2407.2	4.76626e+07	5.74829e+07	5.62965e+07	3.1686e+07	2.64213e+07	4.46792e+07	2.66398e+07	2.5961e+07	1.72123e+07	1.77847e+07	3.01965e+07	3.8626e+07	3.18348e+07	2.64987e+07	2.8983e+07	1.4853e+08	8.67488e+07	1.22598e+08	0	5.95e-13	High	High	High	4.89839	3.91178	4.769	High	High	High	5.10837	4.94602	4.68941	High	High	High	4.60407	3.62971	4.76318	High	High	High	4.6605
	GYTDGFVPYASGQLSDLAMEK	18	1	1	A0A0H3MV01	M19(Oxidation)	2265.03	3.42692e+07	1.5644e+07	26057176	1.56787e+07	4.11445e+06	1.94069e+07	2.89461e+06	2.15097e+07	5520732	9.18212e+06	1.3334e+07	14148627	3.08454e+07	1.26787e+07	8.50194e+06	6.68952e+07	3.10363e+07	2.09822e+07	0	6.928e-17	High	High	High	4.8783	5.00238	4.59472	High	High	High	5.33335	5.1472	4.36917	High	High	High	4.80141	4.88813	4.53462	High	High	High	4.69432
	EVYLPVSSIEETTLNGK	21	1	1	A0A0H3MV01		1878.98	1.83009e+07	1.26626e+07	1.81876e+07	1.32612e+07	5.89509e+06	1.4195e+07	4.00661e+06	1.30266e+07	4.43948e+06	5.68374e+06	7.87402e+06	6.41447e+06	1.82786e+07	7.64018e+06	6.19882e+06	4.61703e+07	21712380	1.68014e+07	0	1.22e-09	High	High	High	4.79333	3.18461	3.56761	High	High	High	4.36182	4.34154	2.5878	High	High	High	3.79487	4.83518	2.78586	High	High	High	3.78549
	GSIEVTGTNASLTGGILGNGTMASVGNAK	21	1	1	A0A0H3MV01	M22(Oxidation)	2693.37	8.32096e+06	4.26207e+06	7.21662e+06	9.28905e+06	2.52204e+06	3.88114e+06	3.75087e+06	1.19689e+06	0	1.24272e+06	4.06925e+06	7.99018e+06	4.61695e+06	4.46179e+06	0	1.37902e+07	1.08767e+07	1.50664e+07	0	2.453e-07	High	High	High	4.63869	3.6192	2.62205	High	High	High	3.30496	2.26489	4.25529	High	High	High	4.15248	1.55635	3.23519	High	High	High	3.29809
	ILVASLNGQGQASEDYIK	22	1	1	A0A0H3MV01		1905.99	3.33584e+06	0	1.67208e+06	0	0	0	0	0	0	0	2.24486e+06	0	2.24751e+06	1.14553e+06	0	7.49205e+06	3.35566e+06	0	0	0.0002628	High		High	4.63476		3.60269	High		High	3.83085		3.8835	High			3.62587				High	High
	IVNDTVSNPTWK	18	1	1	A0A0H3MV01		1373.71	8.54643e+07	3.45559e+07	41651505	9.40668e+06	7.82808e+06	2.81681e+07	9.09931e+06	1.51371e+07	5.71897e+06	7.02031e+06	2.57602e+07	1.77264e+07	5.16828e+07	1.86718e+07	11415640	1.13407e+08	4.42792e+07	2.03846e+07	0	1.276e-13	High	High	High	4.55815	3.70442	3.84156	High	High	High	4.22265	3.32165	3.73594	High	High	High	3.68962	3.88423	3.62722	High	High	High	3.63531
	AVINYPTTLNADTQTGTAK	24	1	1	A0A0H3MV01		1979	7.39612e+07	3.18026e+07	4.12025e+07	6.31089e+06	1.2112e+07	4.45407e+07	0	45263473	1.73538e+07	1.85886e+07	3.48931e+07	2.1773e+07	53241602	2.80874e+07	1.19035e+07	1.06849e+08	5.6842e+07	2.40829e+07	0	5.567e-13	High		High	4.42188		4.74053	High	High	High	2.99788	5.29586	4.75038	High	High	High	4.53527	4.69052	3.41573	High	High	High	2.25227
	SFNDLIDQSIIVQR	12	1	1	A0A0H3MV01		1647.87	1.47037e+07	1.24202e+07	0	1.19986e+07	4.19743e+06	1.16477e+07	2933202	1.21376e+07	7.0055e+06	0	9.38391e+06	9.14973e+06	2.27664e+07	9.27011e+06	0	0	0	0	0	0.000235	High	High	High	4.36399	5.18241	5.32882	High	High	High	5.0503	4.49931	4.62276		High			4.43842		High			4.50587
	AHNNVTTFASIIGK	26	1	1	A0A0H3MV01		1472.79	1.78477e+07	8736394	5.91318e+06	2.64235e+06	0	1.27824e+06	0	1.03315e+06	0	0	1.5214e+07	3.64549e+06	6.79292e+06	2.83127e+06	2.52149e+06	3.19239e+07	1.25791e+07	0	0	9.768e-08	High		High	4.26494		2.70389	High	High	High	3.42239	3.16734	2.03418	High		High	3.38008		3.76003	High		High	1.85365
	GQIISEEEISSTVTK	10	1	1	A0A0H3MV01		1620.84	981390	464422	0	334907	0	0	0	0	0	0	650831	0	1.07319e+06	0	474973	3.23092e+06	0	891849	0	1.329e-05	High		High	4.22127		4.09118	High			3.37411			High		High	2.81717		3.69455	High		High	3.41748
	SALVNDLVSSLSSVVLDSDAMK	24	1	1	A0A0H3MV01	M21(Oxidation)	2266.15	4.02358e+06	2.45539e+06	3.46942e+06	1.12853e+06	606726	2.09325e+06	0	2.27512e+06	1.41009e+06	0	1.55483e+06	1.82391e+06	6.81195e+06	2.7495e+06	559732	1.38034e+07	4.3825e+06	1.16656e+06	0	4.722e-06	High		High	4.16997		4.75262	High	High	High	4.06603	4.06078	3.83172	High	High	High	3.34518	2.65519	3.58439	High	High	High	2.87582
	SVLNNEGYVMYGK	29	1	1	A0A0H3MV01	M10(Oxidation)	1489.7	4.69815e+07	2.61286e+07	2.99758e+07	5.67589e+06	4.81104e+06	32283267	3.71912e+06	2.59178e+07	1.09451e+07	9.25642e+06	2.33286e+07	1.20273e+07	4.80537e+07	1.90378e+07	6912231	9.18437e+07	4.9969e+07	1.93631e+07	0	0.007078	High	High	High	4.12247	4.27498	4.00081	High	High	High	3.94413	3.68124	3.77889	High	High	High	4.10502	3.30352	3.50682	High	High	High	2.21433
	IFYTMAEQEQSSEQEAILESMR	30	1	1	A0A0H3MV01	M5(Oxidation); M21(Oxidation)	2652.18	1.82344e+07	7.15781e+06	1.21428e+07	1.76218e+07	8.59356e+06	1.14084e+07	9.41552e+06	1.02976e+07	4.41957e+06	6.16716e+06	1.04814e+07	1.448e+07	1.54791e+07	8.68286e+06	1.49671e+07	2.92268e+07	1.39414e+07	1.86227e+07	0	0.0001697	High	High	High	4.09378	3.01994	3.13387	High	High	High	4.67711	3.42869	4.30736	High	High	High	2.73711	2.98321	3.38894	High	High	High	3.30216
	AATGQLKPFTMQYELGVADSTK	51	1	1	A0A0H3MV01	M11(Oxidation)	2372.17	6.5075e+07	2755337	4.81365e+07	3962603	0	4.05055e+07	0	2.43689e+07	0	8.5173e+06	3.98789e+07	1.29293e+07	5.34824e+07	3.19814e+07	0	8.65509e+07	46260134	2.96703e+06	0	0.001839	High		High	4.04798		3.99114	High	High	High	3.73632	3.69143	3.74536	High	High	High	4.11534	3.6486	4.77857	High	High	High	2.92364
	DGFTTTSDSLTNVTVITDEEAQAK	7	1	1	A0A0H3MV01		2543.19	376725	0	1.25635e+07	1.9474e+07	0	0	0	0	0	0	0	0	0	0	0	2454549	983599	1.74243e+06	0	0.001428	High		High	4.03264		3.87129							High			4.8877			High		High	5.01624
	WYDINFGEMNTK	15	1	1	A0A0H3MV01	M9(Oxidation)	1533.67	1.92519e+07	3.69233e+06	8.36417e+06	1.60492e+06	0	5.37988e+06	0	5.00324e+06	0	2.10408e+06	5.4605e+06	2.34286e+06	9.03758e+06	3.76308e+06	996508	1.92583e+07	6.51733e+06	1.66396e+06	0	1.766e-10	High		High	3.88661		3.19311	High	High	High	3.04613	3.31732	2.97917	High		High	3.49507		2.56015	High	High	High	3.88693
	IMLHYADGTVDYK	28	1	1	A0A0H3MV01	M2(Oxidation)	1541.73	1.12152e+07	2.90247e+06	4.81175e+06	0	0	6.51377e+06	0	4.07807e+06	932842	1.63227e+06	8.24139e+06	1386784	8.96552e+06	3.41256e+06	266907	1.80591e+07	7.71791e+06	540459	0	0.0008611	High		High	3.82742		4.29408	High	High	High	3.61105	4.26171	3.9463	High	High	High	3.96479	3.43696	1.88043	High	High	High	2.39786
	MATDANTYTSFK	24	1	1	A0A0H3MV01	M1(Oxidation)	1365.6	6.73897e+07	27956580	3.33088e+07	8.60213e+06	9.03167e+06	2.26305e+07	7.51562e+06	1.67209e+07	1.04333e+07	1.03948e+07	24701252	2.1965e+07	4.26347e+07	1.8412e+07	1.10779e+07	7.67204e+07	2.99347e+07	1.96733e+07	0	1.695e-06	High	High	High	3.75949	2.94732	3.67164	High	High	High	2.68742	2.74876	3.39981	High	High	High	3.33271	2.95092	3.30479	High	High	High	3.35593
	TEAIPFEIQTVENPQLSAGTER	22	1	1	A0A0H3MV01		2430.21	0	561642	1.6904e+06	1.66402e+06	1.35256e+06	947058	0	1.34439e+06	835984	0	388043	151083	1.95806e+06	503023	392533	3.87688e+06	641654	1.36907e+06	0	0.006892	High		High	3.61592		3.67286	High	High	High	4.02229	3.46979	3.05262	High	High	High	3.68412	3.85814	3.69898	High	High	High	4.22539
	ALTDAEVASLK	9	1	1	A0A0H3MV01		1117.61	1.97299e+06	1.63481e+07	0	0	0	0	0	24779963	0	0	1.66086e+07	1.43413e+07	3.14017e+07	0	0	4.13292e+07	1.97738e+07	1.33379e+07	0	2.553e-10	High		High	3.46665		2.89925	High	High		2.84193	3.34816										High
	LFDMLEDYR	26	1	1	A0A0H3MV01	M4(Oxidation)	1217.55	8.97594e+06	1.76455e+06	3.17659e+06	1.96365e+06	0	2.89862e+06	223022	974535	0	1.78825e+06	5.80338e+06	3.04154e+06	2.22134e+06	3.1322e+06	1.03242e+06	1.95258e+07	1.07899e+07	3568898	0	0.001046	High	High	High	3.45228	2.21885	2.94968	High	High	High	3.16062	2.67016	3.42579	High		High	2.25137		3.2612	High	High	High	3.15175
	DNAVVADVYAEK	3	1	1	A0A0H3MV01		1293.63	3.74534e+06	0	0	0	0	0	0	1.89755e+06	0	0	0	0	0	0	0	9.83725e+06	0	0	0	0.0001427	High			3.4166				High			3.49538										High
	EVTITSFEQLQNLMK	23	1	1	A0A0H3MV01	M14(Oxidation)	1796.91	1.68573e+07	1.26822e+07	1.82653e+07	1.94707e+06	507067	1.01128e+07	0	6.58142e+06	2.67216e+06	5.80977e+06	8.85534e+06	1.98209e+06	1.2394e+07	6.88519e+06	0	3.98559e+07	1.75197e+07	1.90981e+06	0	0.0009261	High		High	3.34678		3.7793	High	High	High	4.58106	3.92535	4.43805	High	High	High	4.37203	4.1778	1.78184	High	High	High	4.01922
	VEAMAIQATIDDSVPLNPNHYSVDYLTLDK	27	1	1	A0A0H3MV01	M4(Oxidation)	3348.62	3.3219e+07	1.31773e+07	2.83712e+07	1.07319e+07	1.46361e+07	2.04309e+07	1.11511e+07	3.25125e+07	1.16798e+07	1.14486e+07	1.26075e+07	9.72488e+06	4.25409e+07	1.44438e+07	1.34623e+07	1.1665e+08	3.87777e+07	1.93493e+07	0	5.28e-05	High	High	High	3.26696	3.26645	3.87254	High	High	High	3.34967	3.03797	3.92956	High	High	High	3.89521	2.25338	3.54396	High	High	High	2.9009
	MAFELIAAK	19	1	1	A0A0H3MV01	M1(Oxidation)	1009.54	2.85277e+07	1.10426e+07	1.35307e+07	2.79576e+06	3.9382e+06	1.33472e+07	4.97935e+06	0	3.61093e+06	4.03105e+06	1.51824e+07	1.06414e+07	1.67155e+07	1.13966e+07	5.00286e+06	3.8473e+07	1.98168e+07	1.23446e+07	0	0.008337	High	High	High	3.20238	3.13257	3.62165	High		High	3.20094		3.01966	High	High	High	2.87822	3.36827	3.47154	High	High	High	2.71661
	QENSTVTEEITK	17	1	1	A0A0H3MV01		1378.67	2.34591e+07	2.35475e+07	0	1.20821e+07	2.08132e+07	0	1.48878e+07	0	7.28898e+06	3.59863e+06	0	1.44289e+07	2.51237e+07	1.05353e+07	18722474	8.871e+07	2.65415e+07	3.78511e+07	0	0.02422	High	High	High	3.1227	2.78478	2.57302	High		High	2.39769		2.86707		High	High		2.08292	3.16555	High	High	High	2.71258
	SIIGQPANPTGK	17	1	1	A0A0H3MV01		1182.65	8.27133e+07	0	0	0	1.50444e+07	5.37292e+07	1.14968e+07	2.03416e+07	1.73772e+07	1.58446e+07	4.89952e+07	5.31987e+07	6.47807e+07	0	2.22367e+07	9.46294e+07	7.77557e+07	7.00345e+07	0	1.167e-05	High	High	High	3.01215	3.06596	3.05106		High			2.95091			High	High		2.87806	3.0009		High	High
	DIDAVTVYR	16	1	1	A0A0H3MV01		1051.54	1.40343e+07	8.61526e+06	8.0939e+06	2.10066e+06	0	0	556136	2.96194e+06	2.14072e+06	1.53737e+06	6.63032e+06	4.73978e+06	1.23891e+07	6.52183e+06	2.38959e+06	2.82102e+07	1.46832e+07	4.47463e+06	0	2.192e-05	High	High	High	2.97421	2.86133	2.60287	High	High	High	3.01476	3.17745	2.94865	High	High	High	3.24612	3.4476	3.11555	High	High	High	2.92187
	LFDMLEDYR	4	1	1	A0A0H3MV01		1201.56	728586	0	0	4.98627e+06	0	0	0	0	0	0	0	387042	0	0	381312	0	0	0	0	0.009399	High			2.93911											High			3.08859	High			3.08167
	LTDETANFQR	24	1	1	A0A0H3MV01		1194.57	4.17845e+07	37784968	3.3679e+07	8.24415e+06	1.59462e+07	0	1.37008e+07	1.76004e+07	1.9099e+07	7.3415e+06	2.57842e+07	2.20178e+07	5.70187e+07	3.1341e+07	2.30925e+07	8.06265e+07	3.83641e+07	2.30752e+07	0	5.688e-06	High	High	High	2.868	3.16911	3.36978	High	High	High	2.83907	3.65303	3.29937	High	High	High	3.42566	3.37485	3.19493	High	High	High	3.41198
	LVSSFDELVQDK	18	1	1	A0A0H3MV01		1379.71	1.52349e+07	8.10296e+06	7.57583e+06	2034235	2.27954e+06	0	1.35851e+06	8.73763e+06	0	1.2544e+06	5.43775e+06	3.31335e+06	1.36609e+07	4.65529e+06	2.99612e+06	2.45622e+07	5.95629e+06	4.06907e+06	0	0.0002361	High	High	High	2.66997	3.34045	3.53086	High	High	High	3.60794	3.03526	3.50232	High		High	2.94846		3.70947	High	High	High	2.52464
	QLFLPEMTNNEWFK	17	1	1	A0A0H3MV01	M7(Oxidation)	1812.86	1.92981e+07	3.09407e+06	1.00909e+07	1.02066e+07	0	6.243e+06	718088	0	814909	4.04922e+06	9.85559e+06	6.24429e+06	4.1125e+06	9.83268e+06	4.04398e+06	5.45625e+07	3.07217e+07	8.00282e+06	0	5.28e-05	High	High	High	2.63292	2.23091	2.68226	High		High	2.90843		4.03971	High	High	High	3.16435	2.6343	3.56214	High	High	High	3.22315
	VQNLDIK	18	1	1	A0A0H3MV01		829.478	2.93543e+07	1.96955e+07	1.86004e+07	5.03619e+06	8.84523e+06	1.60358e+07	7.63183e+06	1.36276e+07	7.71075e+06	4.68513e+06	8.43268e+06	9.22752e+06	2.04471e+07	9.49377e+06	9.69476e+06	3.26679e+07	1.2667e+07	1.71775e+07	0	0.03822	High	High	High	2.60764	2.22951	2.53556	High	High	High	2.40884	2.42126	2.45777	High	High	High	2.92422	1.95028	2.17874	High	High	High	2.78978
	APLFFNLGGK	23	1	1	A0A0H3MV01		1063.6	1.7709e+07	1.07355e+07	1.28837e+07	2.40784e+06	0	7.30883e+06	0	2.3144e+06	1.53809e+06	2.79833e+06	1.17497e+07	5.72212e+06	6.34211e+06	9.90757e+06	866957	4.10445e+07	1.52636e+07	6.55244e+06	0	1.885e-06	High	High	High	2.60586	2.15576	2.02647	High	High	High	2.26517	2.20315	2.87394	High	High	High	2.22785	2.67036	2.32509	High	High	High	2.12457
	YNVGAYSK	13	1	1	A0A0H3MV01		901.442	1.37336e+07	5.58678e+06	5.02397e+06	1.68316e+06	0	0	0	0	0	720744	6.73916e+06	4.63631e+06	2.97275e+06	4.8003e+06	2.57858e+06	1.7324e+07	9.18257e+06	3.05765e+06	0	0.003576	High		High	2.59325		2.02164	High		High	2.28577		2.3707	High		High	2.06526		2.33803	High	High	High	2.482
	DNADFWYK	19	1	1	A0A0H3MV01		1058.46	1.16274e+07	4254536	7.00365e+06	3.51342e+06	597829	5.19746e+06	952869	2.30881e+06	1.82173e+06	2.53219e+06	4.98045e+06	3.60968e+06	7.19575e+06	3.43336e+06	2.44257e+06	2.06946e+07	8.37099e+06	8.17653e+06	0	0.0004926	High	High	High	2.58523	2.14253	2.55809	High	High	High	2.40894	2.33	2.49829	High	High	High	2.43452	2.39961	2.37537	High	High	High	2.71842
	TVTTTYQTIK	15	1	1	A0A0H3MV01		1155.63	2.53909e+07	7.68126e+06	9.11107e+06	0	0	1.05828e+07	0	0	2.40673e+06	4.27058e+06	1.7696e+07	5482091	5.16406e+06	1.6177e+07	0	4.77204e+07	3.52426e+07	1.95034e+07	0	0.0001093	High		High	2.54321		2.47261	High		High	2.14825		2.82141	High	High		2.09499	1.26349			High	High
	GSIIYDTWNK	8	1	1	A0A0H3MV01		1196.6	1.61491e+07	4.64081e+06	6933251	1.7547e+06	0	0	0	0	0	2.75875e+06	0	0	6.96582e+06	0	0	2.63199e+07	0	6.64803e+06	0	0.03016	High		High	2.54116		2.13046	High			2.62396			High			2.95754			High	High	High	2.63543
	NGSYIGQEFLEELPASTDELFIK	18	1	1	A0A0H3MV01		2600.28	5.87436e+06	2.10807e+06	3.40652e+06	2.54107e+06	0	2.37517e+06	0	0	914893	0	805061	0	6.37238e+06	2.04565e+06	1.58255e+06	1.00274e+07	4.1907e+06	1.29003e+06	0	0.0041	High		High	2.43344		2.8101	High	High	High	2.46229	2.92853	2.32907	High	High	High	2.01406	1.4733	1.37897	High	High	High	1.49103
	VDATITLPGTENQVAGGIVGR	18	1	1	A0A0H3MV01		2068.1	1.16549e+07	1.1811e+07	1.79307e+07	1.32817e+07	1.12307e+07	1.88886e+07	1.12994e+07	5.81493e+06	5.12963e+06	4.90622e+06	7.58426e+06	1.19564e+07	1.76148e+07	1.10098e+07	8.90382e+06	3.66779e+07	2.71455e+07	2.54218e+07	0	1.557e-11	High	High	High	2.36621	3.2737	4.01508	High	High	High	2.04622	3.67014	4.29954	High	High	High	3.05809	3.50831	2.7222	High	High	High	2.88893
	LLDVVPMK	15	1	1	A0A0H3MV01	M7(Oxidation)	930.533	1.66621e+06	0	531188	0	0	508665	0	2.49718e+06	719270	532799	1.0586e+06	563898	1.86874e+06	714737	0	4.13396e+06	1.20104e+06	336969	0	0.04279	High		High	2.28744		2.58007	High	High	High	2.21955	2.11579	2.24776	High	High	High	1.98613	1.86551	1.4993		High	High
	VVTAGVNGSK	14	1	1	A0A0H3MV01		931.522	8564425	5.2932e+06	3.40455e+06	0	3.50531e+06	0	2.95645e+06	1.21469e+06	0	0	2.41848e+06	2.83158e+06	0	1.04034e+06	4.19223e+06	6.68329e+06	5.92721e+06	6.14446e+06	0	0.007078	High	High		2.26212	2.31847		High	High	High	2.57533	2.10525	2.47025	High		High	2.17012		2.66353		High	High
	ELLVYYGNK	15	1	1	A0A0H3MV01		1098.58	1.33106e+07	3.35263e+06	5.85206e+06	376095	0	3085727	0	0	0	1.44712e+06	7.84803e+06	2.13337e+06	8.83609e+06	4.32431e+06	585307	2.6647e+07	1.05486e+07	1.47284e+06	0	0.0597	High		High	2.25881		2.21008	High		High	2.02558		2.25634	High		High	2.05343		2.37254	High	High	High	1.50846
	TAEFPASEGIR	6	1	1	A0A0H3MV01		1177.59	0	0	0	0	0	0	0	0	0	0	0	0	0	0	0	463120	0	224058	0	2.601e-08	High			2.22744					High			2.28022									High
	VHVGDPVAR	17	1	1	A0A0H3MV01		949.521	13457999	11204231	1.16616e+07	3.42976e+06	0	7.13399e+06	4.15718e+06	4.40567e+06	0	1.57326e+06	1.0863e+07	1.02865e+07	2.2652e+07	7.75723e+06	7.16256e+06	3.99489e+07	1.90928e+07	7.33859e+06	0	0.0004329	High	High	High	2.22609	1.86623	1.94167	High	High	High	1.92755	1.76424	2.13179	High		High	2.16357		1.77859	High	High	High	2.50123
	NYYADGVLIK	5	1	1	A0A0H3MV01		1155.61	6.81016e+06	0	5.36135e+06	828552	0	0	0	0	0	627459	0	0	0	0	0	0	0	4.67149e+06	0	0.03284	High			2.17782									High			2.45115			High	High		1.93077
	FDLVYK	14	1	1	A0A0H3MV01		784.425	1.07501e+07	3.95431e+06	4.10288e+06	343027	0	3.00595e+06	0	0	0	751487	4.24087e+06	1.83341e+06	0	2.88819e+06	354975	1.48056e+07	7.6806e+06	2.1796e+06	0	0.006183	High			2.06976			High		High	2.55757		2.1956	High		High	2.34984		2.05846	High	High	High	1.77687
	QMVDLAAER	16	1	1	A0A0H3MV01	M2(Oxidation)	1048.51	1.6628e+07	9.53491e+06	1.20524e+07	4.26747e+06	0	10268249	0	2.69625e+06	4.04252e+06	0	1.15127e+07	1.07353e+07	1.65337e+07	8.9205e+06	1.10526e+07	3.29573e+07	1.63172e+07	1.72751e+07	0	0.06676	High		High	2.03206		1.64177	High	High	High	1.43959	1.56324	1.45167	High	High	High	1.53459	1.68094	2.30496	High		High	1.74571
	TVSYLEDFK	15	1	1	A0A0H3MV01		1101.55	6153434	1.08068e+06	1.60056e+06	0	599419	2.11444e+06	0	4.47343e+06	797365	909490	2.22221e+06	707607	6.03627e+06	1.74119e+06	0	1.28271e+07	3.43141e+06	1.07275e+06	0	0.05437	High		High	1.98663		2.81241	High	High	High	1.44398	2.47346	2.2246	High	High		1.78635	1.77253			High	High
	QYVNNPTNTSK	18	1	1	A0A0H3MV01		1265.61	4.38151e+07	1.79109e+07	2.20578e+07	7.54466e+06	7.53803e+06	19163265	7.00144e+06	6.70566e+06	7.0997e+06	6.31109e+06	0	2.4483e+07	31779783	1.63748e+07	1.71231e+07	7.27518e+07	3.29566e+07	2.86373e+07	0	0.005545	High	High	High	1.88	2.18783	1.28591	High	High	High	2.41162	2.33966	1.87495	High	High	High	2.1592	2.16184	2.60267	High	High	High	2.30671
	MAFELIAAK	2	1	1	A0A0H3MV01		993.542	0	0	0	0	0	0	0	0	0	0	0	0	0	0	0	0	0	0	0	0.005376	High			1.75994															High			2.67917
	GTKPIEGTEIETNQVEITFETEYVDDPTLLEGK	19	1	1	A0A0H3MV01		3695.8	0	0	0	0	44180.7	0	0	0	0	0	0	0	294685	0	0	0	0	0	0	0.04067	High		High	1.21958		2.50529			High			2.07016									High
	SEQVSDVVTK	5	1	1	A0A0H3MV01		1091.56	0	8.61787e+06	5.69442e+06	4.0836e+06	0	0	0	0	0	0	0	0	0	0	0	2.79913e+07	0	1.25721e+07	0	0.009646							High			3.08523			High			3.1779			High		High	3.11777
	VLEEPTTK	19	1	1	A0A0H3MV01		916.499	0	4.25296e+07	3.85665e+07	1.69229e+07	39198238	3.67584e+07	3.5636e+07	2.13758e+07	1.42123e+07	1.05328e+07	2.92231e+07	3.74499e+07	4.7226e+07	2.52211e+07	3.04049e+07	70971548	47842671	62640045	0	0.07054		High	High		2.04076	2.04659	High	High	High	2.06225	2.02855	2.314	High	High	High	2.55184	2.11797	1.98331	High	High	High	2.11316
	DAQYVANR	3	1	1	A0A0H3MV01		936.453	0	1.51008e+06	0	0	0	0	0	0	0	0	0	0	2.71627e+06	0	0	0	1.92102e+06	0	0	0.06795			High			1.83328	High			1.70906
	NNHVVEYTISGTDLIYTPESFLNDR	4	1	1	A0A0H3MV01		2897.39	0	0	0	0	0	0	0	0	0	0	0	0	3.36031e+06	0	0	5.02912e+06	0	0	0	0.03004			High			2.72615															High
	IENYYVQNNGVDTHAGNSAR	5	1	1	A0A0H3MV01		2222.01	0	0	0	0	0	0	0	0	0	0	0	0	0	0	0	8.37012e+06	1.02476e+06	674252	0	1.4e-06																					High
	AYVVEGK	15	1	1	A0A0H3MV01		765.414	2.42122e+07	1.14665e+07	1.23793e+07	2.80249e+06	8.11035e+06	9.97347e+06	7.32642e+06	7.67147e+06	4.12641e+06	3.33262e+06	1.21282e+07	0	0	0	8.62846e+06	3.10572e+07	1.5446e+07	1.48843e+07	0.001	0.01393	High	High		2.18209	1.96714		High	High		2.08676	1.95365		High	High	High	1.94396	1.95767	1.85178	High	High	High	1.79854
	SATISYK	13	1	1	A0A0H3MV01		769.409	4.32402e+07	2.04543e+07	2.01908e+07	2.79867e+06	0	0	0	0	0	4.54776e+06	2.15856e+07	1.24076e+07	1.37019e+07	1.37165e+07	3771327	4.8992e+07	3.1106e+07	1.00528e+07	0.001	0.1051	High		High	1.27088		1.43505	High		High	1.66804		1.69264	High		High	1.29294		1.66185	High	High	High	1.23965
	SLIPEVAAK	9	1	1	A0A0H3MV01		927.554	0	1.82321e+07	2.1254e+07	3911976	0	0	0	1.1628e+07	6.34144e+06	8.21816e+06	0	1.41104e+07	2.20456e+07	0	0	0	0	1.49691e+07	0.001	0.1009			High			2.04946	High	High		1.691	1.82187		High	High		1.85205	1.92232		High	High		2.0479
	AAFVLGLTYLNR	4	1	1	A0A0H3MV01		1337.75	0	0	0	954130	0	0	0	0	0	0	0	332863	0	0	0	0	288479	0	0.001	0.02748															High			1.72362	High			2.96739
	LGAHLDASEVPVGDVASYVTNFSGTLDGLNDGYAFSISNLK	1	1	1	A0A0H3MV01		4214.05	0	0	0	0	0	0	0	0	0	0	0	0	0	0	0	1.99406e+06	0	0	0.001	0.02345																					High
	QETTDTYSK	7	1	1	A0A0H3MV01		1072.48	5.66166e+06	0	2.75379e+06	0	0	0	0	0	0	0	1.88237e+06	0	4.00355e+06	0	0	8.83841e+06	5.82807e+06	3.4478e+06	0.002	0.04121	High		High	1.33311		1.01027							High			1.4384					High
	SVLNNEGYVMYGK	1	1	1	A0A0H3MV01		1473.7	0	0	0	0	0	0	0	0	0	0	0	0	0	0	0	0	0	0	0.002	0.09116																			High			1.96244
	EPVTEVVR	1	1	1	A0A0H3MV01		928.51	0	0	0	0	0	0	0	0	0	0	0	0	0	0	0	2.49521e+06	0	0	0.002	0.04893																					High
	ALLDAMK	4	1	1	A0A0H3MV01	M6(Oxidation)	777.418	2.52728e+07	0	0	0	0	10032544	0	0	0	0	1.19008e+07	0	0	0	0	3.45597e+07	0	0	0.003	0.09746	High			1.51513																	High
	AMFTER	8	1	1	A0A0H3MV01	M2(Oxidation)	770.351	5.58853e+06	0	3.15739e+06	0	0	0	0	0	0	0	0	3.94375e+06	0	1.93955e+06	2.01435e+06	1.15706e+07	4.12092e+06	1.64307e+06	0.003	0.01892	High			1.28734					High			1.77385	High		High	1.64523		1.32539			High
	SALVNDLVSSLSSVVLDSDAMK	1	1	1	A0A0H3MV01		2250.14	0	0	0	0	0	0	0	0	0	0	0	0	0	0	0	0	0	0	0.003	0.1601																			High			1.05611
	FITEGK	7	1	1	A0A0H3MV01		694.377	0	1.03512e+07	9.25331e+06	2.38124e+06	0	6.15658e+06	0	0	0	0	9.19079e+06	0	0	0	0	2.65659e+07	0	1.14156e+07	0.004	0.2297							High			1.35275			High			1.06946			High		High	1.71499
	ANPSGTFK	2	1	1	A0A0H3MV01		821.415	0	0	0	1.91743e+06	0	0	0	0	0	0	0	0	0	0	0	0	1.48615e+07	0	0.005	0.1743																			High			1.13253
	EFYIPK	1	1	1	A0A0H3MV01		796.425	0	0	0	0	0	0	0	0	0	0	0	0	0	0	0	1.15823e+07	0	0	0.006	0.1437																					High
	IVEVGTK	1	1	1	A0A0H3MV01		745.446	0	0	0	0	0	0	0	0	0	0	0	0	0	0	0	1.18629e+06	0	0	0.008	0.1699																					High
A0A0H3N105	2,3-bisphosphoglycerate-dependent phosphoglycerate mutase OS=Streptococcus suis (strain BM407) OX=568814 GN=gpmA PE=3 SV=1 - [A0A0H3N105_STRS4]	53.91	1	10	10	232	1.70989e+07	3.08045e+07	7.08796e+07	2.041e+07	3.76702e+07	5.52209e+07	3.25411e+07	3.76766e+07	7.54042e+07	1.67048e+07	1.07316e+07	1.05846e+07	1.74963e+07	1.67223e+07	1.04575e+07	4.36281e+07	2.23884e+07	1.32726e+07	30.0593	39.13	7	10	36.6814	33.91	6	13	56.3782	49.57	9	19	41.8503	45.22	8	15	33.8834	26.09	5	11	45.344	50.43	9	15	24.7467
	ANLFTGWADVDLSEK	46	1	1	A0A0H3N105		1665.81	1.73136e+06	8.05133e+06	1.5328e+07	7.94666e+06	9.9976e+06	4.99871e+06	0	7.74005e+06	4.72009e+06	2.51453e+06	2.1493e+06	1.03401e+06	2.01058e+06	4.26998e+06	247971	1.6457e+07	9.30119e+06	1.47178e+06	0	0.0006911	High		High	4.39487		3.69762	High	High	High	4.36901	4.26689	4.02845	High	High	High	4.78367	4.49626	2.86653	High	High	High	4.6086
	YAHLDDSVIPDAENLK	41	1	1	A0A0H3N105		1799.88	3.66813e+06	5.0751e+07	73139254	2.31182e+07	3.77388e+07	5.59765e+07	27547601	3.22096e+07	66727095	1.60692e+07	5.96285e+06	4.56208e+06	7.42062e+06	1.10952e+07	9.21246e+06	3.96576e+07	1.75773e+07	1.40887e+07	0	0.003458	High	High	High	3.91554	4.5059	4.47719	High	High	High	3.89006	3.60045	3.19888	High	High	High	4.50928	3.45917	4.31263	High	High	High	3.69553
	GTQQAIDAGK	16	1	1	A0A0H3N105		988.505	3.32828e+06	1.76837e+07	2.52617e+07	6.04053e+06	1.93404e+07	1.44655e+07	1.77206e+07	1.40359e+07	2.82767e+07	0	2.11791e+06	1.70517e+06	4.14796e+06	2.48557e+06	1.11233e+07	1.48058e+07	8.26067e+06	0	0	2.779e-08	High	High	High	3.68525	3.96727	3.07591	High	High	High	4.00576	3.77536	3.72108	High	High	High	3.74641	4.13694	3.75699	High		High	3.92375
	TTNLALEAADQLWVPVEK	18	1	1	A0A0H3N105		1998.05	2.02471e+06	1.3287e+07	3.37915e+07	1.89082e+07	0	2.16331e+07	0	1.51964e+07	0	6.36187e+06	3.231e+06	1.80482e+06	3.60876e+06	6.35257e+06	0	3.35754e+07	1.36754e+07	8.02762e+06	0	0.00157	High		High	2.98796		2.58742	High	High	High	3.53543	1.65547	3.25886	High	High		3.71105	2.55561		High	High	High	2.6866
	SYDTLPPEMAK	58	1	1	A0A0H3N105	M9(Oxidation)	1267.59	7.16027e+06	2.17255e+07	1.46293e+07	0	0	2.87289e+07	1.05117e+07	6.5046e+06	2.36917e+07	0	0	7.50343e+06	0	5.71788e+06	11036772	0	0	0	0	0.003538	High	High		2.83974	2.43689		High	High	High	2.80041	2.85444	2.74362	High	High	High	2.37917	2.70227	2.77113	High	High	High	2.79077
	HGESEWNK	20	1	1	A0A0H3N105		986.433	4.04684e+07	0	1.01017e+08	1.92038e+07	55931326	8.09571e+07	5.2355e+07	6.5624e+07	1.21958e+08	2.44801e+07	2.30009e+07	19688328	4.09204e+07	3.27192e+07	0	5.76512e+07	3.59126e+07	1.77015e+07	0	0.0006095	High	High	High	2.80346	2.15285	1.94669		High	High		2.13881	1.8127	High	High		2.50177	2.10423		High	High	High	2.5884
	NVFVGAHGNSIR	8	1	1	A0A0H3N105		1270.66	0	0	2.40011e+06	0	0	6.25345e+06	0	0	2.42272e+06	0	2.07627e+06	0	0	2.48693e+06	0	0	1.0563e+06	0	0	0.007292	High			2.22271					High			3.09464	High	High		3.13426	2.82593
	AEAAAEFGDEQVHIWR	9	1	1	A0A0H3N105		1828.86	0	0	2.4506e+06	0	0	4.9313e+06	0	0	4.78513e+06	0	0	0	0	0	0	0	584218	0	0	6.391e-11								High	High		2.64001	2.24344	High	High		3.46558	4.14438		High			3.37971
	ALPFWEDK	8	1	1	A0A0H3N105		1005.5	0	1.9937e+07	3.84823e+07	0	0	0	0	0	3.75281e+07	9.56516e+06	0	0	0	0	2.24039e+06	1.96032e+07	0	0	0.001	0.005146							High			1.43411			High	High	High	1.62317	1.68165	1.35708		High	High
	HYGGLTGLNK	8	1	1	A0A0H3N105		1059.56	0	0	0	0	0	1.57326e+07	0	2.38677e+06	0	0	2.71945e+06	988438	0	5.08833e+06	0	7.78322e+06	0	0	0.001	0.01142								High	High		2.18838	2.3171							High		High	1.6664
A0A0H3MXB7	Probable manganese-dependent inorganic pyrophosphatase OS=Streptococcus suis (strain BM407) OX=568814 GN=ppaC PE=3 SV=1 - [A0A0H3MXB7_STRS4]	53.38	1	10	10	136	2.38596e+06	5.94251e+06	1.06835e+07	3.25026e+06	1.41359e+07	2.12083e+07	1.23058e+07	2.19342e+07	2.10758e+07	6.34617e+06	1842157	1.2868e+06	5.65261e+06	5.28133e+06	3.97775e+06	5.07108e+06	2.25445e+06	1.29663e+06	12.5303	16.72	4	4	22.5461	33.12	7	8	35.4809	40.51	8	11	19.8006	36.01	7	7	21.5208	31.83	6	9	28.444	40.51	8	10	11.5665
	VANFETANPLYMR	16	1	1	A0A0H3MXB7	M12(Oxidation)	1541.74	2.7565e+06	3.8029e+06	6.88133e+06	832915	1.8522e+06	1.30034e+07	0	6.78704e+06	1.78529e+07	2890421	2.11086e+06	870431	2.89519e+06	3.03598e+06	524668	5.56653e+06	956824	0	0	3.112e-09	High		High	4.14886		3.65377	High	High	High	3.92678	3.9606	3.64927	High	High	High	3.48954	3.0503	2.91755	High	High	High	2.16722
	LEPVGSASSIVYR	14	1	1	A0A0H3MXB7		1377.74	2.74622e+06	6.54834e+06	9.35949e+06	1.32877e+06	0	1.27303e+07	0	0	1.3947e+07	3.16716e+06	1.52554e+06	0	3.50538e+06	2.94803e+06	570957	4.2741e+06	1.46512e+06	279852	0	1.414e-06	High		High	3.06527		3.17865	High		High	3.88999		3.39056	High	High	High	3.39153	3.49951	1.79244	High	High	High	3.08539
	VAQVNTVDIAEVLER	17	1	1	A0A0H3MXB7		1655.89	1.65517e+06	5.1712e+06	1.32002e+07	4.14987e+06	7.57093e+06	2.25219e+07	4.93971e+06	2.30949e+07	0	8.1872e+06	1.89006e+06	650549	4.64938e+06	5.99348e+06	1.9035e+06	5.37262e+06	2.84847e+06	2.07536e+06	0	6.956e-11	High	High	High	2.83955	4.4885	4.27148	High	High	High	5.04034	4.32194	3.73063	High		High	5.07653		4.07658	High	High	High	4.45738
	SAEELIDIDAK	25	1	1	A0A0H3MXB7		1203.61	0	6.10799e+06	9.49082e+06	2.92672e+06	2.76425e+07	2.80995e+07	2.74182e+07	2.31297e+07	3.14274e+07	7.68414e+06	0	2.33942e+06	7.53645e+06	6.81453e+06	7.14054e+06	3.6493e+06	2.44975e+06	1454637	0	5.292e-05	High	High	High	2.47658	3.23254	3.1786	High	High	High	3.12049	3.60211	3.89847	High	High	High	3.18307	3.59489	3.36597	High	High	High	2.7288
	TFGLNGNDVR	14	1	1	A0A0H3MXB7		1092.54	0	1.1324e+06	2.12114e+06	0	7194218	7.99651e+06	4.5594e+06	3.23109e+06	1.12768e+07	955927	0	0	2.06776e+06	1620349	1.07521e+06	1.22476e+06	0	359884	0	0.02067		High	High		2.14985	2.26814	High	High	High	2.36117	2.24909	2.17111	High	High	High	2.42025	2.48155	1.79907	High	High	High	2.03225
	DAEAVVLGTPNEETAFALDYFGVTAPR	14	1	1	A0A0H3MXB7		2853.38	0	667022	2.57608e+06	1.27109e+06	2.74779e+06	3.62446e+06	1.45354e+06	6.62691e+06	6.9561e+06	0	0	0	0	1.14578e+06	1.03309e+06	0	0	0	0	0.03995		High			1.69557		High	High	High	2.2166	1.72178	1.32959	High	High	High	1.92573	2.10734	1.71078	High	High		2.09618
	LENNHAFLAGAVSR	8	1	1	A0A0H3MXB7		1498.78	0	0	1.14962e+06	0	0	1.37478e+06	0	0	2.07316e+06	0	0	0	0	790973	0	1.0255e+06	0	0	0	0.0005908							High		High	1.58748		3.61108	High	High		4.08498	2.20983				High
	AEGVSQVILTDHNEFQQSIADIK	24	1	1	A0A0H3MXB7		2542.28	0	0	581203	2.6742e+06	4.28119e+06	6971936	0	1.95779e+07	7.22746e+06	0	0	0	4.772e+06	1.74585e+06	2.88919e+06	3.81251e+06	0	0	0	9.69e-11			High			3.11925		High	High		3.70437	3.09143	High	High	High	3.91115	4.81975	2.55575	High		High	3.2334
	VEAAFNFK	3	1	1	A0A0H3MXB7		925.478	0	0	0	0	0	0	0	733094	940375	0	0	0	0	268305	0	0	0	0	0	0.0007197								High	High		2.4748	1.72774		High			1.60759
	SPTTHVTDPQVAAELAEIAGVNLEEYGLALLK	1	1	1	A0A0H3MXB7		3349.74	0	0	0	0	0	0	0	0	0	0	0	0	0	0	0	0	0	0	0	0.003301														High			1.51212
A0A0H3MTS2	Uncharacterized protein OS=Streptococcus suis (strain BM407) OX=568814 GN=SSUBM407_0350 PE=4 SV=1 - [A0A0H3MTS2_STRS4]	53.19	1	10	10	92	1.17725e+06	2.23809e+06	3.61713e+06	700026	2.60694e+06	1.13317e+07	3.5863e+06	4.70242e+06	8.81272e+06	1.73543e+06	1.34258e+06	753698	1.89185e+06	2.6288e+06	1.31899e+06	898917	0	424155	7.32813	13.48	3	3	15.834	26.6	5	6	20.0601	45.74	8	8	14.6343	21.28	5	6	12.9978	24.47	4	6	30.6354	45.39	8	10	11.3151
	VGVAINQGSFAK	15	1	1	A0A0H3MTS2		1190.65	2.16226e+06	4.28665e+06	5.38859e+06	592939	0	17561244	4.23254e+06	5.78284e+06	1.19146e+07	2.27879e+06	2.48948e+06	1.22307e+06	3.19008e+06	4.40344e+06	2.02758e+06	0	0	424155	0	5.28e-05	High	High	High	2.97197	2.02152	3.23447	High	High	High	3.25505	3.13022	3.57946	High	High	High	3.47455	2.68137	2.0707	High	High		2.96412
	GAIDILDVR	15	1	1	A0A0H3MTS2		971.552	334934	677775	0	0	1.94559e+06	4.5131e+06	2.52887e+06	1.90452e+06	3961576	1.021e+06	590961	284323	476584	1.33703e+06	610394	584126	0	0	0	6.608e-05	High	High	High	2.72112	2.83695	3.09942	High	High	High	3.01025	3.2237	3.41666		High	High		3.13099	2.96738	High	High	High	2.55237
	IVEIPTVPTEVGSDYVK	16	1	1	A0A0H3MTS2		1845.99	1.03457e+06	1.18144e+06	3.01147e+06	1.19161e+06	3.27605e+06	9.92919e+06	2.57286e+06	6.41991e+06	7.81134e+06	1.60437e+06	504175	0	1.45073e+06	1.27918e+06	0	1.1735e+06	0	0	0	0.0007428	High	High	High	1.63504	2.14783	2.32983	High	High	High	2.54583	2.14172	2.72172	High	High	High	2.12473	2.24857	1.75733	High	High	High	3.832
	EEFYTLQPQFEDR	6	1	1	A0A0H3MTS2		1701.78	0	0	0	0	0	1.46315e+06	0	0	1.09117e+06	0	0	0	0	0	0	0	0	0	0	1.688e-05							High			2.7787			High	High		2.56045	2.60415		High			1.67706
	SVVALTEQNHYIVTPDNGTLSFIK	9	1	1	A0A0H3MTS2		2646.37	0	1.24618e+06	1.86035e+06	0	1.34766e+06	2.49279e+06	0	0	0	0	456697	0	548421	831761	0	939122	0	0	0	0.001583			High			2.11841	High		High	2.33845		3.4415	High			2.16474					High
	LFQTVEYWPEGTTFVSVVDPGVGSK	7	1	1	A0A0H3MTS2		2742.36	0	0	1.25746e+06	0	0	2.70062e+06	1.48005e+06	0	2.24198e+06	0	0	0	0	666056	0	0	0	0	0	0.009649		High			1.40664				High			2.0076	High	High		2.7348	2.28263				High
	FGSLWTSITR	4	1	1	A0A0H3MTS2		1167.61	0	0	744192	0	0	0	0	0	581318	0	0	0	0	0	0	439903	0	0	0	0.001281									High			1.51019	High	High		2.53203	2.76569				High
	DVYAYTGAK	9	1	1	A0A0H3MTS2		987.477	0	0	2.45133e+06	315526	0	6.50457e+06	3.9535e+06	0	6.71226e+06	1.32314e+06	947300	0	1.03474e+06	2.14593e+06	0	0	0	0	0	0.0008633		High	High		1.89665	1.69641			High			2.13966	High	High		2.40005	2.597		High	High		1.69729
	LASGHISFEEVGPELSVDK	9	1	1	A0A0H3MTS2		2014.01	0	0	377777	0	2.59918e+06	2.81879e+06	533174	0	2.1836e+06	0	0	0	0	295110	0	0	0	0	0	7.099e-08		High			2.41209				High			2.81102	High	High		2.06875	3.23421
	ANTEHSYTFHGR	2	1	1	A0A0H3MTS2		1419.64	0	0	0	0	0	0	0	627814	0	0	0	0	0	0	0	0	0	0	0	0.001291								High			2.40595			High			2.55299
A0A0H3MYQ8	Foldase protein PrsA OS=Streptococcus suis (strain BM407) OX=568814 GN=prsA PE=3 SV=1 - [A0A0H3MYQ8_STRS4]	52.85	1	13	13	465	8.55295e+07	1.24356e+08	1.76629e+08	7.66569e+07	9.64453e+07	1.41301e+08	8.30231e+07	1.45823e+08	1.55327e+08	4.46642e+07	4.28438e+07	3.58015e+07	2.39693e+08	8.33461e+07	8.121e+07	1.8888e+08	7.91618e+07	1.05797e+08	91.2515	39.94	10	28	71.2249	36.34	10	24	123.267	48.65	11	39	69.6282	44.14	10	23	44.5668	22.22	6	13	89.109	33.93	9	26	48.1659
	AVFALDAGQVGASVISSVDMK	96	1	1	A0A0H3MYQ8	M20(Oxidation)	2081.06	7.13017e+06	1.42699e+07	3.04894e+07	2.42337e+07	0	2.25295e+07	2.0057e+06	2.57688e+07	1.58145e+07	1.27166e+07	7.76274e+06	3.67988e+06	3.6235e+07	1.85382e+07	3.10773e+06	2.86736e+07	1.8446e+07	1.02422e+07	0	1.77018e-05	High	High	High	5.41756	5.66454	5.91718	High	High	High	5.84666	5.71118	5.61445	High	High	High	6.39695	5.91113	5.95884	High	High	High	5.90214
	EVLAAAQAEGADFAQLAK	154	1	1	A0A0H3MYQ8		1802.93	4.10278e+07	5.27206e+07	9.81316e+07	9.00344e+07	3.78321e+07	6.47056e+07	3.51366e+07	7.16833e+07	5.84068e+07	2.93594e+07	2.17263e+07	2.02993e+07	1.14968e+08	4.0709e+07	3.23576e+07	1.12379e+08	4.69656e+07	7.29083e+07	0	1.961e-05	High	High	High	5.07982	5.23843	5.1101	High	High	High	6.78368	5.753	5.98789	High	High	High	5.39159	5.46943	4.76375	High	High	High	4.60972
	FDSTSTTVPAEVQK	73	1	1	A0A0H3MYQ8		1509.74	1.54514e+08	2.31618e+08	303668832	9.36745e+07	2.20773e+08	2.25335e+08	1.75063e+08	3.00611e+08	2.69979e+08	73773257	7.06631e+07	6.93636e+07	4.46258e+08	1.32674e+08	1.58194e+08	3.25837e+08	1.14956e+08	1.69098e+08	0	0.0003388	High	High	High	4.03335	4.29757	4.04581	High	High	High	4.70241	4.26708	4.13235	High	High	High	4.7636	4.38897	3.9084	High	High	High	3.61151
	AAYDAYTPEVTAR	25	1	1	A0A0H3MYQ8		1427.68	5.15737e+07	5.24658e+07	9.05846e+07	1.76292e+07	3.07307e+07	1.2757e+08	3.88693e+07	6.51738e+07	1.2106e+08	3.08598e+07	3.09021e+07	1.77416e+07	1.57852e+08	7.21831e+07	2.95e+07	1.1538e+08	6.28104e+07	6.51483e+07	0	0.0003138	High	High	High	3.17197	2.77794	2.59412	High	High	High	3.44917	3.2383	2.82169	High	High	High	3.27559	3.40473	2.90947	High	High	High	2.77373
	TNSQAQQVLLSMVISNVFENQYGDK	12	1	1	A0A0H3MYQ8	M12(Oxidation)	2829.37	715930	0	3.20006e+06	0	0	0	0	7.25065e+06	583746	0	0	0	1.21839e+06	0	0	0	0	0	0	0.007099	High		High	2.83726		2.79412		High			2.75989		High	High		3.45727	3.10679		High		High	1.63974
	DSSFVATVLK	16	1	1	A0A0H3MYQ8		1066.58	1.75304e+07	1.67056e+07	2.35148e+07	5.0306e+06	1.93618e+06	2.37708e+07	1.91451e+06	1.41096e+07	1.51796e+07	1.03883e+07	8.0553e+06	5.10321e+06	1.17898e+07	1.02038e+07	1.78479e+06	0	0	0	0	0.0002394	High	High	High	2.55474	2.68954	2.73612	High	High	High	2.82785	2.83722	2.95732	High	High	High	2.45592	2.63658	2.58844	High	High		2.65919
	EIILAQK	11	1	1	A0A0H3MYQ8		814.503	3.69457e+07	0	0	0	0	0	0	725674	4.31157e+07	1.7502e+07	1.61557e+07	1.27427e+07	7.60735e+07	0	0	5.15756e+07	2.23509e+07	0	0	0.008447	High		High	2.53623		1.80132		High			1.66989			High			1.87181			High	High
	ELTDENYK	23	1	1	A0A0H3MYQ8		1011.46	5.05006e+07	8.87304e+07	1.28086e+08	4.62617e+07	0	7.09967e+07	0	0	7.49429e+07	2.46577e+07	2.69661e+07	0	1.12413e+08	4.51808e+07	5.30778e+07	1.25422e+08	5.97187e+07	7.53851e+07	0	0.005484	High		High	2.29353		2.2799	High		High	2.17463		2.04258	High	High	High	2.19372	2.0624	1.92138	High	High	High	2.10616
	TYTTSYYVVK	16	1	1	A0A0H3MYQ8		1224.61	1.73016e+07	6.51605e+06	10535855	0	0	1.26171e+07	0	0	5.12305e+06	4.43869e+06	9.6829e+06	1.70984e+06	6.10421e+06	1.30059e+07	773817	4.61889e+07	2.56215e+07	2650818	0	0.02059	High		High	2.18617		2.16578	High		High	2.49632		2.08325	High	High	High	2.22154	2.28885	1.78835		High	High
	LVEYAVK	14	1	1	A0A0H3MYQ8		821.477	4.70471e+07	4.01802e+07	0	5.2193e+06	4.57446e+06	2.85207e+07	5.72959e+06	0	2.35444e+07	0	0	1.13562e+07	1.85963e+07	0	4.92026e+06	2.73718e+07	30524304	1.22038e+07	0	0.09347	High	High	High	1.95978	2.22636	1.64731	High			1.97669				High	High		2.03959	1.87477	High		High	1.82343
	GNTITVSEFYEK	14	1	1	A0A0H3MYQ8		1387.67	0	2.11948e+06	3.85539e+06	0	808395	1.10045e+07	0	8.37129e+06	1.03286e+07	4045176	3.13472e+06	0	0	3.31297e+06	1.45723e+06	4.76e+06	4.55397e+06	2.31634e+06	0	9.704e-06							High	High	High	2.91383	3.25642	3.04183	High	High	High	2.47492	2.94878	1.81368		High	High
	VSAEEVNK	7	1	1	A0A0H3MYQ8		875.447	0	2.69745e+06	3.91845e+06	935062	0	0	0	8.77914e+06	0	0	0	0	3.6982e+06	0	0	3.03498e+06	854249	0	0	0.02341			High			1.49093	High	High		1.8282	1.705		High			2.71924			High		High	2.3626
	AEQLGASFNAALSSAGLTEESYK	4	1	1	A0A0H3MYQ8		2344.14	0	0	2.43597e+06	3.15038e+06	0	0	0	0	0	0	0	0	625671	0	0	0	0	0	0	0.0002445			High			2.70604							High		High	4.63597		2.53746	High			5.5855
A0A0H3MYH3	Putative endopeptidase O OS=Streptococcus suis (strain BM407) OX=568814 GN=pepO PE=4 SV=1 - [A0A0H3MYH3_STRS4]	52.38	1	25	25	229	3.88402e+06	4.36923e+06	7.06438e+06	1.53816e+06	1.40911e+07	2.46883e+07	1.4851e+07	2.05696e+07	2.97958e+07	4.89376e+06	2.98277e+06	1.84443e+06	6.30289e+06	7.98487e+06	4.03989e+06	5.55519e+06	3.47198e+06	1.18679e+06	21.1703	15.4	7	7	28.2851	21.27	10	11	47.2839	33.81	15	16	23.8587	16.83	8	8	45.0519	24.6	11	13	57.4898	39.52	18	23	39.6458
	TQQVIDQFEGQDSYGAK	29	1	1	A0A0H3MYH3		1913.89	4.09122e+06	5.33161e+06	8.33226e+06	1.75382e+06	1.42478e+07	2.91934e+07	1.1785e+07	2.48877e+07	3.30175e+07	6.021e+06	2.46374e+06	1.82219e+06	6.67136e+06	8.0655e+06	4.99767e+06	5.44255e+06	3.40998e+06	1.59428e+06	0	7.775e-08	High	High	High	4.95245	5.15342	4.49406	High	High	High	5.12219	5.19048	4.74033	High	High	High	4.38189	5.2561	4.92806	High	High	High	4.09291
	ALNSFEEFTSK	20	1	1	A0A0H3MYH3		1272.61	4.14235e+06	3.6509e+06	7.27939e+06	0	1.29536e+07	2.59686e+07	1.32721e+07	2.15911e+07	3.11031e+07	5.23209e+06	3.20792e+06	1.87895e+06	7.80271e+06	9.1049e+06	4.39515e+06	5.97826e+06	3.57668e+06	924713	0	0.0009118	High	High	High	3.72215	3.1784	2.89629	High	High	High	2.93435	3.47465	3.07292	High	High	High	2.65322	3.55733	3.49442		High	High
	LETADWLAQETR	10	1	1	A0A0H3MYH3		1432.7	308941	0	0	0	1.69837e+06	4.94391e+06	2.13438e+06	4.55105e+06	8117297	700358	309987	0	1.66206e+06	1.5348e+06	0	0	0	0	0	2.644e-05	High	High	High	3.57034	3.36466	3.4598		High	High		3.30162	3.47802		High			4.00351			High
	LGAEPAQALIAEYK	17	1	1	A0A0H3MYH3		1473.8	762570	1.07078e+06	2.82098e+06	0	539877	9.67745e+06	414729	7.4997e+06	9.53668e+06	2.04681e+06	830703	0	2.28134e+06	3.09994e+06	0	1.92083e+06	1.05401e+06	0	0	0.007917	High	High	High	3.48406	2.75288	3.70885	High	High	High	2.75384	3.4235	3.39588	High	High		3.06778	3.879		High	High	High	2.59313
	ALSGTPQAQNQEK	17	1	1	A0A0H3MYH3		1371.69	3.4185e+06	2.57289e+06	5.37551e+06	633181	3.44089e+06	1.8903e+07	4.81854e+06	4.85492e+06	1.76908e+07	3.15454e+06	3.27665e+06	1.83214e+06	4.43461e+06	6.78422e+06	2.50179e+06	5.24476e+06	3.42928e+06	0	0	0.005129	High	High	High	2.84533	2.55916	2.5409	High	High	High	3.26972	2.81723	3.02308	High	High	High	3.41159	3.19774	2.98079	High	High	High	2.08107
	TGGFTDLADEIEK	18	1	1	A0A0H3MYH3		1395.66	1.23766e+06	1.68489e+06	4.70007e+06	1.76176e+06	1.35044e+07	1.51829e+07	1.39675e+07	1.52298e+07	1.71538e+07	2.59203e+06	887092	574766	3.65605e+06	3.07992e+06	2.72685e+06	2.92512e+06	1.19308e+06	686034	0	2.125e-07	High	High	High	2.59597	3.55112	2.69749	High	High	High	2.44248	4.09595	3.31786	High	High	High	3.59433	3.98459	3.27469	High	High	High	3.99824
	YVLSNEEGSEYAK	11	1	1	A0A0H3MYH3		1488.68	0	4.12518e+06	5.58149e+06	863130	1.45212e+07	0	1.73135e+07	1.28499e+07	2.52669e+07	3.42818e+06	0	0	0	0	0	4.11387e+06	1.52258e+06	1.04138e+06	0	0.001998		High			4.03545		High	High		3.68363	3.31082		High	High		3.66808	3.25295		High	High	High	3.63048
	SLVENAIELNK	11	1	1	A0A0H3MYH3		1229.68	0	2.29794e+06	0	604305	0	5.30561e+06	0	9.34618e+06	1.52938e+07	3.14069e+06	1.31597e+06	0	3.65526e+06	3.71929e+06	0	3.34169e+06	0	0	0	2.731e-05			High			3.61722	High	High	High	2.97221	3.7473	3.66928	High	High		3.24489	3.7538		High	High	High	2.80768
	QVADYEIR	9	1	1	A0A0H3MYH3		993.499	0	495377	1.32862e+06	0	0	4.56263e+06	0	1.38703e+06	5.85184e+06	0	480623	0	0	1.60627e+06	0	934089	595639	0	0	0.04402							High	High	High	1.94616	2.12675	1.94715	High	High		2.23196	2.17953				High
	ESQEALLPK	8	1	1	A0A0H3MYH3		1014.55	0	3.07291e+06	5.27424e+06	0	0	1.23774e+07	5.00084e+06	0	1.62139e+07	2.38765e+06	0	0	0	0	0	2.0805e+06	1.1143e+06	0	0	0.06691		High			1.90318		High			1.48933			High	High		1.95068	1.79273			High	High
	SEDDFSAEEFFTNFAR	7	1	1	A0A0H3MYH3		1911.8	0	0	1.47876e+06	0	2.17692e+06	3.64381e+06	1.47554e+06	0	7.55855e+06	0	0	0	0	1.25514e+06	443690	0	0	0	0	3.74e-13		High			4.93296				High			5.07924	High	High	High	4.78454	5.49361	2.03619
	LQDDFYEYVNGEWAK	14	1	1	A0A0H3MYH3		1876.83	0	0	3.07036e+06	1.09891e+06	1.71725e+06	8.09553e+06	836805	7.00511e+06	9.68198e+06	1.51309e+06	545826	0	1.71275e+06	3.36571e+06	0	2.28607e+06	1.20964e+06	381421	0	4.708e-10		High	High		4.12372	3.85544		High	High		4.95856	4.79567	High	High		4.68243	4.88029		High	High	High	4.65522
	TAVIPDDKPR	13	1	1	A0A0H3MYH3		1111.61	0	0	2.25195e+06	373294	2.57345e+06	6887728	1.99618e+06	0	7.88889e+06	1.27107e+06	0	0	2.56914e+06	2.92087e+06	1.57623e+06	1.57217e+06	0	0	0	5.258e-05		High	High		1.95837	2.02329			High			2.17035	High	High	High	2.2169	2.33524	2.13259	High	High	High	1.52072
	IDIAHGWSK	6	1	1	A0A0H3MYH3		1026.54	0	0	0	0	0	0	0	723907	1.50297e+06	0	256030	0	0	586498	0	1.28408e+06	0	0	0	0.001019								High	High		2.39941	1.97443	High	High		2.04696	1.98405				High
	LMIDTTNAWLAGEDVPEDSVLQNFVAFHK	9	1	1	A0A0H3MYH3	M2(Oxidation)	3276.58	0	0	0	0	0	0	0	0	7.36934e+06	0	0	0	0	1.7396e+06	0	2.76913e+06	0	0	0	1.926e-06			High			1.59056		High	High		3.12339	2.94072	High	High		1.7666	3.53099				High
	LTVSENIADLGGIAAALEAAK	4	1	1	A0A0H3MYH3		2027.09	0	0	0	0	0	884902	0	0	1.23245e+06	0	0	0	0	0	0	0	0	0	0	3.918e-07														High			3.95256
	LNVIKPYIGYPEALPER	3	1	1	A0A0H3MYH3		1972.09	0	0	0	0	0	0	0	0	0	0	0	0	0	0	0	0	0	0	0	2.796e-05									High			2.2479									High
	WNKPVDIK	2	1	1	A0A0H3MYH3		999.563	0	0	0	0	0	0	0	0	0	0	0	0	0	0	0	0	0	0	0	0.002098			High			1.77759		High			2.16864
	AAGAYTAFLSDEIR	1	1	1	A0A0H3MYH3		1484.74	0	0	0	0	0	0	0	0	0	0	0	0	1.44035e+06	0	0	0	0	0	0	0.002989			High			3.26206
	TNIQLPNFDEFHETFGVQEGDGMWR	6	1	1	A0A0H3MYH3	M23(Oxidation)	2983.33	0	0	3.02048e+06	0	0	0	0	0	1.41285e+07	713945	0	0	3.22002e+06	4.68778e+06	0	0	0	0	0.001	0.01295			High			2.28384	High		High	1.45264		2.23873	High	High		2.34366	1.9891			High
	LELDATIAK	5	1	1	A0A0H3MYH3		973.557	0	0	0	0	0	3.61379e+06	0	0	3.14569e+06	1.39975e+06	0	0	1.07117e+06	1.28064e+06	0	0	0	0	0.001	0.004526			High			1.74434			High			1.81877		High			1.64218			High
	IIVPEER	2	1	1	A0A0H3MYH3		855.494	0	0	0	0	0	6.45682e+06	0	0	0	0	0	0	0	0	1.11252e+06	0	0	0	0.001	0.01369															High			1.49305
	EWGMPAHMVNAYYNPQK	5	1	1	A0A0H3MYH3	M4(Oxidation); M8(Oxidation)	2067.9	313758	0	0	0	0	0	0	0	0	0	224972	0	0	1.07439e+06	0	0	0	0	0.002	0.03084	High			1.02763					High			1.41194
	MIEVYK	1	1	1	A0A0H3MYH3	M1(Oxidation)	798.406	0	0	0	0	0	0	0	0	0	0	0	0	0	585145	0	0	0	0	0.002	0.0146									High			2.07412
	ATLILK	1	1	1	A0A0H3MYH3		658.45	0	0	0	0	0	0	0	0	0	0	0	0	0	502224	0	0	0	0	0.007	0.1066									High			1.94554
A0A0H3MT89	UPF0237 protein SSUBM407_0266 OS=Streptococcus suis (strain BM407) OX=568814 GN=SSUBM407_0266 PE=3 SV=1 - [A0A0H3MT89_STRS4]	52.27	1	4	4	18	1.21173e+06	1.14407e+06	1.36086e+06	0	0	1.28629e+06	1.44011e+06	2.99931e+06	2.04816e+06	524380	576704	0	0	0	434206	345860	0	0	6.12751	23.86	2	2	8.63081	52.27	4	4	2.27973	11.36	1	1	2.20207	11.36	1	1		0			1.94639	9.09	1	1	4.09799
	AELEAYGQALNVK	7	1	1	A0A0H3MT89		1405.73	1.33199e+06	1.38883e+06	0	0	0	0	1.44011e+06	3.24061e+06	2.04816e+06	579741	576704	0	0	0	0	0	0	0	0	1.28e-08	High	High		4.45019	4.09799		High	High		3.93455	4.18858			High			4.43295			High
	SGIVAGVATK	6	1	1	A0A0H3MT89		902.53	0	1.33164e+06	1.36086e+06	0	0	0	0	2.75802e+06	0	0	0	0	0	0	434206	345860	0	0	0	0.0001129							High	High		1.91044	2.58751		High		High	2.27973		1.93603	High		High	2.20207
	AIVTVVGK	4	1	1	A0A0H3MT89		786.508	1.09146e+06	711718	0	0	0	1.28629e+06	0	0	0	469020	0	0	0	0	0	0	0	0	0.001	0.01805	High			1.67732			High			1.33515										High
	INIQSAAIFDAMHNL	1	1	1	A0A0H3MT89	M12(Oxidation)	1673.82	0	0	0	0	0	0	0	0	0	0	0	0	0	0	0	0	0	0	0.001	0.09273							High			2.78582
A0A0H3MZE4	50S ribosomal protein L10 OS=Streptococcus suis (strain BM407) OX=568814 GN=rplJ PE=3 SV=1 - [A0A0H3MZE4_STRS4]	51.22	1	8	8	106	1.08973e+07	1.75409e+07	2.61139e+07	4.45184e+06	1.13676e+07	1.55211e+07	1.3045e+07	9.3126e+06	1.52992e+07	4.18363e+06	7.26241e+06	2.58657e+06	1.07478e+07	1.01356e+07	6.63386e+06	1.2981e+07	7.5228e+06	1.12537e+06	22.585	51.22	8	8	16.4757	37.8	6	7	19.1635	37.2	6	7	12.7463	35.37	5	5	15.3116	43.9	7	7	18.0694	44.51	7	7	7.63422
	EGMLSMLLSVLQAPVR	20	1	1	A0A0H3MZE4	M3(Oxidation); M6(Oxidation)	1775.94	7.40662e+06	4.01976e+06	1.54477e+07	1.62968e+06	839103	1.07451e+07	0	6.08926e+06	16379334	3.72949e+06	5.60828e+06	1.05875e+06	4.7423e+06	0	484324	1.22896e+07	4.38162e+06	492350	0	7.947e-08	High	High	High	4.01146	1.99829	4.21967	High	High	High	4.13985	4.50407	3.09406	High	High	High	3.52039	4.12969	3.12522	High	High	High	2.61609
	AELVNAVAEQMK	4	1	1	A0A0H3MZE4	M11(Oxidation)	1318.67	852479	1.16268e+06	0	0	0	2.25563e+06	0	0	0	0	0	0	1.17945e+06	0	0	0	0	0	0	1.1e-10	High		High	3.89114		3.42895	High			2.05052
	EEIEALATLPNR	17	1	1	A0A0H3MZE4		1355.72	4.81442e+06	6.62439e+06	8.67945e+06	2.39534e+06	9.44143e+06	6.50159e+06	1.09789e+07	1.00524e+07	7.23047e+06	2.03921e+06	3.05704e+06	1.88202e+06	9.48318e+06	5.03105e+06	4.87268e+06	0	1.8747e+06	1.15889e+06	0	0.006823	High	High	High	3.39851	3.30591	3.74462	High	High	High	3.6473	3.08826	3.43435	High	High	High	3.65687	3.22323	3.3385	High	High		2.8351
	GLTVEQDTVLR	11	1	1	A0A0H3MZE4		1230.67	2.28725e+06	0	0	885167	0	0	0	0	0	0	1.65198e+06	519980	5.39377e+06	3.92224e+06	1.74685e+06	2.558e+06	2.02915e+06	0	0	1.764e-08	High		High	3.34941		3.25237			High			3.12053			High			2.6756	High		High	3.12834
	AATSIVVVDAR	11	1	1	A0A0H3MZE4		1101.63	1.24833e+06	0	2.87631e+06	0	2.93287e+06	5.64223e+06	0	0	0	0	1.49716e+06	0	4468613	2.96851e+06	0	2.18345e+06	2.13276e+06	646201	0	5.28e-05	High		High	3.18573		2.59492			High			3.78941	High			3.51928			High		High	1.96986
	TADALEIK	19	1	1	A0A0H3MZE4		860.473	9.56362e+06	3.96516e+07	5.05702e+07	9.33051e+06	1.90757e+07	27091700	1.5111e+07	1.17962e+07	22287833	6.78218e+06	6.88326e+06	4.81892e+06	1.34732e+07	1.18973e+07	1.07163e+07	1.88047e+07	1.38389e+07	0	0	0.03551	High	High	High	2.84189	2.33002	2.39117	High	High	High	2.67185	2.22677	2.62177	High	High	High	2.78316	2.55254	2.34341	High	High	High	2.19695
	GAEVEYK	12	1	1	A0A0H3MZE4		795.388	2.43017e+06	2.53729e+06	2.91373e+06	0	5.58572e+06	6.28524e+06	0	0	0	0	1.68519e+06	0	3.43606e+06	2.23293e+06	1.43866e+06	1.32247e+06	1.05823e+06	733887	0	0.01276	High		High	1.9069		1.61481	High		High	1.50646		1.84444	High		High	1.69129		1.6759			High
	NVAYAVK	12	1	1	A0A0H3MZE4		764.43	1.57218e+07	6.34671e+06	1.23238e+07	0	3.96172e+06	8.72657e+06	0	0	0	0	9.29568e+06	0	9.28696e+06	1.34784e+07	4.3126e+06	7.84877e+06	4.34792e+06	1.48334e+06	0.001	0.1214	High		High	1.56407		1.93522	High		High	1.80258		1.93329	High		High	1.75199		1.5861			High
A0A0H3MXC9	Putative surface-anchored protein OS=Streptococcus suis (strain BM407) OX=568814 GN=SSUBM407_0180 PE=4 SV=1 - [A0A0H3MXC9_STRS4]	51.03	1	28	28	640	1.21015e+09	6.61322e+08	7.43574e+08	1.16964e+08	4.27868e+08	5.19396e+08	1.25039e+08	5.76228e+08	4.69417e+08	1.13972e+08	6.66411e+08	6.7544e+08	2.7805e+08	1.77742e+08	1.58332e+08	3.68604e+08	1.23478e+08	2.84022e+08	137.696	44.2	23	57	125.969	41.34	20	49	119.762	42.29	21	50	74.4604	39.75	20	33	45.7469	23.85	12	18	72.6371	27.03	14	26	49.9843
	YPGDNTIEEEYNAHLK	38	1	1	A0A0H3MXC9		1892.87	3.01248e+07	1.26401e+07	2.08667e+07	1.73349e+06	0	1.2671e+07	0	3.24874e+07	1.08642e+07	7.10759e+06	2.39447e+07	1.42279e+07	3.10989e+07	1.21118e+07	4.70697e+06	1.88142e+07	6.95941e+06	0	0	3.496e-06	High		High	4.95481		3.64995	High	High	High	4.48018	4.61368	4.43182	High	High	High	3.91176	4.21183	4.37429	High	High	High	1.91233
	VPSYGDAQDYSYQK	14	1	1	A0A0H3MXC9		1620.72	2.02115e+07	7.27296e+06	8.59807e+06	769708	0	0	0	1.05258e+07	0	2.65466e+06	9.42536e+06	4.09848e+06	1.40854e+07	7.12319e+06	2.10677e+06	9.64581e+06	4.7349e+06	1.36942e+06	0	2.205e-05	High		High	4.3313		3.9604	High	High	High	3.61676	3.9138	3.53005	High		High	3.37799		3.6433	High	High	High	3.42429
	AEEEAPTPVPDTPAPK	22	1	1	A0A0H3MXC9		1648.81	6.97368e+07	7.4752e+07	3.45101e+07	2.48426e+07	1.59046e+07	1.07615e+07	1.16407e+07	3.32115e+07	1.66963e+07	9.54765e+06	2.59287e+07	2.61911e+07	7.22886e+07	0	2.67453e+07	1.91074e+07	5.1966e+06	7.13181e+06	0	3.546e-12	High	High	High	4.25866	3.99233	4.02274	High	High		3.85234	3.28095		High	High	High	3.93283	3.55985	3.79483	High	High	High	3.80269
	VSVYQDVIVDGK	12	1	1	A0A0H3MXC9		1321.7	980511	477291	584809	618221	0	0	0	1.0714e+06	0	675875	526170	0	644653	610875	0	1.61006e+06	0	465654	0	1.851e-12	High		High	4.20267		2.82478	High	High	High	2.62646	3.05927	2.61749	High			2.94535			High	High	High	3.09703
	SIASQEGATLR	95	1	1	A0A0H3MXC9		1132.6	3.03448e+08	3.6719e+08	3.29269e+08	4.46391e+07	23201192	1.92649e+08	1.97723e+07	1.73694e+08	1.99632e+08	99346799	2.85156e+08	1.60189e+08	2.41829e+08	241938426	7.43458e+07	1.78385e+08	1.62748e+08	4.17386e+07	0	0.002599	High	High	High	3.96175	2.67352	3.78599	High	High	High	4.08491	3.91623	3.76431	High	High	High	4.14199	3.43591	4.0299	High	High	High	4.00942
	AEEEVPAPTPMPETPMDKPK	100	1	1	A0A0H3MXC9	M11(Oxidation); M16(Oxidation)	2226.02	2.82169e+09	1.24798e+09	1.68225e+09	1.24388e+08	1.02602e+09	1248600906	1.57032e+08	1.31013e+09	1.09097e+09	1.36866e+08	1.52366e+09	1.66243e+09	263410238	162431718	186928744	7.16835e+08	1.12067e+08	6.37222e+08	0	0.003394	High	High	High	3.71572	3.61763	3.34072	High	High	High	3.90723	3.90698	3.65623	High	High	High	3.56444	3.5921	3.48248	High	High	High	3.23035
	EDEVPAPIPDAPTPK	38	1	1	A0A0H3MXC9		1575.79	4.40017e+08	3.68798e+08	2.05472e+08	1.16178e+08	1.03224e+08	116938589	8.3939e+07	2.44863e+08	1.13056e+08	1.05703e+08	1.90414e+08	1.91216e+08	3.1721e+08	1.28857e+08	1.43227e+08	1.33357e+08	5.5677e+07	6.94355e+07	0	6.776e-07	High	High	High	3.65155	2.78073	3.30692	High	High	High	3.16127	3.37636	2.64366	High	High	High	2.90376	3.31839	3.60585	High	High	High	3.37995
	VVATNLLSETVVEGQNR	17	1	1	A0A0H3MXC9		1828.97	4.90024e+06	2.4856e+06	4.07106e+06	655118	0	2733520	0	5.39821e+06	2.21859e+06	2.21554e+06	3.63941e+06	2.0857e+06	4.42369e+06	1.88011e+06	1.08117e+06	4.91872e+06	1.70076e+06	591962	0	3.043e-10	High		High	3.61732		3.5753	High	High	High	2.91617	4.85467	3.41528	High	High	High	4.16239	3.14151	3.49961	High	High	High	2.83135
	EDEVPAPMPDAPAPK	54	1	1	A0A0H3MXC9	M8(Oxidation)	1579.73	302762061	325774009	196662234	110325200	96059428	9.19687e+07	7.80858e+07	1.47964e+08	1.02363e+08	6.71889e+07	154270601	1.53009e+08	253529611	1.03785e+08	1.44841e+08	9.52446e+07	4.06631e+07	5.12787e+07	0	0.005228	High	High	High	3.46676	3.8154	3.47181	High	High	High	3.30524	3.06503	3.6022	High	High	High	3.22232	3.4494	3.32819	High	High	High	3.49982
	EEDTPAPDAAPAPAPTPEVDPAPTPIPDTPK	6	1	1	A0A0H3MXC9		3104.5	1.59038e+06	1.82376e+06	1.0385e+06	376487	0	0	0	0	0	0	0	0	1.88824e+06	0	580168	0	0	0	0	0.04103	High		High	3.07581		3.12749	High			2.99904			High		High	2.73632		2.51688	High			1.74369
	VEEETQEPK	23	1	1	A0A0H3MXC9		1088.51	3.6875e+08	322280836	2.19205e+08	9.60573e+07	1.54359e+08	1.09764e+08	1.34147e+08	1.63197e+08	1.17654e+08	5.60932e+07	1.20127e+08	1.72673e+08	1.50645e+07	7.1045e+07	8.20077e+07	4.78198e+07	4.64138e+07	5.85385e+07	0	0.0001083	High	High	High	2.76815	2.82731	2.98991	High	High	High	3.04177	3.41032	2.80534	High	High	High	3.0578	3.12097	2.86308	High	High	High	2.54336
	ALWEEFLR	31	1	1	A0A0H3MXC9		1063.56	5.38118e+07	5.68555e+07	88057719	2.56278e+07	5.21884e+06	1.88777e+07	4.75625e+06	4.97565e+07	3.0287e+07	4.43486e+07	5.65624e+07	4.29354e+07	3.72788e+07	4.51799e+07	4.93873e+07	5.80204e+07	5.0524e+07	1.89664e+07	0	8.684e-07	High	High	High	2.74406	2.88573	2.76698	High	High	High	2.57955	2.93532	2.68637	High	High	High	3.07687	2.77662	2.78092	High	High	High	2.76212
	QPQPSPADEPAPAPK	34	1	1	A0A0H3MXC9		1529.76	1.50297e+08	1.2533e+08	6.28779e+07	7.96793e+07	3.62243e+07	3.21874e+07	2.55125e+07	3.04546e+07	3.39933e+07	2.0286e+07	5.43437e+07	7.77029e+07	1.42312e+08	38182228	8.3869e+07	4.21006e+07	1.31132e+07	2.86387e+07	0	0.003282	High	High	High	2.56566	2.39375	2.67708	High	High	High	2.90709	2.02911	2.70172	High	High	High	2.92722	2.22066	2.73735	High	High	High	2.89588
	YDASLPLGK	16	1	1	A0A0H3MXC9		963.513	3.7504e+06	2.88319e+06	2.29725e+06	517579	794678	0	685183	4.57037e+06	2.10937e+06	0	1.06982e+06	1.14965e+06	2.86837e+06	981793	992983	2.26954e+06	691826	844315	0	0.03483	High	High	High	2.55721	2.14023	2.66849	High	High	High	2.73607	2.74907	2.20379	High	High	High	2.94227	2.51166	2.67688	High		High	1.98348
	TAVPEVAPK	28	1	1	A0A0H3MXC9		911.52	2.29646e+08	1.91903e+08	1.55256e+08	2.94868e+07	2.10594e+07	8.9934e+07	2.31361e+07	25684312	2.32662e+07	6.36867e+07	1.42925e+08	152047712	4.03809e+07	5.5156e+07	5.42726e+07	0	2.54956e+07	0	0	7.379e-07	High	High	High	2.45494	1.85908	1.81808	High	High	High	1.53156	1.55879	1.60851	High	High	High	1.99094	1.92765	1.59811	High	High		1.8363
	SYLLQEGK	15	1	1	A0A0H3MXC9		937.496	10743854	2.20998e+06	3.83593e+06	540180	0	0	0	3.91134e+06	2.25979e+06	1.75558e+06	3.82221e+06	2.39793e+06	3.09603e+06	1.95282e+06	1.09995e+06	2372774	885956	693217	0	0.00128	High		High	2.43226		2.30742	High	High	High	2.32862	2.10494	2.16516	High	High	High	2.09318	1.97787	2.01659	High	High	High	2.27494
	TTPSVQSNPTLSHK	6	1	1	A0A0H3MXC9		1496.77	0	0	0	0	0	0	0	0	0	0	0	0	0	0	0	0	0	0	0	0.03656	High			2.05426			High			2.46249			High			2.64779					High
	VENYIR	18	1	1	A0A0H3MXC9		793.42	7.37013e+07	5.42899e+07	6.40426e+07	1.13625e+07	0	16966633	3057344	41125737	21793575	2.56237e+07	9.1522e+07	7.1766e+07	4.20254e+07	4.84866e+07	4.2052e+07	3.98022e+07	3.11149e+07	9.80168e+06	0	0.07886	High	High	High	1.89871	1.70224	1.94366	High	High	High	2.08409	2.03071	2.10577	High	High	High	2.20041	1.17116	2.09417	High	High	High	1.84599
	GDLNDFK	31	1	1	A0A0H3MXC9		808.384	1.20777e+08	6.6332e+07	6.47875e+07	7.50978e+06	1.88862e+07	5.05318e+07	1.83092e+07	5.20092e+07	3.67659e+07	2.97077e+07	1.00264e+08	5.06688e+07	6.44701e+07	6.59317e+07	3.26058e+07	4.07014e+07	2.89759e+07	1.12973e+07	0	0.004101	High	High	High	1.8679	1.72139	1.94023	High	High	High	2.17744	1.86579	1.71848	High	High	High	1.84809	1.88002	1.8039	High	High	High	1.7755
	DNMDYASK	4	1	1	A0A0H3MXC9	M3(Oxidation)	959.376	0	0	0	0	0	0	0	0	0	0	0	0	0	0	0	0	0	0	0	0.003312	High			1.82029
	VEDETQEPK	3	1	1	A0A0H3MXC9		1074.49	0	0	0	0	0	0	0	0	0	0	0	0	0	0	0	3.02205e+07	3.33305e+07	4.04628e+07	0	0.001335																					High
	EEDTPAPTPK	6	1	1	A0A0H3MXC9		1084.52	0	0	0	0	0	0	0	0	0	0	0	0	0	0	0	1.49856e+08	7.08871e+07	8.29168e+07	0.001	0.002079																					High
	QVAELR	4	1	1	A0A0H3MXC9		715.41	2.25891e+07	0	0	3.31135e+06	0	0	0	0	0	0	0	0	1.97161e+07	0	0	1.44639e+07	0	0	0.002	0.1173	High		High	1.68584		1.82367													High		High	1.84405
	LDFTTK	6	1	1	A0A0H3MXC9		724.386	4.77726e+06	0	0	0	0	0	0	0	2.40791e+06	0	1.99267e+06	0	3.46297e+06	0	0	2.6554e+06	0	0	0.002	0.1081	High		High	1.42885		1.39669								High			1.1578		High		High	1.43275
	ELGELDK	4	1	1	A0A0H3MXC9		803.415	0	0	0	0	0	0	0	0	0	0	1.8015e+06	0	3.96451e+06	0	0	1.52767e+06	736769	0	0.002	0.07261			High			1.54776															High
	EETPTPTPK	4	1	1	A0A0H3MXC9		999.5	0	0	0	0	0	0	0	0	0	0	0	0	0	0	0	2.10591e+08	9.56188e+07	1.31927e+08	0.002	0.007242																					High
	EEETPAPK	2	1	1	A0A0H3MXC9		900.432	0	4.6526e+06	1.70418e+06	0	0	0	0	0	0	0	0	0	0	0	0	0	0	0	0.003	0.1321							High			2.26289			High			1.83845
	VAELEK	9	1	1	A0A0H3MXC9		688.388	49439786	0	2.23078e+07	0	0	1.66753e+07	0	0	0	0	0	1.30531e+07	1.88647e+07	7.45772e+06	0	1.03841e+07	1.26208e+07	6.81632e+06	0.004	0.1629	High		High	1.57779		1.62306			High			1.66005	High			1.67671					High
A0A0H3MZ72	Deoxyribose-phosphate aldolase OS=Streptococcus suis (strain BM407) OX=568814 GN=deoC PE=3 SV=1 - [A0A0H3MZ72_STRS4]	50.91	1	7	7	106	6.0372e+06	1.39708e+07	2.00715e+07	5.13098e+06	2.52133e+07	3.60392e+07	2.30766e+07	6.23695e+07	6.2143e+07	1.2565e+07	5.54939e+06	3.9573e+06	1.88822e+07	1.13026e+07	9.32855e+06	2.68016e+06	1.54975e+06	2.06934e+06	16.4692	22.27	3	4	31.8092	33.18	5	9	28.418	33.18	5	7	18.2484	29.09	4	5	29.5413	38.18	5	7	38.599	46.82	6	11	20.114
	TSTGFSTGGATVADVALMR	16	1	1	A0A0H3MZ72	M18(Oxidation)	1857.9	1.01659e+06	3.07852e+06	5.07701e+06	811267	1.37772e+06	1.00889e+07	0	1.02743e+07	1.54715e+07	2.48368e+06	1.16416e+06	501428	4.84958e+06	3.02625e+06	1333120	2.46383e+06	1.28724e+06	0	0	1.143e-05	High		High	4.38205		4.4645	High	High	High	4.03242	4.15465	4.78279	High	High	High	4.32129	4.06998	3.65491	High	High	High	3.45858
	TGNYDLVLEDIK	19	1	1	A0A0H3MZ72		1379.7	4.41323e+06	4.57752e+06	1.19803e+07	5.71548e+06	1.61562e+07	1.95727e+07	1.54802e+07	3.24851e+07	3.59616e+07	8.10931e+06	2.72386e+06	1.69635e+06	6.93997e+06	5.12908e+06	3.90221e+06	2.89649e+06	1.08757e+06	0	0	3.866e-10	High	High	High	4.25601	4.34625	4.14479	High	High	High	3.95035	4.44301	4.43755	High	High	High	4.36778	4.51351	3.04722	High	High	High	3.95366
	YIDHTILKPETTQEQVEK	40	1	1	A0A0H3MZ72		2172.12	1.26818e+07	2.81216e+07	3.6387e+07	6.8859e+06	5.72209e+07	7.63848e+07	5.2958e+07	1.31832e+08	1.27887e+08	2.54679e+07	1.27602e+07	9.67412e+06	4.04737e+07	2.57526e+07	2.24668e+07	0	0	3.81814e+06	0	0.000347	High	High	High	4.13277	4.34312	5.02328	High	High	High	4.41059	4.76625	3.94811	High	High	High	4.96805	4.676	4.13737	High	High		3.54511
	SYEDAIAFIEAGASR	13	1	1	A0A0H3MZ72		1599.76	0	4.85241e+06	11847062	2.79157e+06	2.26284e+06	1.21601e+07	791673	1.20459e+07	2.258e+07	4.11768e+06	0	0	0	0	1.61667e+06	0	2.27442e+06	820480	0	7.581e-08		High			4.20974		High	High		5.1371	5.06277		High	High	High	5.13895	5.18006	5.00686	High	High		4.8947
	DAISNGADEIDVVINIGALK	10	1	1	A0A0H3MZ72		2027.06	0	0	0	0	334603	0	0	227353	0	0	0	0	0	783542	0	0	0	0	0	3.211e-09		High			3.18592			High	High		2.28254	3.9479		High	High		4.0098	2.57813
	TVGPDMGVK	5	1	1	A0A0H3MZ72	M6(Oxidation)	919.451	0	8.93849e+06	1.13321e+07	0	0	0	0	2.27917e+07	0	0	0	0	9.23304e+06	0	0	0	0	1.56938e+06	0.002	0.09766			High			2.09206	High	High		2.0161	1.85626		High			2.00785
	IGASSGVAIMNGAQADGDY	3	1	1	A0A0H3MZ72	M10(Oxidation)	1812.81	0	0	0	0	0	0	0	0	2.4024e+06	728591	0	0	0	0	0	0	0	0	0.002	0.01723														High			1.50116			High
A0A0H3MYC3	Putative lipoprotein OS=Streptococcus suis (strain BM407) OX=568814 GN=SSUBM407_0582 PE=4 SV=1 - [A0A0H3MYC3_STRS4]	50.77	1	10	10	101	1.49261e+07	1.04074e+07	1.40891e+07	532162	6.20776e+06	1.15433e+07	4.06172e+06	1.62002e+07	9.9114e+06	2.34952e+06	4.41065e+06	2.16582e+06	6.60085e+06	3.83291e+06	9.05653e+06	4.2167e+06	5.06794e+06	831875	21.8269	37.31	8	8	19.1287	35	7	7	25.5401	39.23	8	9	3.10057	8.46	2	2	11.7543	21.92	4	4	24.7544	32.31	6	9	10.715
	TVVTINGQEWQVGR	12	1	1	A0A0H3MYC3		1586.83	2.26403e+06	3.0558e+06	5.22171e+06	532162	0	6.86896e+06	0	2.22049e+06	4.24347e+06	1.31403e+06	0	0	2.85957e+06	2.29128e+06	0	0	0	0	0	0.001296	High	High	High	4.29092	2.34312	4.43138	High	High	High	4.1657	4.11469	4.6092	High	High		4.83516	4.47402		High	High		3.10057
	MVETNHSFSEK	18	1	1	A0A0H3MYC3	M1(Oxidation)	1324.58	1.13114e+07	7.98805e+06	1.02229e+07	0	1.04453e+07	2.0459e+07	6.41072e+06	1.61616e+07	1.78963e+07	4.24137e+06	8.22068e+06	4.22208e+06	11360486	6.76781e+06	3.30771e+06	0	0	0	0	5.28e-05	High	High	High	3.7679	3.3055	3.6726	High	High	High	3.32766	3.64742	3.99075	High	High	High	3.72986	3.61047	3.47883		High
	EGGSNYMVQIYNINAFNQSPLEDGR	16	1	1	A0A0H3MYC3	M7(Oxidation)	2832.3	1.40988e+06	1.47135e+06	1.92866e+06	0	937389	1.82989e+06	0	3.37306e+06	2.21764e+06	530164	879581	399778	1.13211e+06	0	0	3.11297e+06	1.98531e+06	513318	0	4.519e-07	High		High	3.72925		2.51565	High	High	High	2.70306	3.61832	3.56207	High	High		4.25158	4.44791			High	High
	DETVAAVYDVK	8	1	1	A0A0H3MYC3		1209.6	948827	0	1.36268e+06	0	907151	0	231258	0	1.38868e+06	246150	475975	0	1.25598e+06	0	0	0	0	0	0	0.002985	High	High	High	3.26125	2.44265	3.85215							High	High		3.24004	2.73167			High
	NMTPEELEAR	17	1	1	A0A0H3MYC3	M2(Oxidation)	1205.55	4.69343e+06	2.75637e+06	3.86816e+06	0	7.2406e+06	7.30185e+06	5.54319e+06	1.00849e+07	7.59445e+06	1.49316e+06	2.51074e+06	1.62222e+06	5.5825e+06	2.39872e+06	0	5.57977e+06	1.87718e+06	1.28515e+06	0	3.802e-05	High	High	High	2.54017	2.62377	2.43767	High	High	High	2.25567	2.37207	2.48731	High	High		2.18068	2.53347			High	High
	DVVYQIAK	12	1	1	A0A0H3MYC3		935.519	3.30513e+06	1.586e+06	1.94688e+06	0	0	3.45816e+06	0	0	1.75904e+06	0	2.50052e+06	653158	834596	2.33221e+06	0	3.95735e+06	2.0583e+06	0	0	0.01353	High		High	2.13965		1.98015	High		High	1.80965		2.06419	High	High		1.96093	1.97913		High		High	1.20555
	QLLTDQK	6	1	1	A0A0H3MYC3		845.473	2.87734e+07	2.01783e+07	2.68228e+07	0	0	0	0	2.2354e+07	0	0	0	0	0	0	1.48054e+07	0	1.11602e+07	0	0	0.03357	High			1.59953			High	High		2.43353	2.57669		High		High	2.42427		2.05879
	YYDVPSTWTINAENTK	7	1	1	A0A0H3MYC3		1901.89	0	483086	922328	0	0	1.6808e+06	0	2.36749e+06	1.10062e+06	0	0	0	1.35587e+06	0	0	0	0	0	0	7.502e-11			High			2.99613	High	High	High	2.43343	3.64328	2.88152	High	High		2.9176	4.46152
	TPASSGEEFSTTLPILQEK	4	1	1	A0A0H3MYC3		2035.01	0	0	0	0	0	0	0	0	0	0	0	0	0	0	0	1.47414e+06	0	697160	0	3.648e-06																					High
	IYAANNGVAEK	1	1	1	A0A0H3MYC3		1149.59	1.65436e+06	0	0	0	0	0	0	0	0	0	0	0	0	0	0	0	0	0	0.004	0.03864	High			2.0978
A0A0H3MX38	Dihydroxyacetone kinase family protein OS=Streptococcus suis (strain BM407) OX=568814 GN=SSUBM407_1729 PE=4 SV=1 - [A0A0H3MX38_STRS4]	50.54	1	19	19	229	8.64023e+06	9.12552e+06	1.55608e+07	6.88717e+06	1.54134e+07	3.2001e+07	1.84391e+07	1.91776e+07	3.05363e+07	9.95021e+06	7.10714e+06	3.87161e+06	1.05697e+07	9.93097e+06	8.79195e+06	6.72396e+06	3.57851e+06	2.83195e+06	39.9261	28.7	11	13	36.5142	31.59	11	13	55.0939	33.21	13	18	35.1056	26.71	10	12	45.3312	29.78	10	13	57.876	33.57	14	19	36.5629
	DLESNFEAMTASLAEVK	15	1	1	A0A0H3MX38	M9(Oxidation)	1870.88	1.84917e+06	0	6.83277e+06	4.29064e+06	3.00784e+06	7.83599e+06	2.48948e+06	6.01713e+06	9.87011e+06	0	1.82539e+06	670112	2.72153e+06	2.85552e+06	0	4.13571e+06	1.88049e+06	1.50316e+06	0	4.262e-15	High	High	High	5.19484	4.29871	4.45105		High	High		4.9864	5.06242	High	High		2.23887	4.8138		High		High	4.33098
	NYLNDLGDSLLVVNDDEIVK	20	1	1	A0A0H3MX38		2248.11	651935	599324	2.46376e+06	1.39549e+06	3.40189e+06	3.14371e+06	2.22472e+06	4.2399e+06	5.32755e+06	562906	257201	0	1.42465e+06	785099	1.11393e+06	2.25662e+06	395910	0	0	4.947e-05	High	High	High	4.30953	5.17971	5.09148	High	High	High	3.93588	5.5615	4.41862	High	High	High	6.20814	6.10217	4.63856	High	High	High	4.40939
	NILMAAQTAAEVAEVAVK	22	1	1	A0A0H3MX38	M4(Oxidation)	1844.97	1.19718e+06	2.48197e+06	6.05407e+06	2.02994e+06	4.13978e+06	8.09595e+06	3.47904e+06	4.92343e+06	9.0718e+06	1.92262e+06	1.59926e+06	692953	2.62531e+06	3.77923e+06	2.06227e+06	2.97066e+06	1.41184e+06	0	0	1.71e-05	High	High	High	4.09475	3.86906	5.06396	High	High	High	4.12159	4.1778	4.5787	High	High	High	2.98326	4.6941	4.81328	High	High	High	4.1605
	DTTIDGLEIHENDNLGMVDGK	44	1	1	A0A0H3MX38	M17(Oxidation)	2302.04	1.13474e+07	1.06721e+07	1.78224e+07	9.20289e+06	2.8464e+07	4.35516e+07	3.77112e+07	2.67023e+07	4.47272e+07	1.70059e+07	8.72136e+06	7.5203e+06	1.48002e+07	1.24823e+07	1.76293e+07	1.19003e+07	6.94345e+06	5.85168e+06	0	0.002507	High	High	High	4.00422	5.01564	3.6386	High	High	High	4.13151	3.85172	3.85289	High	High	High	4.50057	4.14937	4.17688	High	High	High	3.8338
	IVVSNPDMMETLVATFDK	19	1	1	A0A0H3MX38	M8(Oxidation); M9(Oxidation)	2041.99	9.12761e+06	8.88427e+06	1.9247e+07	7.16799e+06	3.71777e+06	3.83144e+07	1.96237e+06	1.88605e+07	2.79586e+07	8.7562e+06	8.90979e+06	0	8.94265e+06	1.10255e+07	1.72025e+06	0	0	0	0	4.872e-11	High	High	High	3.51972	3.25786	2.39692	High	High	High	3.16689	4.21785	4.10133	High	High	High	2.54235	3.81705	3.99923	High	High		1.77658
	TLPQGFTSLLAFDPSR	6	1	1	A0A0H3MX38		1749.92	0	0	0	0	0	0	0	0	0	0	1.58596e+06	0	0	0	0	0	0	0	0	1.383e-11	High		High	3.39491		2.11015			High			2.86903	High			2.31424					High
	DFDYEEFR	18	1	1	A0A0H3MX38		1120.46	1.14281e+06	782622	2.87132e+06	917579	1.83051e+06	4.19503e+06	1.5357e+06	6.00871e+06	8.30016e+06	1.17785e+06	549272	302856	1.6788e+06	1.06454e+06	1.50093e+06	1.94509e+06	632574	406577	0	7.637e-06	High	High	High	3.06409	3.04799	2.68108	High	High	High	2.74023	2.79487	2.66086	High	High	High	2.57808	2.84437	2.90019	High	High	High	2.46274
	VESFQKPAEQK	20	1	1	A0A0H3MX38		1290.67	5.44569e+06	7.82017e+06	9613053	3.24154e+06	1.36365e+07	1.4137e+07	1.3853e+07	1.19699e+07	1.8923e+07	4.08848e+06	3.69026e+06	3.40157e+06	7.96632e+06	6.28512e+06	6.68427e+06	0	0	0	0	0.004395	High	High	High	2.80316	3.6179	3.27165	High	High	High	4.07906	3.34333	2.96713	High	High	High	3.31926	3.30438	3.40413	High	High		2.87864
	TPEMLPVLK	3	1	1	A0A0H3MX38	M4(Oxidation)	1043.58	1.17639e+06	0	0	0	0	0	0	0	4.51528e+06	929177	0	0	0	0	0	0	0	0	0	0.001527	High			2.71022										High			2.55378			High
	SASTVGEVAQILSK	15	1	1	A0A0H3MX38		1389.76	451423	2.4098e+06	6.14157e+06	837866	0	4.3566e+06	0	1.56414e+06	3.66697e+06	0	605586	0	654774	593652	258314	4.13589e+06	1.9116e+06	1.141e+06	0	3.078e-08	High		High	2.52078		3.04899	High	High	High	3.43625	3.58987	2.73328	High	High	High	3.62028	3.37089	2.29119	High		High	2.85451
	QGPTYVK	8	1	1	A0A0H3MX38		792.425	3180400	0	3.41189e+06	0	0	0	0	0	0	0	1.18484e+06	0	2.48164e+06	1.18539e+06	0	0	0	0	0	0.04957	High		High	2.05443		2.08117			High			1.59798	High	High		1.99558	1.3238
	AEETDDAVEVMR	15	1	1	A0A0H3MX38	M11(Oxidation)	1380.59	0	1.77383e+06	1.37838e+06	285175	2.10797e+06	3.00143e+06	1.66198e+06	1.59494e+06	4.55967e+06	501489	534486	294863	308133	622049	965736	525902	0	0	0	0.004343		High	High		3.25201	2.12361	High	High	High	4.20604	4.02799	3.06943	High	High	High	4.11977	3.73444	3.8737	High	High	High	3.47664
	DLAQAFQHGVEVAYK	3	1	1	A0A0H3MX38		1675.84	0	306609	0	0	0	0	0	0	0	0	0	0	0	0	0	1.13357e+06	0	0	0	0.001369							High			2.13739			High			3.08713					High
	SQGVDYVISGGQTMNPSTEDFVNAIELVNAR	2	1	1	A0A0H3MX38	M14(Oxidation)	3327.59	0	285150	0	0	1.17371e+06	0	0	0	0	0	0	0	0	0	0	0	0	0	0	0.05601							High			1.32846
	SGSVTTAVR	9	1	1	A0A0H3MX38		877.474	0	0	0	0	3.20866e+06	3.1231e+06	3.75289e+06	1.39344e+06	5.35888e+06	0	625540	0	1.30134e+06	836473	0	1.05921e+06	0	0	0	0.0002631		High	High		2.25149	1.6102		High	High		1.75403	2.34855		High			2.42273				High
	AVMKPVEGTILTVSR	1	1	1	A0A0H3MX38	M3(Oxidation)	1616.91	0	0	0	0	0	978338	0	0	0	0	0	0	0	0	0	0	0	0	0	0.003028
	VHVHTEDPGLVMQAGLQYGSLVK	1	1	1	A0A0H3MX38	M12(Oxidation)	2494.28	0	0	0	0	0	0	0	640628	0	0	0	0	0	0	0	0	0	0	0	1.639e-05								High			2.56091
	NVILLPNNK	3	1	1	A0A0H3MX38		1024.62	0	0	0	613453	0	1.41178e+07	0	0	0	0	0	0	0	0	0	0	0	770757	0.001	0.00552																			High			2.41302
	GFGQSVK	4	1	1	A0A0H3MX38		722.383	0	1.77239e+06	1.57137e+06	0	0	1.78224e+06	0	0	0	0	0	0	0	0	0	0	0	0	0.002	0.119							High			1.31669			High			1.95901
	IVVSNPDMMETLVATFDK	1	1	1	A0A0H3MX38		2009.98	0	0	0	0	0	0	0	0	0	0	0	0	0	0	0	0	0	0	0.008	0.1148														High			0.44939
A0A0H3MYF2	Transketolase OS=Streptococcus suis (strain BM407) OX=568814 GN=tkt PE=3 SV=1 - [A0A0H3MYF2_STRS4]	50.46	1	24	24	279	5.50021e+06	8.02586e+06	1.41809e+07	5.01722e+06	2.45639e+07	3.1783e+07	2.37196e+07	3.28952e+07	4.60817e+07	8.435e+06	4.3804e+06	2.95023e+06	1.08507e+07	1.09274e+07	7.32318e+06	1.07014e+07	5.51199e+06	2.99267e+06	38.1445	20.27	11	13	38.7634	27.29	14	17	53.2932	33.69	15	20	21.2846	17.68	8	8	40.0068	23.02	9	12	55.084	38.57	17	20	37.1794
	DVVEIKPEDFPVYENGFSQATR	39	1	1	A0A0H3MYF2		2540.23	5.02795e+06	1.29017e+07	2.51951e+07	1.10054e+07	4.36449e+07	5.2943e+07	4.2533e+07	5.7969e+07	8.9898e+07	1.57396e+07	4.62433e+06	3.33133e+06	1.66951e+07	1.66926e+07	1.08012e+07	1.90591e+07	9.82528e+06	4.91551e+06	0	5.091e-16	High	High	High	5.67764	5.27991	5.2889	High	High	High	4.51337	4.41122	5.2398	High	High	High	4.40356	4.28338	4.42314	High	High	High	5.00054
	LAIEMGATQSWYK	17	1	1	A0A0H3MYF2	M5(Oxidation)	1513.73	5.38512e+06	3.50916e+06	5075905	0	0	1.20381e+07	0	0	5.71409e+06	1.50791e+06	3.76306e+06	411722	0	5.39342e+06	321676	6.14073e+06	3.53919e+06	0	0	2.094e-08	High			3.65613			High		High	3.76417		3.45516	High	High	High	3.78904	4.09051	1.6557	High	High	High	1.86311
	SGHPGVVMGAAPMAYSLFTK	25	1	1	A0A0H3MYF2	M8(Oxidation); M13(Oxidation)	2052.98	4.86491e+06	5.06159e+06	7050890	0	0	2.72633e+06	0	3.9796e+06	1.24494e+07	1.08425e+06	3.07121e+06	0	4.32034e+06	4.77125e+06	0	6.64219e+06	1.96317e+06	0	0	3.382e-08	High		High	3.45516		3.11827	High	High	High	2.63345	2.10437	3.07055	High	High		3.10515	3.56601			High	High
	NSSQDALNAAAK	18	1	1	A0A0H3MYF2		1189.58	6.08757e+06	6.11429e+06	1.02969e+07	2.21102e+06	8.96736e+06	2.65964e+07	1.03469e+07	1.59509e+07	2.88137e+07	5.73986e+06	4.75383e+06	3.91339e+06	7.3878e+06	1.06806e+07	6.2953e+06	6.02838e+06	3.1715e+06	2.02366e+06	0	0.007548	High	High	High	3.31733	3.25828	3.00025	High	High	High	3.89122	3.59576	3.0028	High	High	High	3.47519	3.77656	2.89128	High	High	High	2.83277
	EDGLQDSVNPLNR	15	1	1	A0A0H3MYF2		1456.7	1.7676e+06	0	0	568335	3.95029e+06	5.85883e+06	3.2495e+06	8.00091e+06	8.71746e+06	1.10983e+06	882021	591997	4.41105e+06	2.05628e+06	1.43592e+06	2.82181e+06	0	0	0	1.14e-07	High	High	High	3.29999	3.3677	3.57891		High	High		4.04615	3.45175		High	High		3.67048	3.95829	High	High	High	3.46642
	QNLTVEEGTDFDK	23	1	1	A0A0H3MYF2		1495.69	2.50416e+06	4.46707e+06	6.693e+06	1.83527e+06	1.35929e+07	1.31675e+07	1.31588e+07	10665837	1.95334e+07	3.05042e+06	1.08277e+06	1058186	8469077	3.36747e+06	4.8731e+06	4.89356e+06	1.89848e+06	2038831	0	0.01275	High	High	High	3.0994	3.49042	3.12135	High	High	High	3.00148	3.38174	2.61693	High	High	High	3.52495	3.52926	3.67566	High	High	High	2.79457
	GAAAYDAWVK	8	1	1	A0A0H3MYF2		1051.52	2.99241e+06	0	0	0	0	2.86082e+06	0	0	0	1.29268e+06	722811	0	597160	1.44022e+06	0	3.29086e+06	0	0	0	7.527e-05	High		High	2.4692		2.04047			High			2.452								High	High
	FLGIDAIEK	11	1	1	A0A0H3MYF2		1005.56	858102	1.62299e+06	2.02083e+06	0	0	1.97136e+06	0	747807	2.13562e+06	1.10345e+06	1.1564e+06	0	0	1.74551e+06	0	1.45622e+06	743842	0	0	0.001585	High			2.32833			High	High	High	2.20501	1.66231	1.92288	High	High		2.3564	1.60064			High	High
	DSFTEDVR	17	1	1	A0A0H3MYF2		968.432	1.88678e+06	2.84013e+06	3.74963e+06	0	6.24226e+06	8.54692e+06	5.10309e+06	1.03871e+07	1.32296e+07	1.92864e+06	1.45268e+06	1.07956e+06	4.65166e+06	2.85026e+06	3.64349e+06	3.03705e+06	955095	778281	0	0.05898	High	High	High	2.14095	2.3795	2.20107	High	High	High	1.9004	2.31887	2.36917	High	High	High	2.30359	2.04011	2.48108		High	High
	QGTNAVHGAPLGAEETEATR	25	1	1	A0A0H3MYF2		2008.97	0	4.25629e+06	6.65317e+06	645189	1.64537e+07	1.58097e+07	1.5467e+07	6.66095e+06	2.15824e+06	0	0	0	6.21519e+06	3.34741e+06	3.78699e+06	6.40286e+06	0	794513	0	0.00157		High	High		3.2599	3.75117	High	High	High	4.27372	3.51159	3.78877	High	High	High	4.19393	4.06167	3.841	High	High	High	3.39231
	ETQAAWYLSLTSK	8	1	1	A0A0H3MYF2		1497.76	0	0	0	0	0	418749	0	0	1.07655e+06	0	0	0	0	446034	0	0	0	0	0	7.719e-05			High			2.702	High		High	2.90001		2.92569		High			2.63537
	TVIGHGSPNK	8	1	1	A0A0H3MYF2		1009.54	0	1.82243e+06	2.06782e+06	0	3.13746e+06	0	2.24831e+06	5.39932e+06	0	1.14309e+06	0	0	0	0	0	1.35661e+06	788358	0	0	0.08362		High			2.55167		High	High		2.07167	2.34238		High			2.48855				High	High
	VAHPELAAEVTAILEGR	13	1	1	A0A0H3MYF2		1775.95	0	0	0	0	0	0	0	555887	381820	0	0	0	0	0	0	346530	0	0	0	0.003612							High	High		1.10981	1.73742		High	High		1.03762	1.35826		High	High	High	0.942871
	TPGHPEFGHTAGVDATTGPLGQGISTATGFAQAER	10	1	1	A0A0H3MYF2		3436.65	0	0	0	0	8.32216e+06	6.57458e+06	2.18444e+06	2.47657e+07	1.45541e+07	0	0	0	944387	0	0	3.18583e+06	0	0	0	1.388e-14		High	High		4.21158	3.42896		High			5.66718		High	High	High	3.89951	4.75185	3.12513			High
	VVSVPSTELFDAQDAAYK	4	1	1	A0A0H3MYF2		1939.97	0	0	1.48519e+06	0	1.95845e+06	0	0	0	3.35751e+06	350962	0	0	0	0	0	0	0	0	0	0.01706													High	High		2.54901	2.55115			High
	YVGLDGK	5	1	1	A0A0H3MYF2		751.398	0	0	2.94886e+06	0	0	0	0	3.10574e+06	7.28336e+06	0	0	0	0	2.73496e+06	0	2.05098e+06	0	0	0	0.00719								High	High		2.14297	1.83705	High	High		1.84244	1.78548				High
	VAGKPSLIEIK	4	1	1	A0A0H3MYF2		1154.71	0	0	449676	0	0	2.0101e+06	0	0	0	0	0	0	0	647750	0	531418	0	0	0	0.0008161									High			1.49292	High			1.83363					High
	INPAQPNWVNR	6	1	1	A0A0H3MYF2		1308.68	0	0	0	0	0	2.70045e+06	0	0	364409	0	966570	0	0	1.9546e+06	0	4.46547e+06	2.22208e+06	0	0	0.002627									High			2.15914		High			1.54862				High
	LIVLYDSNDINLDGETK	1	1	1	A0A0H3MYF2		1921.97	0	0	0	0	0	0	0	0	0	824755	0	0	0	0	0	0	0	0	0	1.168e-05																				High
	STPSALVLTR	2	1	1	A0A0H3MYF2		1044.6	0	0	0	0	0	0	0	0	0	0	970762	0	2.64691e+06	0	0	0	0	0	0	0.05116			High			2.00838
	EEILPNAIR	3	1	1	A0A0H3MYF2		1054.59	0	444649	0	0	0	0	0	1.07161e+06	972822	0	0	0	0	0	0	0	0	0	0.001	0.008047							High	High		1.39241	2.18797			High			1.80748
	NIQFGVR	4	1	1	A0A0H3MYF2		833.46	1.31399e+06	0	0	0	0	0	0	0	9.0032e+06	0	0	0	0	0	0	2.98369e+06	0	0	0.002	0.06349	High			1.66722			High			1.13549				High			1.43322				High
	LVEDYK	12	1	1	A0A0H3MYF2		766.398	3.95796e+06	4569647	6.62674e+06	856338	0	1.02525e+07	0	1.14759e+07	1.92447e+07	3.82554e+06	2.54767e+06	1.60598e+06	0	5.40902e+06	0	0	2.24806e+06	0	0.002	0.109	High			1.54878			High	High	High	1.59102	1.87819	1.95865	High	High		1.42818	1.61995		High	High		1.93486
	ALDWNYGPFEIPAEVYADFK	1	1	1	A0A0H3MYF2		2345.1	0	0	0	0	0	157118	0	0	0	0	0	0	0	0	0	0	0	0	0.002	0.01505
A0A0H3N173	Aminopeptidase C OS=Streptococcus suis (strain BM407) OX=568814 GN=pepC PE=4 SV=1 - [A0A0H3N173_STRS4]	50.34	1	16	16	209	7.56735e+06	1.9186e+07	22479337	5.18103e+06	1.38657e+07	3.46985e+07	1.33856e+07	2.79638e+07	4.69004e+07	5.17968e+06	5.02252e+06	2.08539e+06	1.10838e+07	1.11182e+07	2.51063e+06	1.27598e+07	5.25567e+06	1.54587e+06	28.525	29.12	9	10	28.9543	35.44	11	11	40.2656	38.83	13	14	21.1757	27.09	8	10	21.6393	34.54	10	11	47.6422	43.79	13	18	25.7509
	SYTVELLGNVVGAPAVR	17	1	1	A0A0H3N173		1744.96	1.12616e+06	4.11306e+06	7.33053e+06	2.56555e+06	1.05129e+06	1.06349e+07	844374	6.4508e+06	9.89782e+06	2.20163e+06	883651	323054	884291	3.45755e+06	447901	5.62121e+06	2.40418e+06	0	0	0.00033	High	High	High	3.68499	3.39516	3.42977	High	High	High	3.93233	4.04238	4.09817	High	High	High	4.0196	4.21876	3.32537	High	High	High	3.72758
	DTNVTPQAFYEK	14	1	1	A0A0H3N173		1412.67	8.87702e+06	2.09713e+07	2.48657e+07	5.01057e+06	0	0	0	0	7.86265e+07	0	5.35716e+06	2.39812e+06	1.04257e+07	1.231e+07	3308430	1.3391e+07	5.30627e+06	2.84782e+06	0	0.0003797	High		High	3.37914		2.85235	High		High	3.05878		3.12268	High	High	High	3.24285	3.15161	2.72136	High		High	2.72867
	QSAIDNDYVFSIDLTK	18	1	1	A0A0H3N173		1828.9	981000	3.00748e+06	4.86171e+06	1.26953e+06	2691228	8.1028e+06	1.02173e+06	5.32592e+06	9.36317e+06	1.30085e+06	1.03949e+06	768868	2.80267e+06	3.26129e+06	378696	5.17128e+06	2.16205e+06	0	0	8.474e-12	High	High	High	3.29719	2.91494	3.75618	High	High	High	3.75967	3.86249	4.34107	High	High	High	4.34102	4.17687	3.04073	High	High	High	3.11804
	LYANYLANPSLQATENAVSHNGLLK	19	1	1	A0A0H3N173		2701.39	4.15629e+06	1.00656e+07	1.21653e+07	6.74295e+06	0	8.0854e+06	4.87938e+06	6.64717e+06	2.36746e+06	0	2.32237e+06	1.29326e+06	4.70472e+06	6.45566e+06	2.46474e+06	8.40913e+06	3.48841e+06	0	0	0.00767	High	High	High	3.13592	3.44829	2.34172	High	High	High	1.88828	2.53415	2.69195	High	High	High	3.43065	2.3324	2.55574	High		High	2.43203
	AGESVWFGSDVGQSSNR	17	1	1	A0A0H3N173		1782.8	1.60158e+06	3.95537e+06	6.98512e+06	2.2284e+06	2.87345e+06	12979123	3.17971e+06	8.90637e+06	1.4744e+07	3.02122e+06	1.94906e+06	625083	2.88909e+06	3.19448e+06	1.12928e+06	0	0	0	0	3.377e-08	High	High	High	3.10732	4.34816	4.50653	High	High	High	3.31939	4.55613	4.27691	High	High	High	3.29395	4.67557	1.78197	High	High		2.81154
	LSDYVSIINAPTTDKPYNK	21	1	1	A0A0H3N173		2139.08	9.03094e+06	2.65213e+07	30406990	3.78958e+06	4.28204e+06	65631897	0	5.03441e+07	3.70029e+07	8.92397e+06	7.38803e+06	2.56481e+06	1.72339e+07	1.45889e+07	1.19871e+06	1.64794e+07	6.97231e+06	0	0	4.323e-05	High		High	3.07875		2.47928	High	High	High	2.66737	3.32094	3.64562	High	High	High	2.6465	2.56609	2.35152	High	High	High	1.84457
	YLNVEMNR	18	1	1	A0A0H3N173	M6(Oxidation)	1054.5	1.08701e+06	3.72651e+06	4.09681e+06	909252	1.05878e+06	7.22812e+06	2.09592e+06	2.53175e+06	7.63022e+06	563067	245369	825369	2.30063e+06	2.93835e+06	1.75873e+06	3.24446e+06	1.27963e+06	0	0	0.03658	High	High	High	1.95017	1.8411	1.71293	High	High	High	1.88737	1.92145	2.04966	High	High	High	2.46741	1.55263	2.25865	High	High	High	2.19823
	FLLDTPQQDGGQWDMVVALFEK	13	1	1	A0A0H3N173	M15(Oxidation)	2553.22	0	550558	830706	0	262592	3.91779e+06	0	5.01766e+06	5.41551e+06	0	0	0	1.21859e+06	1.07064e+06	0	1.23759e+06	0	0	0	1.079e-08			High			3.61778	High	High	High	3.69901	4.81686	2.82525	High	High		2.85307	4.16259				High
	SFDFAYR	8	1	1	A0A0H3N173		905.416	0	0	1.07108e+06	0	0	2.56479e+06	0	921735	2.29357e+06	0	369799	0	0	953223	0	1.37946e+06	0	0	0	0.01886							High	High	High	2.29735	2.01237	1.88411	High	High		2.12847	1.70241				High
	YGVVPK	13	1	1	A0A0H3N173		662.387	0	2.23198e+06	2.489e+06	0	0	0	0	4.53254e+06	6.55349e+06	1.02261e+06	1.05729e+06	0	1.92342e+06	2.09622e+06	458792	1.85492e+06	236265	243909	0	0.004583			High			1.78178	High	High	High	2.03524	2.30876	1.9755	High	High	High	2.00756	2.32589	1.88728	High	High	High	1.80839
	VENSWGDK	11	1	1	A0A0H3N173		934.427	0	0	9.47861e+06	0	2.03367e+07	21310129	1.88712e+07	2.1876e+07	2.50719e+07	3.59385e+06	0	0	5.59182e+06	5.02866e+06	0	7.81029e+06	2.62549e+06	0	0	0.04542		High	High		2.79193	2.39636		High	High		2.56902	2.63325	High	High		2.66526	2.66678			High	High
	GASPEEVQTQK	3	1	1	A0A0H3N173		1173.58	0	0	0	0	1.69785e+07	0	1.64063e+07	0	0	0	0	0	0	0	0	2.15773e+06	0	0	0	0.01069		High			2.58686																High
	LDYSESLMTHAMVLTGVDLDDNEQPLK	16	1	1	A0A0H3N173	M8(Oxidation); M12(Oxidation)	3066.41	0	0	0	0	0	0	0	0	527796	0	0	0	0	0	0	0	0	0	0	1.166e-05								High			2.56535			High			3.0189
	SVYPESISSSASR	3	1	1	A0A0H3N173		1369.66	0	0	0	0	0	17153547	0	1.16713e+07	0	0	1.90277e+06	0	0	0	0	0	0	0	0	1.295e-08								High			3.27043
	ELNQYLNK	11	1	1	A0A0H3N173		1021.53	4.79411e+06	2.7231e+06	4.71406e+06	0	1.60415e+06	7534029	1.14836e+06	7.47573e+06	9.13929e+06	0	0	0	3.36482e+06	3.39062e+06	0	1.61907e+06	0	0	0.001	0.008629	High	High	High	2.55741	2.26825	2.14065	High	High	High	2.29776	2.7561	2.54278	High	High		2.28045	2.40118				High
	QDAQILR	7	1	1	A0A0H3N173		843.469	479712	0	1.1837e+06	0	0	2.58409e+06	0	0	0	0	264868	0	805560	596202	0	731586	0	0	0.001	0.0863	High		High	1.69862		2.06758			High			1.87828	High			1.81507					High
A0A0H3MV17	Putative 5'-nucleotidase OS=Streptococcus suis (strain BM407) OX=568814 GN=sntC PE=3 SV=1 - [A0A0H3MV17_STRS4]	50.07	1	20	20	329	3.09333e+07	8.9749e+07	5.49808e+07	4.46099e+07	7.43559e+06	1.67011e+07	3.40204e+06	1.5318e+07	9.44567e+06	1.58492e+07	2.10654e+07	2.17904e+07	2.04809e+07	1.10181e+07	1.19429e+07	6.8481e+07	3.67789e+07	4.00443e+07	69.7813	36.62	16	19	114.619	40.22	17	31	77.2032	41.19	16	22	74.0867	35.51	15	21	43.4418	23.72	9	13	55.9702	29.68	12	14	37.1904
	YEAENAQVVIENNPVELNGDR	27	1	1	A0A0H3MV17		2373.12	2.30011e+06	4.84578e+06	0	1.89156e+06	378561	2.0815e+06	477330	2.39771e+06	1.37357e+06	1.95498e+06	2.74679e+06	1.52385e+06	0	1587143	0	1.21198e+07	5.48189e+06	6.1217e+06	0	2.225e-11	High	High	High	5.69504	3.51025	5.02708	High	High	High	5.37398	4.84213	5.71104	High	High		5.13175	5.81232		High	High	High	5.15003
	NVEGVTFTDPVTEVNK	26	1	1	A0A0H3MV17		1748.87	2.18566e+07	1.19538e+08	7.50778e+07	3.87955e+07	3.80834e+06	7.50548e+06	4.04234e+06	1.34235e+07	6.35362e+06	7.62451e+06	1.13955e+07	1.27837e+07	1.39008e+07	5.6037e+06	6.45333e+06	9.77599e+07	3.53924e+07	4.35689e+07	0	0.0003057	High	High	High	5.52504	4.81419	4.77985	High	High	High	5.84197	5.22318	4.779	High	High	High	5.32321	5.22121	5.5958	High	High	High	4.45093
	VENTIVVDAGDAFQGLPISNSTK	19	1	1	A0A0H3MV17		2375.21	7.33762e+06	1.68111e+07	1.22494e+07	1.79233e+07	3.48909e+06	4.16518e+06	3.37726e+06	3.80781e+06	3.01067e+06	4.4889e+06	4.54833e+06	5.31242e+06	5.99866e+06	3404408	3.7563e+06	2.15883e+07	1.03506e+07	1.18736e+07	0	2.01e-14	High	High	High	5.46016	5.71255	5.5321	High	High	High	5.15789	5.43355	5.72011	High	High	High	5.33586	4.88725	5.55307	High	High	High	5.79212
	ETNLGNAVTDAIYAYGQTGFSNK	19	1	1	A0A0H3MV17		2434.14	2.23292e+06	6.74238e+06	3.62598e+06	1.7339e+06	0	2.87137e+06	0	1.55728e+06	0	2.68984e+06	2.85447e+06	0	779652	0	0	4.94621e+06	2.97155e+06	1.25738e+06	0	3.896e-12	High		High	5.40459		5.13205	High	High	High	4.90848	4.75767	3.8181	High	High	High	5.60699	4.24697	4.08867	High	High	High	4.3003
	LLGEASLISAADTK	15	1	1	A0A0H3MV17		1388.76	5.83241e+06	2.33107e+07	1.1431e+07	1.89773e+06	0	0	0	1.85511e+06	0	1.32657e+06	4.917e+06	1.92172e+06	1.32927e+06	0	0	1.79661e+07	1.29117e+07	4.86218e+06	0	1.873e-05	High		High	4.46758		4.54764	High	High		4.83657	4.46631		High			4.73238			High	High	High	3.56492
	TADLSAYEVVNPYSR	16	1	1	A0A0H3MV17		1684.81	2.78503e+06	1.02385e+07	4.75293e+06	1.16699e+06	635386	6.12144e+06	903818	3.59392e+06	4.14923e+06	3.24435e+06	4.6131e+06	1.28037e+06	1.82266e+06	3.05047e+06	1.20949e+06	0	0	0	0	2.852e-13	High	High	High	4.25363	3.93909	3.93246	High	High	High	4.19887	3.80625	3.86301	High	High	High	3.94329	4.41765	3.76293	High	High		3.48853
	VLLIGILNPETGEYDALDLEK	20	1	1	A0A0H3MV17		2315.23	2.79779e+06	1.13961e+07	2.8586e+06	2.20934e+06	2.17314e+06	5.9573e+06	492634	4.07667e+06	4.13805e+06	3.34631e+06	2.87217e+06	1.83946e+06	3955376	3.94324e+06	1.92789e+06	0	0	0	0	2.568e-12	High	High	High	4.00778	3.62315	3.85278	High	High	High	3.78886	4.10901	4.00833	High	High	High	4.76702	3.98011	4.63556	High	High		3.30923
	EEGPSMDSVFAEYLK	20	1	1	A0A0H3MV17	M6(Oxidation)	1717.76	9.7609e+06	2.93858e+07	15791585	9.78637e+06	4.82502e+06	1.62414e+07	0	1.34519e+07	9.53725e+06	1.24591e+07	9.9903e+06	5.25502e+06	5.74112e+06	6.65847e+06	4224688	3.12446e+07	12486512	1.58134e+07	0	0.00127	High		High	3.47653		4.25563	High	High	High	3.19152	3.13288	3.6555	High	High	High	3.85484	3.6475	2.76024	High	High	High	2.8001
	ETLNFPLLSANTYVNGAR	10	1	1	A0A0H3MV17		1980.02	493232	2.89033e+06	1.37213e+06	458359	0	0	0	0	0	0	746797	0	247592	341408	0	1.94959e+06	687789	0	0	0.00026	High		High	3.35799		2.88827	High		High	3.80587		2.48281	High			3.52148			High		High	3.25258
	ANIMNQVGYDAMAVGNHEFDFGMDQAIK	46	1	1	A0A0H3MV17	M4(Oxidation); M12(Oxidation); M23(Oxidation)	3134.36	8.69689e+06	98889413	5.93899e+07	7.71109e+07	3.29724e+06	6.94423e+06	2.26041e+06	1.90787e+07	0	1.90463e+07	13619516	1.33706e+07	2.45561e+06	0	0	6.04435e+07	5.38397e+07	6.00423e+07	0	2.045e-09	High	High	High	3.20985	2.76405	2.23062	High	High	High	3.59953	3.56697	2.63405	High	High		2.85864	2.83188		High	High	High	3.9848
	TYYLATNDFLAAGGDGYTMLGGAR	10	1	1	A0A0H3MV17	M19(Oxidation)	2514.15	0	1.30497e+06	1.10584e+06	0	0	639152	0	0	0	502890	801717	0	440444	485735	0	1.58669e+06	0	0	0	0.0003719	High		High	3.15118		3.21569	High		High	4.90097		3.46895	High			4.50194				High	High
	IAALVDEIK	17	1	1	A0A0H3MV17		971.576	2.46066e+07	2.7758e+07	1.2817e+07	2.03243e+06	0	5.2477e+06	0	4.59427e+06	2.83022e+06	6.38578e+06	1.39024e+07	8.68095e+06	6.42446e+06	4.1112e+06	622868	8.13771e+06	6.54765e+06	1.50186e+06	0	0.008876	High		High	2.9696		2.8241	High	High	High	3.03728	2.71307	2.87592	High	High	High	2.66648	2.68779	2.90384	High	High	High	2.91201
	GSTLAEALSK	13	1	1	A0A0H3MV17		976.531	5.40027e+06	1.29183e+07	4.87935e+06	0	0	3.27944e+06	0	2.89058e+06	0	2.11079e+06	4.84438e+06	2.64088e+06	0	0	921151	5.83869e+06	3.00843e+06	1.54604e+06	0	0.01425	High		High	2.96669		2.63142	High	High		2.67319	2.59122		High		High	3.11582		2.80703		High	High
	AAAVIEEER	21	1	1	A0A0H3MV17		987.511	3.29877e+07	5.08196e+07	3.04748e+07	1.26271e+07	1.36734e+07	2.63563e+07	0	0	1.24461e+07	1.60422e+07	3.16196e+07	3.54456e+07	12944672	1.72864e+07	2.03229e+07	1.94601e+07	2.11047e+07	1.65215e+07	0	0.0001418	High		High	2.89126		2.94493	High	High	High	2.84443	1.9678	2.98767	High	High	High	2.8678	2.81993	2.35472	High	High	High	2.92543
	VFEASTIVDK	15	1	1	A0A0H3MV17		1108.59	35205678	47413088	0	1.07609e+07	0	0	0	11767145	0	8.69974e+06	1.76742e+07	1.65549e+07	34597165	9.10944e+06	9.05244e+06	47239676	16860304	0	0	2.154e-06	High		High	2.87941		3.0503	High	High	High	2.88638	3.22956	2.75139			High			2.82203	High	High	High	1.98881
	VIDEVEAR	11	1	1	A0A0H3MV17		930.488	3.87649e+06	0	0	0	0	0	2.78652e+06	2.91211e+06	3.07864e+06	0	2.45687e+06	1.86732e+06	4.80061e+06	2.58304e+06	0	5.76086e+06	3.00064e+06	2.45415e+06	0	0.0001615	High	High	High	2.86032	2.21529	2.65732		High	High		2.98079	2.49392		High			2.41265				High
	TPTVVGDEFVVIGVTTPETATK	18	1	1	A0A0H3MV17		2261.19	0	8.0919e+06	2.35544e+06	8.81727e+06	0	0	0	0	0	0	945855	1.33908e+06	1.2025e+06	0	0	1.41717e+07	5.40344e+06	8.58058e+06	0	0.0009411			High			4.847	High			5.9838			High			5.14756			High		High	6.72428
	TSLAVTNGGGLR	4	1	1	A0A0H3MV17		1145.62	0	1.61507e+07	0	457212	0	0	0	0	0	2.83817e+06	0	0	0	0	0	0	2.54753e+06	0	0	0.06493							High			2.99784									High	High		2.81227
	GDIIAVLPFGNIVSQITVTGQQIYDMFTK	1	1	1	A0A0H3MV17	D25(Phospho)	3248.62	0	0	1.50022e+06	0	0	0	0	0	0	0	0	0	0	0	0	0	0	0	0.005	0.1829													High			1.65192
	VIVIDGHSHTVEATTYGDNVTYNQTGSYLNNIGK	1	1	1	A0A0H3MV17		3680.75	0	0	0	0	0	0	0	0	0	0	0	0	0	0	0	0	0	0	0.009	0.1728
A0A0H3MSY2	DNA-directed RNA polymerase subunit alpha OS=Streptococcus suis (strain BM407) OX=568814 GN=rpoA PE=3 SV=1 - [A0A0H3MSY2_STRS4]	50	1	14	14	162	5948242	6.94239e+06	7.29012e+06	2.85223e+06	1.57672e+07	1.71843e+07	7.41307e+06	9.60736e+06	1.28718e+07	2.23479e+06	2.40844e+06	1.86143e+06	8.53486e+06	5.83221e+06	4.77889e+06	7.0238e+06	2.36589e+06	1.86792e+06	17.1834	23.08	7	9	21.139	26.6	8	8	33.4927	35.26	10	15	19.3919	30.13	8	9	21.6354	30.13	8	9	23.5062	35.26	10	11	18.1962
	VNYQVEPAR	11	1	1	A0A0H3MSY2		1075.55	1.17711e+06	0	0	431378	0	6.74464e+06	0	1.28771e+06	0	530689	1.12766e+06	394699	3.06817e+06	3.17556e+06	0	0	1.26816e+06	1.3419e+06	0	8.08e-06	High		High	2.92953		3.31236		High	High		2.80678	3.30096							High	High		2.40141
	EDVMQIILNIK	19	1	1	A0A0H3MSY2	M4(Oxidation)	1331.72	854440	650491	1.24955e+06	1.13643e+06	1.80795e+06	1.77175e+06	1.03145e+06	3.06608e+06	1.72165e+06	391427	273150	142667	1.46602e+06	0	0	1.70854e+06	0	0	0	0.0005471	High	High	High	2.87932	3.2569	2.98641	High	High	High	3.50438	3.46706	2.94419	High	High	High	3.27808	3.42062	1.91379	High	High	High	3.31715
	MIEFEKPTITK	24	1	1	A0A0H3MSY2	M1(Oxidation)	1352.71	5.97311e+06	7.85625e+06	7057935	841918	1.10354e+07	2.40933e+07	8.28332e+06	1.41505e+07	1.53257e+07	3.09989e+06	0	0	7.17139e+06	6.1449e+06	1.84174e+06	4.93471e+06	2.38151e+06	417393	0	0.0006803	High	High	High	2.66321	2.42599	2.59981	High	High	High	2.90634	3.06882	2.95763	High	High	High	2.68614	3.04584	2.20713	High	High	High	2.70432
	VLLASLPGAAVTSIK	15	1	1	A0A0H3MSY2		1439.89	1.50223e+06	1.4392e+06	2.01281e+06	0	0	4406724	0	1.90061e+06	1.64337e+06	453559	659266	0	1.87812e+06	1.31044e+06	0	2.82049e+06	361417	0	0	7.568e-08	High	High	High	1.93653	1.95806	2.81416	High	High	High	2.94835	3.21464	2.9598	High	High		3.62738	3.08227			High	High
	AVLTVNSGR	17	1	1	A0A0H3MSY2		916.521	4.21395e+06	4.62977e+06	6.33501e+06	854210	12959641	1.38806e+07	1.06811e+07	7.53294e+06	1.1214e+07	1.35495e+06	2.34593e+06	1.55141e+06	8.63835e+06	5.44075e+06	3.56834e+06	4.58583e+06	1.39457e+06	0	0	0.09338	High	High	High	1.85739	2.37577	1.99789	High	High	High	2.03031	1.77129	2.31063	High	High	High	2.041	2.10528	1.98001	High	High	High	1.96122
	FVIEPLER	13	1	1	A0A0H3MSY2		1002.56	1.13009e+06	1.77297e+06	2.10766e+06	0	0	4.88825e+06	0	1.24069e+06	3.05615e+06	478265	1.38702e+06	0	967495	2.20565e+06	0	2.50448e+06	1.07146e+06	226628	0	0.004092	High		High	1.57096		1.91462	High	High	High	1.99663	1.98984	2.20233	High	High		2.34531	2.35503			High	High
	GYGTTLGNSLR	7	1	1	A0A0H3MSY2		1138.59	0	1.69791e+06	1.43314e+06	0	0	1.95371e+06	0	0	0	0	1.12859e+06	0	0	863336	0	1.2554e+06	587143	0	0	0.004516							High		High	3.20272		2.79596	High			3.35725					High
	LADLGLGLK	2	1	1	A0A0H3MSY2		899.554	0	353191	699804	0	0	0	0	0	0	0	0	0	0	0	0	0	0	0	0	0.02782							High			2.23035			High			2.52655
	AGINTVFDLTEK	10	1	1	A0A0H3MSY2		1307.68	0	0	6.17949e+06	4.45174e+06	512414	1.05108e+06	0	0	0	0	0	0	0	0	0	6816291	3.32159e+06	2.02913e+06	0	8.034e-05													High			2.97109			High		High	2.92463
	IDGVLHEFDTVPGVR	19	1	1	A0A0H3MSY2		1653.86	0	0	934445	379422	5.7803e+06	2.1587e+06	3.27482e+06	5.01821e+06	0	0	0	0	1.44558e+06	355674	1.07445e+06	1.37065e+06	0	0	0	0.001416		High	High		3.50938	2.2668		High	High		3.3535	3.1452	High	High	High	2.23306	2.4656	2.93211	High		High	1.54647
	DDAPVGTLAVDSIYTPVK	5	1	1	A0A0H3MSY2		1860.96	0	0	0	0	561082	0	528351	494307	519573	0	0	0	0	0	0	0	0	0	0	1.073e-07		High			2.15392			High			3.08885			High			2.82112		High			1.69649
	GYVPAEDNK	4	1	1	A0A0H3MSY2		992.467	0	0	0	0	6.98006e+06	0	0	7.1386e+06	4.81924e+06	0	0	0	4.35869e+06	0	0	0	0	0	0	0.002728			High			2.05777		High			2.1619			High			2.31106
	VGSNDGFDK	15	1	1	A0A0H3MSY2		938.42	7.65767e+06	8.34114e+06	8.47742e+06	2.96852e+06	2.33066e+07	1.35789e+07	0	0	1.20757e+07	2249549	3.49237e+06	3.63818e+06	9.79484e+06	5.91098e+06	8.92658e+06	9.32041e+06	0	2.23273e+06	0.001	0.004235	High		High	2.39135		2.44399	High		High	2.31996		2.33632	High	High	High	2.06925	2.26794	2.24477	High	High	High	2.39007
	TIEELDLSVR	1	1	1	A0A0H3MSY2		1174.63	0	0	0	0	0	0	0	0	0	0	0	0	0	0	0	0	0	0	0.008	0.2729
A0A0H3MSU1	Phenylalanine--tRNA ligase beta subunit OS=Streptococcus suis (strain BM407) OX=568814 GN=SSUBM407_0138 PE=3 SV=1 - [A0A0H3MSU1_STRS4]	49.76	1	8	8	82	2.45512e+06	2.77315e+06	3.58684e+06	765783	6.72731e+06	9.56825e+06	6.22721e+06	1.0471e+07	1.18149e+07	2.08948e+06	773413	1.03513e+06	3.27733e+06	2.52474e+06	2.61826e+06	2.24177e+06	904619	630350	10.9799	23.67	4	4	13.7535	32.85	5	6	15.9219	36.23	6	6	2.85141	10.63	2	2	14.3606	27.54	4	4	26.2275	45.89	7	8	14.1061
	EGFTESLVNDNAPK	17	1	1	A0A0H3MSU1		1520.72	3225502	3.39486e+06	3.59121e+06	765546	8.05411e+06	1.08973e+07	7.04816e+06	1.56885e+07	1.48504e+07	2.74968e+06	0	960152	4.28339e+06	2.82048e+06	2.92687e+06	3.0284e+06	1.07143e+06	656320	0	3.851e-11	High	High	High	4.25988	3.81838	3.14649	High	High	High	3.63264	3.86417	2.95904	High	High	High	3.43504	3.73947	3.27084	High	High	High	2.85141
	TIVALPGAMMPSGSLIFPGK	7	1	1	A0A0H3MSU1	M9(Oxidation); M10(Oxidation)	2019.06	284121	0	0	0	0	3.63587e+06	0	0	2.47813e+06	644898	170647	0	0	804077	0	0	0	0	0	4.062e-11	High			3.20701					High			3.28553		High			4.74373			High
	VFLEETGK	18	1	1	A0A0H3MSU1		922.487	3.13904e+06	3.37302e+06	4.51529e+06	766021	1.0206e+07	1.08838e+07	9.53462e+06	1.23508e+07	1.42825e+07	2.5711e+06	1.3301e+06	1.11011e+06	4.66849e+06	3.51e+06	3.64374e+06	2.55634e+06	737808	0	0	0.004747	High	High	High	1.68854	2.04346	2.01197	High	High	High	1.93428	2.40807	1.95769	High	High	High	1.83039	2.24642	2.29706	High	High	High	1.49968
	TVQIVAGAPNAAQGLK	10	1	1	A0A0H3MSU1		1537.87	0	1.55156e+06	2.65402e+06	0	707488	6.92365e+06	1.07543e+06	3.37371e+06	6.31176e+06	947649	0	0	0	1.24375e+06	433545	0	0	0	0	1.695e-07		High			3.60276		High	High	High	4.19991	4.32017	3.85509	High	High	High	3.88488	4.44753	3.03484		High
	GIIELDDSAVVGEAFDPAK	15	1	1	A0A0H3MSU1		1945.97	0	851936	1365839	0	1921788	1.68967e+06	2.09885e+06	1.88737e+06	2.16657e+06	812389	310641	0	880113	851456	1.28418e+06	907816	0	604381	0	0.0002897		High	High		4.6415	4.04607	High	High	High	2.36649	4.44781	4.43501	High	High	High	4.41094	5.23042	5.2409		High	High
	ELALPNAPQVR	7	1	1	A0A0H3MSU1		1207.68	0	0	872741	0	0	2.71032e+06	0	0	1.47778e+06	0	312017	0	0	721080	0	0	0	0	0	0.0004113			High			2.06393	High		High	1.55937		2.64264	High	High		2.3606	2.20805
	MIFTYNK	7	1	1	A0A0H3MSU1	M1(Oxidation)	932.455	1.0008e+06	0	638459	0	0	1.81128e+06	0	0	1.24224e+06	0	678122	0	0	1.02155e+06	0	1.14056e+06	0	0	0.001	0.01352	High			1.82443					High			1.95732	High	High		1.41618	1.76631				High
	GQAVQFER	1	1	1	A0A0H3MSU1		934.473	0	0	0	0	0	0	0	0	0	0	0	0	0	0	0	0	0	0	0.008	0.2062																					High
A0A0H3MT52	10 kDa chaperonin OS=Streptococcus suis (strain BM407) OX=568814 GN=groES PE=3 SV=1 - [A0A0H3MT52_STRS4]	49.46	1	4	4	73	1.24612e+07	1.18523e+07	2.01845e+07	2.84646e+06	6.25242e+06	2.68047e+07	5.72706e+06	5.39635e+07	7.82357e+07	1.04302e+07	6.82089e+06	3.03843e+06	6.80165e+06	1.15094e+07	4.25406e+06	1.34763e+07	2.65175e+06	2.4789e+06	12.9523	40.86	3	4	12.0524	40.86	3	4	14.9198	40.86	3	5	11.8907	40.86	3	4	10.1553	40.86	3	4	12.7664	40.86	3	4	11.3494
	EQTVGGFVLAGASQEK	22	1	1	A0A0H3MT52		1620.82	8654657	1.21252e+07	1.85206e+07	2.831e+06	2.56632e+06	13753354	2.78517e+06	3.98718e+07	4.72619e+07	7.69779e+06	3.48649e+06	2.09848e+06	4.97863e+06	6.42281e+06	2.22988e+06	1.54023e+07	3.75848e+06	3.36328e+06	0	0.0001264	High	High	High	4.15171	4.43933	3.87949	High	High	High	4.3043	4.39208	4.38167	High	High	High	4.55095	4.29974	3.75643	High	High	High	4.62657
	EASVLAIGQGIR	18	1	1	A0A0H3MT52		1213.69	1.82025e+07	20334899	2.39352e+07	2.58576e+06	1.17132e+06	3.1308e+07	1.47773e+06	6.90689e+07	7.768e+07	1.17078e+07	9.20198e+06	3.23834e+06	1.14406e+07	1.44378e+07	1.84558e+06	1.31341e+07	3.73806e+06	1.59451e+06	0	0.001412	High	High	High	3.93726	3.86403	3.1143	High	High	High	4.02135	3.74329	3.96035	High	High	High	4.24374	3.58395	4.1583	High	High	High	4.22401
	DGDQNVHIIR	32	1	1	A0A0H3MT52		1166.59	1.05264e+07	3.09687e+06	1.80976e+07	3.12261e+06	1.50196e+07	3.53529e+07	1.29183e+07	5.29497e+07	109765107	1.18849e+07	7.77418e+06	3778470	3985710	13667716	8.6867e+06	1.18925e+07	458702	0	0	1.227e-06	High	High	High	2.65314	3.04601	1.77478	High	High	High	1.60351	2.88983	2.88819	High	High	High	2.72421	3.08474	2.76764	High	High	High	3.04015
	MLKPLGDR	1	1	1	A0A0H3MT52	M1(Oxidation)	945.518	0	0	0	0	0	0	0	0	0	0	0	0	0	0	0	0	0	0	0.003	0.05272														High			2.09971
A0A0H3MXP1	Elongation factor P OS=Streptococcus suis (strain BM407) OX=568814 GN=efp PE=3 SV=1 - [A0A0H3MXP1_STRS4]	49.19	1	6	6	113	1.12358e+07	1.96336e+07	3.99808e+07	1.66394e+07	5.19697e+07	6.21353e+07	4.78392e+07	5.71517e+07	8.94975e+07	2.08121e+07	7.10117e+06	6.3966e+06	1.67829e+07	1.65919e+07	1.78777e+07	2.35196e+07	1.06227e+07	7.69505e+06	17.2138	43.24	5	5	16.1757	43.24	5	5	25.4091	43.24	5	9	14.2287	43.24	5	6	11.4019	30.81	3	4	28.234	43.24	5	9	15.3136
	EELLYILENSEVK	15	1	1	A0A0H3MXP1		1578.82	2.63925e+06	2.76018e+06	4.27922e+06	2.41739e+06	3.59796e+06	3.39629e+06	1917276	9.15756e+06	6.66287e+06	982857	621790	347620	5.39251e+06	1.83622e+06	1.32994e+06	0	0	0	0	0.0007578	High	High	High	4.89826	4.19497	4.75913	High	High	High	5.17864	4.62427	4.88951	High	High	High	4.80143	5.06167	5.20015	High	High		4.7618
	LVINTAEGTYVSR	16	1	1	A0A0H3MXP1		1422.76	1.13028e+06	0	214597	1.07319e+06	0	0	0	0	0	2.24458e+06	2.2886e+06	386270	0	3.21973e+06	0	0	0	0	0	4.291e-05	High		High	3.67502		3.30764	High	High	High	2.31708	3.10675	3.58182	High	High		3.37794	2.99644		High	High		3.32941
	TGSTFDTTYRPDEK	28	1	1	A0A0H3MXP1		1617.74	1.39497e+07	1.00042e+07	1.28243e+07	3.55187e+06	2.4594e+07	2.1628e+07	2.16075e+07	3.14845e+07	3.32736e+07	5.65918e+06	3.80055e+06	4.23379e+06	1.51647e+07	8.1294e+06	1.04314e+07	7.30012e+06	2.38501e+06	1.63977e+06	0	0.04823	High	High	High	3.13619	1.73185	3.07892	High	High	High	3.23474	3.28132	2.93937	High	High	High	2.98312	3.20119	3.34357	High	High	High	2.78315
	GATVTGSGKPATMETGLVVNVPDFIEAGQK	36	1	1	A0A0H3MXP1	M13(Oxidation)	2990.51	1.68171e+07	4.41078e+07	9.49151e+07	43631285	1.27717e+08	1.57548e+08	1.17588e+08	1.30813e+08	2.27132e+08	5.31088e+07	1.47031e+07	1.2538e+07	2.97915e+07	3.80648e+07	3.74128e+07	6.07952e+07	2.83223e+07	2.03132e+07	0	0.0006672	High	High	High	3.00411	3.51801	3.47139	High	High	High	3.628	2.96002	3.24369	High	High	High	3.77532	3.99739	2.7482	High	High	High	3.35435
	AGMTFEAEGK	17	1	1	A0A0H3MXP1	M3(Oxidation)	1056.46	2.94074e+06	4.78899e+06	1.22031e+07	2.73507e+06	0	7.22982e+06	4.32209e+06	2.51687e+06	8.08735e+06	3.66845e+06	2.79987e+06	2.418e+06	2.42893e+06	3.5814e+06	5.78871e+06	1.48662e+06	1.16069e+06	1.13224e+06	0	0.002855	High	High	High	2.50021	1.78318	1.54229	High	High	High	1.81724	1.91387	2.30865	High	High	High	2.54195	2.38575	2.50505	High	High	High	1.53042
	VLDASHHKPGK	1	1	1	A0A0H3MXP1		1188.65	0	0	0	0	0	0	0	0	0	0	0	0	0	0	0	2.46343e+06	0	0	0.006	0.1412																					High
A0A0H3MSV6	50S ribosomal protein L2 OS=Streptococcus suis (strain BM407) OX=568814 GN=rplB PE=3 SV=1 - [A0A0H3MSV6_STRS4]	49.1	1	12	12	161	2.04729e+07	8.21278e+07	7.41087e+07	1.71301e+07	2.49656e+07	3.33085e+07	1.37232e+07	1.34442e+07	1.77028e+07	1.05085e+07	1.27628e+07	1.21108e+07	1.30363e+07	3.51245e+06	1.31803e+07	8.40873e+07	3.41364e+07	2.26908e+07	25.0484	35.38	7	9	28.7325	35.38	8	11	40.7314	35.74	8	16	27.1291	29.96	6	9	28.6902	38.27	9	10	38.856	49.1	12	14	22.8423
	NMTSLDFAEITTSTPEK	17	1	1	A0A0H3MSV6	M2(Oxidation)	1900.88	1.09371e+06	3.48912e+07	4.48608e+07	1.4771e+07	0	8.99373e+06	1.19819e+06	0	1.15475e+06	0	1.2923e+06	0	381100	866101	695315	4.65988e+07	3.13901e+07	2.33552e+07	0	9.458e-16	High	High	High	4.77263	4.67754	3.96538	High		High	4.53705		4.0677	High	High	High	4.78856	4.60179	4.2404	High	High	High	5.34803
	AAGASAQVLGQEGK	20	1	1	A0A0H3MSV6		1286.67	5.31828e+06	4.61896e+07	6.70013e+07	1.67716e+07	2.37679e+07	2.86553e+07	1.33936e+07	8.6749e+06	16957273	5.09919e+06	5.76877e+06	4.72865e+06	5.8021e+06	6.62963e+06	8.018e+06	1.44952e+07	1.33922e+07	9.24923e+06	0	0.006077	High	High	High	4.47487	4.22147	2.45383	High	High	High	4.56058	2.48935	4.65576	High	High	High	4.6485	4.23357	4.68328	High	High	High	4.12243
	ATVGTVGNEQHGLVNLGK	35	1	1	A0A0H3MSV6		1793.96	9.96704e+06	4.19388e+07	3.86771e+07	12016870	9.92517e+06	2.10188e+07	4.92114e+06	1.77726e+07	1.15184e+07	5.68943e+06	5.87782e+06	1.88642e+06	1.27101e+07	2.18651e+06	5.44196e+06	3.99068e+07	1.75315e+07	7.4003e+06	0	3.055e-14	High	High	High	4.19774	3.61742	4.47621	High	High	High	4.40022	3.97941	4.10774	High	High	High	4.4935	4.01883	3.73954	High	High	High	4.02064
	GSVMNPNDHPHGGGEGK	35	1	1	A0A0H3MSV6	M4(Oxidation)	1705.74	5.97612e+06	1.33407e+08	4.45609e+07	5.07035e+06	26490884	1.14514e+07	8.90771e+06	7.66075e+06	6.21536e+06	875137	1.31379e+06	1.02937e+06	6.51803e+06	1.7212e+06	7.66353e+06	1.65756e+08	3.64243e+07	35468056	0	0.0033	High	High	High	4.07636	3.85821	4.0524	High	High	High	4.31035	3.92914	3.00167	High	High	High	4.11634	3.62881	4.50324	High	High	High	3.60297
	SANIALVHYTDGVK	6	1	1	A0A0H3MSV6		1487.79	585591	0	0	0	0	3.97512e+06	0	0	0	0	896237	0	0	766976	0	0	1.14378e+06	0	0	2.425e-05	High			2.69367					High			2.51161
	IVSGPEADIK	19	1	1	A0A0H3MSV6		1028.56	4.54754e+07	6.67868e+07	110464059	1.98478e+07	2.4638e+07	5.02515e+07	18868173	1.3885e+07	2.46327e+07	2.07369e+07	2.66417e+07	2.97174e+07	1.98807e+07	0	2.38593e+07	38964007	3.45948e+07	0	0	0.000265	High	High	High	2.14202	2.02668	1.70567	High	High		2.02103	2.44597		High	High	High	2.29302	2.2846	2.57108	High	High	High	2.4494
	DGVEAIVK	6	1	1	A0A0H3MSV6		830.461	0	0	1.20711e+06	0	1.46713e+06	1.30253e+06	1.03206e+06	0	747926	0	0	0	0	0	0	0	0	0	0	0.004678	High	High		1.58572	1.96485								High	High		1.91192	1.68364
	TIEYDPNR	9	1	1	A0A0H3MSV6		1007.48	0	4.14445e+06	8.76304e+06	0	7.962e+06	7.95927e+06	0	0	4.29975e+06	0	2.18401e+06	0	0	0	0	3.11609e+06	3.4457e+06	2.04207e+06	0	0.002295							High			1.5698			High	High		1.85693	1.7919				High
	SLLVALK	2	1	1	A0A0H3MSV6		743.502	0	0	0	0	0	984103	0	0	0	0	0	0	0	0	0	0	0	0	0	0.005513
	AYIIAPK	3	1	1	A0A0H3MSV6		775.472	0	4.81066e+06	0	0	547889	3.24439e+06	0	0	0	0	0	0	0	0	0	0	0	0	0.001	0.0867							High			1.78716
	GLEVGQR	8	1	1	A0A0H3MSV6		758.416	0	0	0	0	0	4.81055e+06	0	0	0	0	1.4467e+06	0	0	0	641486	0	794479	0	0.002	0.161							High			1.42939			High		High	1.50851		1.44605	High			1.51751
	VYKPTTNGR	1	1	1	A0A0H3MSV6		1035.56	0	0	0	0	0	1.34507e+06	0	0	0	0	0	0	0	0	0	0	0	0	0.006	0.07842
A0A0H3MW31	50S ribosomal protein L21 OS=Streptococcus suis (strain BM407) OX=568814 GN=rplU PE=3 SV=1 - [A0A0H3MW31_STRS4]	49.04	1	3	3	123	1.03349e+07	2.16558e+07	1.91709e+07	8.18992e+06	7.53728e+06	4.04939e+07	1.03949e+07	1.77413e+07	1.53945e+07	8.42972e+06	8.31136e+06	5.64043e+06	8.67872e+06	1.18317e+07	5.42624e+06	9.65767e+06	1.50073e+07	7.21135e+06	14.6123	28.85	2	5	21.1379	49.04	3	7	24.891	49.04	3	9	15.0475	49.04	3	6	22.634	49.04	3	9	29.1179	49.04	3	10	15.1815
	VEVGQAIYVEK	56	1	1	A0A0H3MW31		1234.67	1.25623e+07	2.65528e+07	3.17317e+07	1.15985e+07	1.92717e+07	44341614	1.88697e+07	2.50228e+07	3.07598e+07	1.16259e+07	1.03317e+07	8.7595e+06	1.31972e+07	1.60007e+07	1.03432e+07	1.08283e+07	1.58528e+07	1.00021e+07	0	0.002133	High	High	High	3.54705	3.38176	3.31538	High	High	High	3.92523	3.75299	3.6572	High	High	High	4.17684	3.59699	3.39281	High	High	High	3.72186
	TVVGTPLVAGATVVGTVEK	34	1	1	A0A0H3MW31		1798.03	8.10745e+06	1.67588e+07	2.57388e+07	4.78129e+06	3.18398e+06	3.66462e+07	1.91999e+06	1.04597e+07	1.5317e+07	5.23353e+06	6.29097e+06	2.52135e+06	4.16021e+06	7.66262e+06	509226	1.79995e+07	1.41619e+07	4.42056e+06	0	1.5e-11	High	High	High	3.48392	2.86549	3.08066	High	High	High	3.34192	2.66568	2.74597	High	High	High	3.49569	4.29967	2.15744	High	High	High	3.29443
	LNVEAGQEVTFEEVVLVGGEK	33	1	1	A0A0H3MW31		2246.15	0	0	42143.5	0	156175	0	0	0	106724	0	0	0	0	0	0	145264	0	0	0	0.0001095							High	High	High	1.25541	1.91092	1.64773	High	High	High	2.02195	1.74698	2.79831	High	High	High	0.843932
A0A0H3MSN7	50S ribosomal protein L24 OS=Streptococcus suis (strain BM407) OX=568814 GN=rplX PE=3 SV=1 - [A0A0H3MSN7_STRS4]	48.51	1	4	4	62	7.50267e+06	5.46154e+07	7.71571e+07	1.91909e+07	2.80005e+07	2.03669e+07	1.44018e+07	2.41535e+07	1.72585e+07	6.18457e+06	5.09983e+06	9.50207e+06	1.67417e+07	5.24733e+06	1.14932e+07	1.57997e+07	8.97465e+06	4.39975e+06	9.69384	36.63	3	4	25.2324	48.51	4	8	20.2064	48.51	4	6	18.8112	48.51	4	7	7.86481	26.73	2	3	14.458	48.51	4	5	6.47611
	SNSENPQGAIVEK	22	1	1	A0A0H3MSN7		1372.67	1.81945e+07	1.01787e+08	1.54823e+08	4.12315e+07	4.80802e+07	4.26957e+07	2.60803e+07	2.41535e+07	3.07967e+07	6.18457e+06	1.14825e+07	9.50207e+06	1.67417e+07	9.98546e+06	2.24351e+07	0	0	235464	0	5.28e-05	High	High	High	3.81512	3.29245	2.64966	High	High	High	4.20135	2.52769	4.34373	High	High	High	4.21418	4.07279	3.34297	High	High		3.73026
	EAPIHVSNVQVLDK	27	1	1	A0A0H3MSN7		1548.84	3.14056e+06	5.20268e+07	6.86356e+07	1.5116e+07	7.92083e+06	1.41026e+07	2.72331e+06	0	3.72044e+06	0	2.78891e+06	0	0	0	551374	2.84583e+07	1.39705e+07	8.56404e+06	0	0.002113	High	High	High	3.4751	3.18365	1.47709	High		High	3.60778		1.67434	High	High	High	4.15342	2.73158	1.8492	High		High	2.76817
	VIVEGVNIVK	9	1	1	A0A0H3MSN7		1069.66	1.17297e+06	1.00325e+07	8.01288e+06	1.22518e+06	0	4.30251e+06	0	0	0	0	1.02812e+06	0	0	509194	0	3.14118e+06	3.97879e+06	0	0	3.298e-05	High			2.40362			High		High	2.78707		2.79856	High			2.82742			High		High	2.44373
	GVEAVVVTALPK	4	1	1	A0A0H3MSN7		1182.71	0	608666	816079	0	0	704897	0	0	0	0	0	0	0	0	0	0	0	0	0	6.603e-07							High			2.84516			High			2.37283			High			1.91794
A0A0H3MZP9	Putative 4-oxalocrotonate tautomerase OS=Streptococcus suis (strain BM407) OX=568814 GN=SSUBM407_1049 PE=3 SV=1 - [A0A0H3MZP9_STRS4]	48.33	1	2	2	42	1.2152e+06	1.92191e+06	3.08556e+06	415912	8.09961e+06	2.47552e+07	6.24822e+06	5.40322e+06	1.58508e+07	2.6623e+06	1.98723e+06	1.48942e+06	1.56832e+06	4.17444e+06	2.52152e+06	5.81901e+06	3.21078e+06	634983	4.44257	48.33	2	2	5.16597	48.33	2	2	6.59792	48.33	2	4	3.70373	48.33	2	2	5.14779	48.33	2	2	7.02858	48.33	2	3	5.22545
	EAIHVFINDMPEGTYYPQGEMK	25	1	1	A0A0H3MZP9	M10(Oxidation); M21(Oxidation)	2601.16	1.87864e+06	1.95741e+06	3.22114e+06	594846	1.28459e+07	4.06135e+07	9.01923e+06	0	2.39452e+07	4.10461e+06	3.30448e+06	1.48942e+06	1.43283e+06	6.6265e+06	4.51527e+06	9.11143e+06	5039204	0	0	5.28e-05	High	High	High	2.76592	3.54027	2.57165	High	High	High	3.28323	3.23062	3.94089	High	High	High	2.45323	3.46701	2.83105	High	High	High	3.70373
	IDLFEGR	17	1	1	A0A0H3MZP9		849.443	551765	1.88641e+06	2.94999e+06	236978	3.35326e+06	8.89694e+06	3.47722e+06	5.40322e+06	7.75638e+06	1.21999e+06	669985	0	1.70381e+06	1.72238e+06	527769	2.52659e+06	1.38235e+06	634983	0	0.003661	High	High	High	1.67665	1.68519	2.14851	High	High	High	1.88274	1.64569	1.88515	High	High	High	1.75012	2.11338	1.7795	High	High	High	1.26444
A0A0H3MYM8	Streptococcal histidine triad-family protein OS=Streptococcus suis (strain BM407) OX=568814 GN=SSUBM407_0686 PE=4 SV=1 - [A0A0H3MYM8_STRS4]	48.32	1	33	33	524	7.68302e+07	5.23664e+07	5.21e+07	20174844	1.08111e+08	1.28818e+08	1.08923e+08	4.8556e+07	3.29959e+07	2.61115e+07	3.3363e+07	2.9341e+07	5.65281e+07	2.06894e+07	2.68224e+07	1.1903e+08	5.32469e+07	5.11798e+07	115.731	41.61	27	41	79.5637	33.93	22	27	97.9709	38.01	25	31	75.2364	30.82	19	26	89.5063	39.09	24	28	117.591	38.37	25	39	89.0548
	IGPYIANNTENPTDINDPSR	30	1	1	A0A0H3MYM8		2201.05	6.32762e+07	4.29026e+07	5.01645e+07	1.84846e+07	9.83421e+07	1.27808e+08	1.04324e+08	4.37085e+07	3.03115e+07	3.6435e+07	3.52664e+07	3.36241e+07	5.00622e+07	2.65347e+07	2.80913e+07	8.67034e+07	4.83886e+07	5.89743e+07	0	1.486e-12	High	High	High	6.0275	6.00701	5.57353	High	High	High	5.69399	5.97133	5.8704	High	High	High	6.30814	6.37374	6.01325	High	High	High	5.31203
	NIYTPSDDVSNIDLSDYVPVK	17	1	1	A0A0H3MYM8		2354.13	4.04572e+07	1.63081e+07	3.54842e+07	2.48061e+07	5.55251e+07	5.93262e+07	6.53769e+07	3.5888e+07	1.53845e+07	1.88719e+07	1.27101e+07	1.3293e+07	2.84457e+07	1.40546e+07	1.64197e+07	7.90601e+07	0	3.72819e+07	0	7.884e-11	High	High	High	5.72176	5.63998	5.32311	High	High	High	5.41128	5.04773	5.71515	High	High	High	5.54718	4.8096	5.66467	High	High	High	5.43252
	DLNWEDLNIAYPQTLQQK	18	1	1	A0A0H3MYM8		2189.09	6.14898e+06	7.68651e+06	1.1578e+07	8.67327e+06	1.14877e+07	3.06119e+07	1.18541e+07	3.84577e+06	3.091e+06	4.11403e+06	3.30859e+06	2.33972e+06	1.71549e+06	2.66575e+06	1.52848e+06	2.69288e+07	2.16678e+07	1.23574e+07	0	0.0001417	High	High	High	4.55334	4.61616	3.26238	High	High	High	4.47023	4.61964	4.3556	High	High	High	3.76568	4.898	3.18529	High	High	High	4.39318
	EHQSFYADFDNVYR	44	1	1	A0A0H3MYM8		1790.78	5.00495e+06	654009	3.6467e+06	0	530456	6.2114e+06	0	0	0	0	2.69548e+06	675120	5.90674e+06	2.07652e+06	0	8.04659e+06	1.20741e+07	0	0	3.781e-12	High		High	4.45119		3.76453	High		High	3.22666		4.04228	High		High	4.11609		1.86767	High		High	2.36169
	DIVAEDANGYTVR	16	1	1	A0A0H3MYM8		1422.68	1.10421e+07	1.07287e+07	6.51157e+06	2.16267e+06	7.90639e+06	2.82746e+07	1.05001e+07	0	5.24934e+06	5.4496e+06	8.28262e+06	9.69069e+06	7.57129e+06	3.99998e+06	4.714e+06	1.00999e+07	5.24467e+06	0	0	0.00316	High	High	High	4.32224	3.273	3.38559	High		High	4.52477		3.94278	High	High	High	4.01847	3.65456	4.02961	High	High	High	3.69073
	VFNGWNATLPK	6	1	1	A0A0H3MYM8		1246.66	6.06033e+06	0	3.9658e+06	0	0	0	0	0	0	2105932	4.63526e+06	2.09984e+06	0	0	0	0	0	1.85423e+06	0	2.581e-11	High			4.02874									High			3.4417				High
	AGEGGQLQTHLGTSK	41	1	1	A0A0H3MYM8		1483.75	37457292	0	2.58065e+07	6.57348e+06	3.95829e+07	6.27678e+07	4.16954e+07	1.85379e+07	1.44341e+07	6.25849e+06	1.44135e+07	1.5026e+07	2.27572e+07	1.30535e+07	1.53093e+07	4.17841e+07	2.84379e+07	1.91444e+07	0	1.763e-07	High	High	High	3.9568	4.2364	3.70107		High	High		4.04583	4.60897	High	High	High	2.9864	4.52537	4.3929	High	High	High	4.0204
	GLTLNQAGIFPPSLK	16	1	1	A0A0H3MYM8		1555.89	1.56637e+06	4034707	9.42563e+06	0	0	18776416	0	0	0	0	2.11089e+06	0	2.35395e+06	0	0	8.58035e+06	5.74355e+06	1.18637e+06	0	3.54e-09	High		High	3.56897		2.18786	High		High	3.13855		2.89237	High	High		2.98535	2.26086				High
	EDITIDGNYMSVR	18	1	1	A0A0H3MYM8	M10(Oxidation)	1528.69	9.64655e+06	4.57037e+06	5.02419e+06	972292	3.73182e+06	1.99262e+07	3.80682e+06	3.52678e+06	3.09386e+06	1.95309e+06	5.63572e+06	0	3.16499e+06	0	871876	5.84117e+06	4.73787e+06	1.81449e+06	0	1.124e-07	High	High	High	3.36344	3.26518	3.74291	High	High		2.41367	4.00686		High	High	High	3.47255	2.9825	3.12526	High	High	High	2.86182
	DTDYVSATTSLAAFGTTAPR	18	1	1	A0A0H3MYM8		2044.98	5.46186e+06	5.12366e+06	6.02102e+06	7.56777e+06	3.47173e+06	4.13822e+06	3.46267e+06	4.03828e+06	1.10848e+06	0	1.82479e+06	1.57955e+06	0	0	1.66436e+06	20228561	6.78608e+06	8.9106e+06	0	5.427e-06	High	High		3.31723	4.25864		High	High		4.18095	3.25603		High	High	High	4.26249	2.26108	1.97215	High		High	5.35324
	ATESSTAAPIDIPK	19	1	1	A0A0H3MYM8		1400.73	4.56501e+07	2.99538e+07	2.36908e+07	9.04971e+06	8.68271e+07	9.74803e+07	7.29283e+07	4.30199e+07	2.14824e+07	1.14722e+07	2.10522e+07	2.03508e+07	4.75786e+07	1.65785e+07	2.21022e+07	7.2587e+07	3.26797e+07	2.96201e+07	0	0.00346	High	High	High	3.11611	3.59233	3.61728	High	High	High	3.76876	3.50835	3.85309	High	High	High	3.58757	3.52047	3.89412	High	High	High	3.509
	EIDTTKPFESPEDR	36	1	1	A0A0H3MYM8		1663.78	1.88919e+07	9.36069e+06	7.80207e+06	1.91487e+06	2.43936e+07	4.1514e+07	2.34277e+07	1.32666e+07	7.26345e+06	5.12223e+06	8.97868e+06	8.41992e+06	1.39102e+07	4.97381e+06	7.05782e+06	1.60907e+07	6.09315e+06	3.51207e+06	0	1.92e-08	High	High	High	3.05673	2.45499	3.01574	High	High	High	3.30528	3.14138	2.69937	High	High	High	3.04775	2.91388	3.58679	High	High	High	2.64654
	EQGLVVPEPVSSK	21	1	1	A0A0H3MYM8		1368.74	8.89295e+07	5.19917e+07	5.28094e+07	1.72338e+07	1.09053e+08	1.12187e+08	1.12933e+08	5.89396e+07	2.8954e+07	2.06692e+07	2.97102e+07	2.71721e+07	5.55373e+07	1.89552e+07	3.02737e+07	1.2573e+08	56759090	4.32663e+07	0	0.005189	High	High	High	2.9722	2.3096	2.98881	High	High	High	3.17741	2.79859	3.0185	High	High	High	2.99129	2.5769	2.52465	High	High	High	2.27026
	QIEDEYVFDPK	14	1	1	A0A0H3MYM8		1382.65	2.54387e+06	2.40237e+06	1.17022e+06	699510	4.0228e+06	8.18135e+06	0	0	0	0	2.21513e+06	0	2.5147e+06	810296	1.52826e+06	2.59819e+06	1.05471e+06	930264	0	4.821e-08	High	High	High	2.90565	2.4643	2.1716	High		High	2.48684		2.4991	High		High	2.30374		2.58657	High		High	2.36912
	DYEFIEFR	19	1	1	A0A0H3MYM8		1118.51	9.61047e+06	2.3646e+06	5.40399e+06	4.1899e+06	5.97743e+06	1.37949e+07	5.48227e+06	4.75065e+06	3.84874e+06	3.46313e+06	4.82695e+06	2.67028e+06	8.30064e+06	2.56055e+06	2.67839e+06	1.44313e+07	6.23707e+06	5.67191e+06	0	0.01841	High	High	High	2.706	2.65272	2.42651	High	High	High	2.51701	2.70086	2.14699	High	High	High	2.97564	2.78165	2.17974	High	High	High	2.71629
	IDPSLPDDPER	17	1	1	A0A0H3MYM8		1253.6	7.8285e+07	6.22049e+07	5.33263e+07	1.67808e+07	116937815	1.4646e+08	1.09512e+08	0	3.9722e+07	2.12302e+07	3.51124e+07	0	6.39848e+07	0	0	1.44657e+08	5.45929e+07	5.1299e+07	0	6.119e-07	High	High	High	2.69605	2.48863	2.13256	High			1.85631			High	High		1.82618	2.29103		High	High	High	2.18981
	AGFIYFVK	11	1	1	A0A0H3MYM8		944.522	1.04567e+07	2.4301e+06	5.02155e+06	610142	0	4.42635e+06	0	0	0	0	4.10786e+06	663457	2.26526e+06	1.79274e+06	0	6.014e+06	3.38115e+06	0	0	0.006687	High		High	2.5672		2.42624	High		High	2.65373		2.53674	High			2.50849			High		High	2.57525
	YRPEGLQDIK	12	1	1	A0A0H3MYM8		1218.65	1.42614e+07	7.94353e+06	8.5706e+06	0	1.81359e+07	0	2.22323e+07	2.52016e+06	0	0	0	6.89852e+06	2.33608e+06	5.55941e+06	0	6.92618e+06	9.42504e+06	0	0	0.02813	High	High	High	2.48895	2.87029	1.48548	High	High	High	2.13942	2.1803	2.26387	High			2.40548					High
	ELNLEPSR	17	1	1	A0A0H3MYM8		957.499	1.1373e+07	5.25116e+06	5.4439e+06	739608	14380135	1.73995e+07	4.89261e+06	2.76851e+06	3.50761e+06	2.62115e+06	7.38914e+06	0	7.06113e+06	3.33973e+06	2.52135e+06	7.34784e+06	4.0953e+06	0	0	0.002816	High	High	High	2.30144	2.33157	2.06962	High	High	High	2.40934	2.34335	2.74829	High	High	High	2.22271	2.58512	2.76262	High	High	High	2.06034
	AQPEVENTEYQTK	18	1	1	A0A0H3MYM8		1536.72	3.77948e+07	1.81998e+07	2.08277e+07	0	6.33707e+07	7.80835e+07	6.66879e+07	2.45725e+07	1.9269e+07	1.51522e+07	2.05487e+07	2.72267e+07	0	1.00577e+07	20735356	21654353	1.28727e+07	1.22472e+07	0	0.0006212	High	High		2.26864	2.88481		High	High	High	3.02615	2.97371	2.26235	High	High	High	3.23847	3.4455	3.45798		High	High
	YSAIANGR	9	1	1	A0A0H3MYM8		851.437	9.61996e+06	0	6.74462e+06	0	0	1.2491e+07	6.14079e+06	0	0	0	4.46368e+06	2.40736e+06	0	0	0	1.25984e+07	7.83316e+06	3.59515e+06	0	0.003663	High	High		2.05232	1.87966								High			2.01376					High
	DGETLEQR	17	1	1	A0A0H3MYM8		947.44	1.58959e+07	9.88398e+06	1.00736e+07	3.31737e+06	2.68054e+07	2.36086e+07	2.42788e+07	6.95137e+06	5.7337e+06	3.84299e+06	9.95619e+06	0	4.03307e+06	5.14239e+06	7.48815e+06	7.64705e+06	8.98185e+06	5.82836e+06	0	0.001411	High	High	High	1.87696	1.92899	2.03586	High	High	High	2.41998	2.12732	2.33314	High	High	High	2.44523	2.43039	2.1367	High	High	High	2.24479
	DYTKPVIPNVAWDTPILEDTVYDIHFDK	10	1	1	A0A0H3MYM8		3304.63	0	0	0	0	0	0	0	1.51017e+06	0	0	0	0	7.67045e+06	0	0	5.67057e+06	0	0	0	0.0001998	High		High	1.87172		3.46465		High			1.80181										High
	QLVYGPFYTEGSTENLTR	18	1	1	A0A0H3MYM8		2075	0	3.19932e+06	6.61152e+06	0	1.28464e+07	3.96622e+07	12860635	640849	2.82767e+06	2.12784e+06	2.89769e+06	1.03051e+06	685611	2.28163e+06	0	5.02127e+06	8.34722e+06	2.26057e+06	0	0.003336		High	High		4.94205	3.60307	High	High	High	4.10246	3.7602	4.15966	High	High		4.44256	4.10711		High	High	High	4.39466
	TETVNLAIEK	8	1	1	A0A0H3MYM8		1117.61	0	0	0	7.27584e+06	4.41398e+07	1.05144e+08	0	0	0	0	0	0	0	1.64645e+07	0	4.53531e+07	3.23449e+07	2.1928e+07	0	0.04317			High			2.83659			High			2.62056							High		High	2.68686
	NYVALAFR	2	1	1	A0A0H3MYM8		953.523	0	0	0	0	0	0	0	0	0	0	0	0	0	0	0	2.63629e+06	1.55681e+06	0	0	0.00388																					High
	SSTEEEPSEDFIFP	10	1	1	A0A0H3MYM8		1613.68	933351	0	0	0	1.9859e+06	3.46844e+06	2.4357e+06	0	0	0	632958	528003	717048	0	848994	0	1.10558e+06	1.22799e+06	0.001	0.1246	High	High	High	2.05241	2.63337	1.97717									High			2.83081
	TVVYLVR	10	1	1	A0A0H3MYM8		849.519	6.28523e+06	2.65881e+06	4.11188e+06	0	0	7.35556e+06	0	0	0	0	2.53815e+06	0	5.04366e+06	2.64233e+06	0	6.7014e+06	4.19292e+06	0	0.001	0.06954	High		High	1.49099		1.85923	High		High	1.59961		1.58696	High			1.97707					High
	TVITGGEK	5	1	1	A0A0H3MYM8		804.446	0	0	0	0	0	0	0	6.2112e+06	0	0	3.22718e+06	0	7.41526e+06	1.09101e+06	0	0	5.66835e+06	0	0.001	0.01084			High			1.63649		High	High		1.9509	1.66442
	LDYLAK	11	1	1	A0A0H3MYM8		722.408	1.39013e+07	6.7623e+06	0	0	6.40339e+06	2.06188e+07	6.81861e+06	0	547554	0	5.86574e+06	6.20177e+06	0	3.59255e+06	0	7.30674e+06	3.20334e+06	0	0.002	0.01224	High	High		1.66831	1.34937		High		High	1.25711		1.52396		High			1.55921				High
	LNGEIR	3	1	1	A0A0H3MYM8		701.394	0	0	0	0	0	0	0	0	0	0	0	0	0	0	0	1.51102e+06	686867	558580	0.002	0.06704																					High
	SDLTWK	12	1	1	A0A0H3MYM8		749.383	3.86268e+07	0	20310934	0	2.46405e+07	0	2.58081e+07	1.22205e+07	9.21779e+06	0	9.50675e+06	0	2.1394e+07	0	9.93867e+06	3.08061e+07	1.63582e+07	1.46329e+07	0.003	0.02461	High	High	High	2.07668	1.87495	1.90051		High			1.81285		High	High	High	1.90791	2.26509	2.08791			High
	VYYLVR	1	1	1	A0A0H3MYM8		812.468	0	0	0	0	0	0	0	0	0	0	0	0	0	0	0	0	369415	0	0.003	0.02396
A0A0H3MX35	Dihydrolipoyl dehydrogenase OS=Streptococcus suis (strain BM407) OX=568814 GN=acoL PE=3 SV=1 - [A0A0H3MX35_STRS4]	48.29	1	19	21	335	1.23559e+07	1.02005e+07	1.31537e+07	7.48268e+06	1.67416e+07	3.32881e+07	1.47332e+07	3.28977e+07	3.60213e+07	1.55455e+07	7.02408e+06	5.17505e+06	1.26564e+07	8.99951e+06	7.51454e+06	9.2231e+06	5.71526e+06	4.16454e+06	60.0067	35.49	16	19	40.9228	27.99	13	14	61.5304	36.18	16	21	46.6233	31.91	13	16	64.6636	27.13	11	19	75.72	34.3	15	22	57.1842
	VPQLAGLENLNLELDR	14	1	1	A0A0H3MX35		1793.98	2.69678e+06	2.37071e+06	5.9698e+06	728171	0	4.65033e+06	0	2746226	3.06073e+06	1.33702e+06	1.89251e+06	0	3.45435e+06	2.99151e+06	0	6.58619e+06	2.39431e+06	0	0	7.216e-07	High		High	5.10368		5.205	High	High	High	4.73114	5.08439	5.08733	High	High		5.10436	4.52846		High	High	High	4.35315
	VTIFNGLGQVNPDK	17	1	1	A0A0H3MX35		1501.8	7.58924e+06	2828445	6.12487e+06	536079	489289	1.34137e+07	0	1.6161e+07	1.30606e+07	5.9762e+06	4.7024e+06	1.70763e+06	5.56199e+06	3793554	0	7.65361e+06	2.16606e+06	564608	0	5.733e-14	High		High	4.51192		3.25519	High	High	High	3.31985	4.22829	3.64735	High	High	High	4.20934	2.80752	2.62714	High	High	High	2.08859
	LGVDMQEGEIIEWK	82	2	2	A0A0H3MX35;A0A0H3N1I5	M5(Oxidation)	1662.8	2.49248e+06	531844	8.99464e+06	1.12126e+07	1.10069e+07	1.23045e+06	1.13385e+07	20888957	1.61561e+07	1.05728e+07	4.04984e+06	3.23669e+06	3.26373e+06	3.74984e+06	4.73451e+06	5.63871e+06	3.86634e+06	4.57789e+06	0	1.472e-09	High	High	High	4.3922	4.1779	3.93305	High	High	High	3.51835	5.28846	4.55646	High	High	High	4.73097	3.92934	4.27955	High	High	High	4.21175
	VNEYQETSIPGIYAPGDVNGTK	24	1	1	A0A0H3MX35		2352.13	1.00234e+06	0	2.44576e+06	1.47688e+06	3.13853e+06	5.71434e+06	2.8416e+06	1.02959e+07	7.41295e+06	3.14898e+06	887487	947314	2.05407e+06	1.25099e+06	1.79394e+06	2.83585e+06	782171	824553	0	0.000263	High	High	High	4.27296	3.68505	3.46925		High	High		4.3359	3.08849	High	High	High	3.85579	4.018	3.57864	High	High	High	2.34212
	GINLASTNYTVDMDK	17	1	1	A0A0H3MX35	M13(Oxidation)	1657.77	9.00474e+06	0	6.06059e+06	756756	5.57943e+06	1.75702e+07	3.80269e+06	30571220	2.1019e+07	5.96249e+06	3.69005e+06	2.63999e+06	1.02956e+07	3.77239e+06	1.89335e+06	6.67133e+06	1.48806e+06	953143	0	5.442e-15	High	High	High	4.23096	3.99952	4.16621		High	High		4.67192	3.96974	High	High	High	4.34683	4.64055	4.05525	High	High	High	2.74984
	LDFTPAAVYTHPEIAMVGLTEDQAIEK	18	1	1	A0A0H3MX35	M16(Oxidation)	2975.47	5.27638e+06	6.87151e+06	0	8.78372e+06	1.25777e+07	2.39142e+07	1.00064e+07	3.12585e+07	3.5139e+07	1.82673e+07	3.80178e+06	3.84351e+06	8.34913e+06	7.63032e+06	6.35116e+06	1.23617e+07	8.6552e+06	4.96981e+06	0	4.607e-06	High	High	High	3.69837	4.1727	4.05202	High	High	High	2.36723	4.56979	4.12525		High	High		3.53667	4.38869	High	High	High	5.40415
	LVLTSDDILDLR	18	1	1	A0A0H3MX35		1372.77	1.57062e+06	2.42979e+06	5.76817e+06	1.53258e+06	3.22374e+06	8.58337e+06	1.8584e+06	9.89484e+06	1.32448e+07	4.13599e+06	1.20981e+06	1.07231e+06	3.35859e+06	2.58085e+06	1.11605e+06	4.6673e+06	2.26044e+06	880770	0	0.001519	High	High	High	3.4114	3.49332	3.59551	High	High	High	3.71379	3.73833	3.61813	High	High	High	4.11671	3.97917	3.68387	High	High	High	3.75578
	LNDGSEIVSEK	18	1	1	A0A0H3MX35		1190.59	1.22272e+07	1.02844e+07	1.26788e+07	2.45177e+06	2.66401e+07	3.5449e+07	2.28548e+07	36863487	3.86991e+07	1.22766e+07	6.62843e+06	5.73296e+06	1.34442e+07	9.54786e+06	1.1458e+07	7653947	4.62425e+06	2.94593e+06	0	1.415e-05	High	High	High	3.27828	3.06307	2.86168	High	High	High	3.06904	2.86103	3.3139	High	High	High	3.06963	3.31356	3.11684	High	High	High	3.03693
	AAGLEVPATPAAAPQAPK	15	1	1	A0A0H3MX35		1659.9	1.58357e+07	1.34455e+07	1.77876e+07	2.07884e+06	5.64731e+06	4.05011e+07	6.86288e+06	2.49279e+07	3.42258e+07	1.60925e+07	9.20107e+06	5.93938e+06	8.86597e+06	9.82036e+06	4.08032e+06	0	0	0	0	1.092e-08	High	High	High	3.18857	3.57191	3.85638	High	High	High	3.54056	2.55638	4.14222	High	High	High	4.25513	3.90413	3.25133	High	High		2.37397
	INIPGIDSK	20	1	1	A0A0H3MX35		956.542	6.83219e+06	6.39297e+06	8.52285e+06	1.31155e+06	4.87451e+06	2.12758e+07	4.42217e+06	2.43742e+07	2.2359e+07	9.77993e+06	4.0455e+06	3.4866e+06	6.02801e+06	5.3652e+06	2.94282e+06	4.8481e+06	2.73809e+06	0	0	4.673e-05	High	High	High	2.56913	2.02146	1.53495	High	High	High	2.31234	2.36479	1.85252	High	High	High	1.95558	2.41333	1.98792	High	High	High	1.87637
	TLTGGVQGLLK	12	1	1	A0A0H3MX35		1086.65	3.85563e+06	3.08818e+06	4.50404e+06	534792	0	8.13315e+06	0	0	0	3.03738e+06	3.29849e+06	725850	1.28817e+06	3202671	0	3.30012e+06	1.57474e+06	0	0	0.005661	High		High	2.45275		1.74096	High		High	2.30006		2.54722	High			1.49715			High	High	High	1.74275
	NAEILDGLK	18	1	1	A0A0H3MX35		972.534	5.82126e+06	4.42585e+06	5.12098e+06	899923	1.70717e+06	1.28949e+07	1.58444e+06	1.31979e+07	1.29972e+07	4.01581e+06	3.36085e+06	2.51214e+06	4.34602e+06	4.09285e+06	1.92445e+06	4.04983e+06	2.27898e+06	0	0	6.837e-05	High	High	High	2.44116	2.41355	2.67207	High	High	High	2.47572	2.62797	2.4702	High	High	High	2.46468	2.78468	2.41636	High	High	High	2.06817
	SIILATGSK	16	1	1	A0A0H3MX35		889.536	8.31708e+06	5.66606e+06	8.40745e+06	871640	0	1.78369e+07	0	1.46672e+07	1.93929e+07	6.49809e+06	5242725	3.85282e+06	7.25105e+06	5.90917e+06	2.30711e+06	5930528	2.93537e+06	1.25156e+06	0	0.02858	High		High	2.37893		2.25762	High	High	High	2.57338	2.53788	2.42378	High	High	High	2.40155	2.41089	2.26621	High	High	High	1.88426
	EVSVELQK	15	1	1	A0A0H3MX35		931.51	3.79215e+06	3952298	4.88474e+06	0	2.97151e+06	1.166e+07	1.48849e+06	1.13203e+07	1.15292e+07	0	0	1.99623e+06	5.0902e+06	3.6448e+06	2.65662e+06	3.30181e+06	1.61566e+06	481806	0	0.0009519	High	High	High	2.03775	1.62313	1.48041	High	High	High	1.77494	1.95155	1.96503	High	High	High	1.95538	1.9155	1.87968			High
	AIASNEAHGFVK	4	1	1	A0A0H3MX35		1243.64	0	0	728259	0	0	0	0	0	0	0	2.00165e+06	0	0	921531	0	0	985106	0	0	5.28e-05									High			3.46948	High			2.23618
	TSMELEAEESGVLLK	1	2	2	A0A0H3MX35;A0A0H3N1I5	M3(Oxidation)	1651.79	0	0	0	0	0	0	0	0	0	0	0	0	0	0	0	0	0	0	0	0.06473		High			2.09225
	MGEVAAENAIHGNHHK	3	1	1	A0A0H3MX35	M1(Oxidation)	1730.8	0	0	0	0	0	0	0	1.15021e+07	0	0	0	0	1.42294e+07	0	0	0	0	0	0	0.0459			High			2.39353		High			2.05979										High
	AELAADEYDMVVVGGGPAGYYAAIR	1	1	1	A0A0H3MX35	M10(Oxidation)	2574.21	0	0	570563	0	0	0	0	0	0	0	0	0	0	0	0	0	0	0	0.001	0.1024													High			1.59109
	TVVIGDK	9	1	1	A0A0H3MX35		731.43	4.40304e+06	0	4.44102e+06	0	0	0	0	0	0	0	2.83491e+06	0	3.47469e+06	2395400	1.51701e+06	3.89918e+06	1.65555e+06	796976	0.002	0.1578	High		High	1.7287		1.68983			High			1.50331	High		High	1.5745		1.77671			High
	IAIVEK	11	1	1	A0A0H3MX35		672.429	3.23728e+06	2.75053e+06	0	0	0	6.11975e+06	0	5.03912e+06	6.30508e+06	986438	2.2643e+06	1.22664e+06	2.30525e+06	2.09865e+06	0	0	1.46236e+06	0	0.002	0.1511	High		High	1.26513		1.46564	High	High	High	1.90747	1.36906	1.5764		High			1.51361			High
	ENILIGR	2	1	1	A0A0H3MX35		814.473	0	0	0	0	0	0	0	0	0	0	0	0	804682	0	0	0	0	0	0.008	0.2792			High			1.71292								High			1.68722
A0A0H3N5E4	Putative surface-anchored 5'-nucleotidase OS=Streptococcus suis (strain BM407) OX=568814 GN=SSUBM407_1432 PE=3 SV=1 - [A0A0H3N5E4_STRS4]	48.22	1	21	21	165	5.57842e+06	1.7574e+07	1.08021e+07	4.17371e+06	1.88859e+06	3.30348e+06	720158	5.24889e+06	3.55557e+06	4.47714e+06	3.4741e+06	4.73878e+06	2.42032e+06	2.34476e+06	2.88974e+06	4.2361e+07	2.26558e+07	2.60361e+07	33.2401	22.7	10	10	37.3193	18.55	8	11	41.2935	19.73	9	12	33.8233	13.2	5	9	10.3267	8.9	3	3	12.3551	8.9	3	3	8.86696
	VQAGDMVGASPSNSGLLQDEPTVK	27	1	1	A0A0H3N5E4	M6(Oxidation)	2416.17	1.08876e+07	3.96976e+07	2.32393e+07	8542296	3.94659e+06	6.93262e+06	0	9.33695e+06	6.77705e+06	1.04826e+07	6.57365e+06	1.01646e+07	4.33848e+06	4969543	5.89991e+06	8.52548e+07	4.94664e+07	6.35137e+07	0	1.905e-13	High	High	High	5.99723	5.9311	6.4515	High	High	High	5.92657	6.74208	4.63055	High	High	High	6.03382	6.60965	6.31598	High	High	High	5.04606
	TPSPEIQAIVDEANTIVK	12	1	1	A0A0H3N5E4		1925.02	1.02325e+06	4.2117e+06	3.57085e+06	1.83242e+06	0	0	0	0	0	0	319521	352504	551671	0	205189	2.8892e+07	1.13737e+07	7.81931e+06	0	0.002336	High		High	4.44191		4.26591	High			4.21425			High		High	5.30308		3.55222	High		High	4.82002
	NYEQYTFLNEAETIAK	8	1	1	A0A0H3N5E4		1933.92	432229	1.02954e+06	0	0	0	0	0	0	0	0	160919	0	0	0	0	3.60648e+06	3.21514e+06	1.80298e+06	0	9.395e-06	High			3.91391			High			5.49309										High	High
	SGYDVDFAMTNDGGIR	8	1	1	A0A0H3N5E4	M9(Oxidation)	1733.75	676478	0	0	0	0	0	0	0	0	0	0	0	669192	0	0	2.61063e+06	1.46419e+06	1.20767e+06	0	4.016e-05	High		High	3.8784		3.61405		High	High		4.22209	1.82261									High
	DGVAAGEAADMIAK	21	1	1	A0A0H3N5E4	M11(Oxidation)	1334.62	1.86253e+06	4.94566e+06	2.82446e+06	1.22092e+06	1.04491e+06	1.41267e+06	720158	1.12849e+06	1.60696e+06	1.00359e+06	1.43012e+06	2.06079e+06	967261	707907	1.44314e+06	1.01657e+07	5.55926e+06	6.77532e+06	0	0.003035	High	High	High	3.59293	2.93586	3.56003	High	High	High	3.85746	3.23327	3.53113	High	High	High	3.65501	3.35051	3.8014	High	High	High	4.18712
	TLIVQATSQGK	6	1	1	A0A0H3N5E4		1145.65	2.19053e+06	0	0	0	0	0	0	0	0	0	1.76603e+06	986909	0	0	0	4.80485e+06	2.73861e+06	1.73488e+06	0	2.508e-05	High			3.34909																	High
	ADNPTEENPYK	11	1	1	A0A0H3N5E4		1277.56	1.54049e+06	1.98071e+06	1.31019e+06	0	0	0	0	2.19549e+06	1.72185e+06	838952	0	897932	1.95521e+06	0	1.29448e+06	6.15828e+06	1.97498e+06	0	0	0.000122	High		High	3.07819		2.7543	High	High		2.18911	2.95323		High	High	High	2.78804	2.26935	2.27816		High	High
	MDVEYGTLGNHEFDEGLDEYNR	26	1	1	A0A0H3N5E4	M1(Oxidation)	2619.09	2.07098e+06	2.81535e+06	3.374e+06	2.1464e+06	674281	1.56516e+06	0	4.21424e+06	2.16783e+06	1.3811e+06	1.29177e+06	1.1724e+06	0	954497	1.32618e+06	1.29361e+07	7.12737e+06	4.14758e+06	0	0.0001123	High			3.03045			High	High	High	3.5894	3.75177	1.6725	High	High	High	3.87302	3.22805	3.32104	High	High	High	3.11675
	IIAVAPGQK	10	1	1	A0A0H3N5E4		896.556	3.65713e+06	5.57612e+06	3.06098e+06	0	0	0	0	0	0	1.56774e+06	2.08262e+06	1.99094e+06	0	1.11023e+06	0	4.4695e+06	4.06315e+06	1.30306e+06	0	0.005389	High			1.958			High		High	2.38751		1.68826	High			1.96352				High	High
	GQFNEIVDNYTR	2	1	1	A0A0H3N5E4		1455.69	0	0	0	0	0	0	0	0	0	0	0	0	0	0	0	745515	0	0	0	0.00455	High			1.24872																	High
	AVYDTDIADFK	5	1	1	A0A0H3N5E4		1257.6	0	7.44835e+06	5.59606e+06	1.68841e+06	0	0	0	0	0	0	0	0	0	0	0	0	7.10815e+06	4.03782e+06	0	0.0006379							High			2.33044			High			2.21485			High			2.08146
	IATASQATDISR	6	1	1	A0A0H3N5E4		1233.64	0	0	793412	0	0	0	0	0	0	0	743345	298808	0	496270	0	3.8543e+06	1.82743e+06	0	0	0.0001646									High			3.48082	High			2.942					High
	AGQTISATIPGR	5	1	1	A0A0H3N5E4		1171.64	0	0	2.1687e+06	0	0	0	0	0	0	0	0	0	0	0	0	1.42572e+06	384054	378282	0	0.02164			High			2.23315							High			2.60799					High
	GVNAIVVLAHVPATSK	3	1	1	A0A0H3N5E4		1575.92	0	0	0	0	0	0	0	0	0	0	0	0	0	0	0	2.01862e+06	1.97428e+06	0	0	0.001154																					High
	ATEQPAPSGSMAPISNK	4	1	1	A0A0H3N5E4	M11(Oxidation)	1701.81	0	0	0	0	0	0	0	0	0	0	0	0	0	0	0	2.23885e+06	1.5118e+06	688609	0	0.0003726																					High
	LIGAINPDTEVFVEYLTDLEK	1	1	1	A0A0H3N5E4		2379.23	0	0	0	0	0	0	0	0	0	0	0	0	0	0	0	811952	0	0	0	0.000469																					High
	ETGEIPYGWKPYAIK	3	1	1	A0A0H3N5E4		1751.9	0	0	0	0	0	0	0	0	0	0	0	0	0	0	0	1.2378e+06	0	0	0	0.005931																					High
	ESAVGNLVTSAQLAIAK	2	1	1	A0A0H3N5E4		1671.92	0	0	0	0	0	0	0	0	0	0	0	0	0	0	0	0	367395	0	0	2.705e-05
	NAGTAALLDAYMDDSQAEFEETAAETETPAESIR	3	1	1	A0A0H3N5E4	M12(Oxidation)	3633.61	0	0	0	0	0	0	0	0	0	0	0	0	0	0	0	0	0	0	0.001	0.09307																					High
	IMTGEAPK	1	1	1	A0A0H3N5E4	M2(Oxidation)	862.434	0	0	0	0	0	0	0	0	0	0	0	0	0	0	0	0	0	1.05921e+06	0.004	0.2151
	YFLQMSGIK	1	1	1	A0A0H3N5E4	M5(Oxidation)	1102.56	0	0	0	0	0	0	0	0	0	0	0	0	0	0	0	544378	0	0	0.008	0.1692																					High
A0A0H3MW72	Putative Xaa-His dipeptidase OS=Streptococcus suis (strain BM407) OX=568814 GN=pepV PE=4 SV=1 - [A0A0H3MW72_STRS4]	47.85	1	15	15	185	4.42544e+06	4.6952e+06	9.52277e+06	429747	1.4097e+07	2.30539e+07	1.39822e+07	3.05602e+07	4.07387e+07	3.48435e+06	2.51579e+06	1.3214e+06	7.62319e+06	9.44471e+06	4.56838e+06	3.74596e+06	960150	1.06773e+06	24.7168	27.25	8	9	27.1472	29.61	9	11	42.1212	40.77	12	14	13.8034	13.09	4	5	30.117	25.32	6	8	42.9974	34.98	10	12	34.3896
	ENMVPESATAIISGDLADLDSK	11	1	1	A0A0H3MW72	M3(Oxidation)	2292.09	3.54498e+06	6.65951e+06	1.376e+07	0	13935977	2.01841e+07	1.58586e+07	0	3.43897e+07	0	2.8154e+06	0	7117144	8465190	0	0	0	1.71303e+06	0	5.091e-16	High	High	High	5.94554	4.8009	5.29172	High		High	5.82645		5.36487	High	High		5.35673	5.66335
	GVAYGAMFPGDVNTMHQANEFIEVEQLYR	19	1	1	A0A0H3MW72	M7(Oxidation); M15(Oxidation)	3318.53	1.58667e+06	0	2.25764e+06	0	1.03952e+07	1.8212e+07	4118506	4.32672e+07	4.26421e+07	777201	1.30024e+06	1.09416e+06	4472163	1.02951e+07	5.66237e+06	6.16314e+06	1.79679e+06	0	0	0.006537	High	High	High	3.45267	1.49424	3.04455	High	High	High	1.77482	3.92037	3.00496	High	High	High	4.02495	3.37429	2.89119		High	High
	DDSQADAQHPFGPGPVR	31	1	1	A0A0H3MW72		1793.81	1.03058e+06	1.46125e+06	2.73069e+06	0	4.78083e+06	4.82053e+06	4.34649e+06	6.50083e+06	8.47248e+06	993207	799090	0	3.46487e+06	1.54649e+06	1.1778e+06	906806	0	0	0	1.584e-13	High	High	High	3.2592	3.88085	3.41862	High	High	High	4.25812	3.69129	3.78673	High	High	High	3.96628	3.65224	3.56243	High	High	High	2.50343
	SAHGSTPEEGVNGATYLAK	35	1	1	A0A0H3MW72		1888.9	8.14467e+06	3.65005e+06	1.06679e+07	0	1.79597e+07	3.07657e+07	1.86971e+07	4.06462e+07	4.51844e+07	7.46758e+06	3431740	2.46563e+06	1.068e+07	9.57381e+06	6.04962e+06	3.10867e+06	511073	422422	0	0.0002691	High	High	High	3.17216	5.04268	5.10777	High	High	High	4.58485	4.89897	4.24898	High	High	High	4.82957	4.81333	4.46873		High	High
	GHEQVIGGGTFGR	15	1	1	A0A0H3MW72		1314.65	885066	3.77605e+06	3.57518e+06	0	6.83641e+06	7.06191e+06	7.39086e+06	7.76737e+06	1.45306e+07	1.19574e+06	1.17974e+06	363375	5.0724e+06	2.85435e+06	1.99316e+06	1.59833e+06	0	0	0	1.346e-08	High	High	High	2.88038	3.13784	3.25854	High	High	High	2.98944	3.08153	3.01381	High	High	High	3.60618	3.66852	2.33268		High	High
	FLEIAQR	11	1	1	A0A0H3MW72		876.494	836778	1.04684e+06	1.71601e+06	0	0	0	0	879708	2.99217e+06	431648	884269	0	0	1.58259e+06	0	1.0486e+06	0	0	0	0.04755	High			2.02487			High	High	High	2.44592	2.2598	1.65625	High	High		2.54997	2.34192			High	High
	FLSQFAFDEAAK	7	1	1	A0A0H3MW72		1373.67	478516	0	1.5166e+06	0	0	1.64471e+06	0	1.48601e+06	1.54393e+06	0	789308	0	0	1.25846e+06	0	0	0	0	0	4.501e-06	High			1.95139				High	High		3.25337	3.04833	High	High		2.92713	2.91546
	ELGLSTSK	5	1	1	A0A0H3MW72		834.457	1.28461e+06	1.468e+06	0	0	0	0	0	0	0	0	1.13993e+06	0	0	1.89701e+06	0	0	0	0	0	0.005345	High			1.55014			High		High	1.54649		1.21889
	FDETSSDNTIALNFR	13	1	1	A0A0H3MW72		1729.8	0	1.07647e+06	4.14036e+06	535654	0	7.79715e+06	0	7.40708e+06	8.62924e+06	0	0	404404	2.49313e+06	2.87436e+06	0	1.96607e+06	514556	0	0	1.261e-15			High			4.26477	High	High	High	2.97436	4.31652	4.35431	High	High		4.5715	4.01261		High		High	3.48665
	NTNPETIK	6	1	1	A0A0H3MW72		916.474	0	2.81105e+06	3.29072e+06	0	0	0	0	7594623	1.09587e+07	1.78973e+06	0	0	0	0	0	0	569101	0	0	0.004346							High	High		1.84915	1.84819		High	High		1.43076	2.00956			High
	LGVAIYDEQMGALSMNAGVFK	5	1	1	A0A0H3MW72	M10(Oxidation); M15(Oxidation)	2246.08	0	0	0	0	0	0	0	0	251391	0	0	0	0	0	0	0	0	0	0	0.002981								High			2.99427		High	High		3.734	2.17799
	ADAETLENGQVQVTVIGK	20	1	1	A0A0H3MW72		1871.97	0	0	0	0	0	0	633160	0	0	371566	656041	372091	0	1.64404e+06	1.07059e+06	0	0	0	0	5.28e-05		High	High		3.57896	2.71446		High	High		4.09638	4.52294	High	High	High	3.21844	3.5655	3.31116	High	High		2.23052
	LVDFTAAYGIK	5	1	1	A0A0H3MW72		1197.65	0	0	0	323841	0	0	0	1.51304e+06	0	0	703223	0	0	704096	0	0	0	0	0	5.28e-05								High	High		1.97184	2.96103							High			2.24397
	AAAIYAEAIYELIK	1	1	1	A0A0H3MW72		1538.85	0	0	0	0	0	0	0	0	0	0	0	0	0	314381	0	0	0	0	0	0.0003545									High			2.50907
	LHSFTGGLR	1	1	1	A0A0H3MW72		987.537	0	0	1.39694e+06	0	0	0	0	0	0	0	0	0	0	0	0	0	0	0	0.006	0.2027													High			1.41993
A0A0H3N233	50S ribosomal protein L19 OS=Streptococcus suis (strain BM407) OX=568814 GN=rplS PE=3 SV=1 - [A0A0H3N233_STRS4]	47.83	1	5	5	17	3.1604e+06	0	2.44e+06	193154	3.2255e+06	3.17538e+06	2.72095e+06	743214	5.44451e+06	0	0	0	0	966854	0	1.12354e+06	1.98071e+06	0	4.2114	19.13	2	2	2.29062	12.17	1	1	4.22907	28.7	3	3	1.84043	7.83	1	1	2.03511	7.83	1	1	6.76251	26.96	3	3	2.07881
	MNPLIQSLTEGQLR	4	1	1	A0A0H3N233	M1(Oxidation)	1615.85	0	0	0	0	0	2.9033e+06	0	0	0	0	0	0	0	0	0	0	0	0	0	1.05e-11	High			2.49508			High			2.29062			High			4.22907
	ISGGVGVER	6	1	1	A0A0H3N233		873.478	0	0	0	193154	3.2255e+06	3.29907e+06	2.72095e+06	0	5.44451e+06	0	0	0	0	966854	0	0	0	0	0	0.001746		High			2.07881				High			2.07059		High			2.33509		High			1.84043
	TFPIHTPR	5	1	1	A0A0H3N233		968.532	3.1604e+06	0	2.44e+06	0	0	3.32376e+06	0	0	0	0	0	0	0	0	0	1.12354e+06	1.98071e+06	0	0.001	0.01767	High			1.71631									High			1.32928					High
	IQIFEGVVISR	1	1	1	A0A0H3N233		1260.73	0	0	0	0	0	0	0	0	0	0	0	0	0	0	0	0	0	0	0.006	0.2066													High			1.5831
	TDIPSFRPGDTVR	1	1	1	A0A0H3N233		1460.75	0	0	0	0	0	0	0	743214	0	0	0	0	0	0	0	0	0	0	0.007	0.1049								High			1.38341
A0A0H3N363	Putative N-acetylmuramoyl-L-alanine amidase OS=Streptococcus suis (strain BM407) OX=568814 GN=SSUBM407_0662 PE=4 SV=1 - [A0A0H3N363_STRS4]	47.81	1	17	17	169	1.17046e+07	8.81362e+06	9.09037e+06	3.16782e+06	6.5623e+06	1.4627e+07	4.23997e+06	1.50636e+07	9.05661e+06	6.58756e+06	5.91657e+06	6.13977e+06	5.79598e+06	3.61054e+06	4.37551e+06	2.05788e+07	1.09796e+07	9.76768e+06	24.8087	28.77	7	7	31.9849	35.51	10	10	35.7179	33.26	9	12	26.4016	32.19	9	10	15.9581	20.21	4	5	28.2854	32.51	8	9	10.905
	ALAQGVMNWYGAVEGK	22	1	1	A0A0H3N363	M7(Oxidation)	1709.83	3.69145e+06	1.31762e+06	2.46796e+06	421219	0	2.55359e+06	0	1815854	549991	702417	2.59395e+06	525774	0	824174	0	1.05968e+07	2.99177e+06	170471	0	1.701e-06	High		High	4.5586		4.40823	High	High	High	3.23342	3.53365	3.79535	High	High		3.71561	3.60997		High	High	High	2.3409
	DSNGGLTGAGGTTTHLSEAKPTGTITIENR	26	1	1	A0A0H3N363		2956.46	1.86735e+06	2.80708e+06	3.79456e+06	1.10316e+06	3.36969e+06	9.52745e+06	840762	9.99067e+06	4.93164e+06	6.35991e+06	2.2952e+06	1.96026e+06	3.01838e+06	1.87024e+06	1.66544e+06	1.0865e+07	5.60448e+06	2.61793e+06	0	1.027e-06	High	High	High	4.31592	3.2521	3.78445	High	High	High	3.98242	3.58097	3.57289	High	High	High	4.78391	4.86967	3.34854	High	High	High	2.32007
	SAFAEEDQVFSLK	5	1	1	A0A0H3N363		1470.71	531848	1.26497e+06	0	276576	0	0	0	0	0	0	0	227044	0	0	0	0	0	0	0	1.803e-11	High			3.70936			High			3.21189									High			2.73258
	DIASVLLPTWSQSDDIR	16	1	1	A0A0H3N363		1915.97	3.89893e+06	3.70983e+06	6930294	3.48563e+06	0	1.21219e+07	0	1.4652e+07	7.2002e+06	0	2.74607e+06	910522	2.56804e+06	2.56847e+06	703880	4.68984e+06	2.58486e+06	1.35347e+06	0	0.002714	High		High	3.40965		3.88766	High	High	High	3.19367	3.84306	2.80175	High	High	High	3.70651	3.47119	2.11818	High		High	3.16035
	NDAQGTFDVR	18	1	1	A0A0H3N363		1122.52	8.93362e+06	1.06443e+07	1.11875e+07	3.38442e+06	1.2471e+07	2.22315e+07	7.63917e+06	2.05481e+07	1.5038e+07	1.02204e+07	6.9157e+06	6.19897e+06	6.45658e+06	6.39291e+06	7.67493e+06	1.2761e+07	9.17558e+06	8.99816e+06	0	0.0004922	High	High	High	3.21857	3.16757	3.08157	High	High	High	3.65355	3.02879	3.35605	High	High	High	3.69262	2.79414	3.39947	High	High	High	3.08267
	TGDYDVDFK	16	1	1	A0A0H3N363		1059.46	8.5849e+06	8.17635e+06	9.15332e+06	2.63341e+06	3.84618e+06	5.41991e+06	0	6.21596e+06	3.75829e+06	2.17269e+06	3.85315e+06	4.67095e+06	7.91297e+06	0	3.78617e+06	1.09337e+07	5.09731e+06	4.37247e+06	0	1.539e-05	High		High	2.82275		2.68239	High	High		2.65842	2.97509		High	High	High	2.65807	2.3927	2.34236	High	High	High	2.45399
	LAESEILANK	9	1	1	A0A0H3N363		1087.6	1.75953e+07	0	0	0	3.03815e+06	0	0	0	0	3.18232e+06	6.98086e+06	7.54938e+06	0	0	0	3.75173e+07	1.76771e+07	1.47717e+07	0	0.001299	High	High		2.77383	2.59359															High	High
	VSTASSSVNVTQPTGTITIENR	15	1	1	A0A0H3N363		2262.16	0	4.01599e+06	2.84595e+06	1.46166e+06	0	1.00176e+06	0	0	437091	575387	0	0	0	335438	0	4.4661e+06	2.80343e+06	2.84227e+06	0	6.11e-05		High			1.89172		High		High	5.35962		2.56756	High	High		4.75734	2.4803		High	High	High	4.20847
	DVVSAAEKPTALDNSDATPSK	4	1	1	A0A0H3N363		2116.04	0	1.49045e+06	0	0	0	0	0	0	0	0	0	0	0	370839	0	0	0	0	0	0.04454							High		High	2.53004		2.10761									High
	DSNGGLTGAGGTTTHLSNPSAQR	16	1	1	A0A0H3N363		2199.03	0	2.99606e+06	2.49701e+06	0	0	2.72197e+06	0	3.19526e+06	2.91584e+06	1.44476e+06	0	0	1.38668e+06	0	0	8.38047e+06	3.5637e+06	397722	0	0.0001026			High			1.1835	High	High		2.39917	1.91862		High	High		2.25648	3.43029			High	High
	VQESLIK	7	1	1	A0A0H3N363		816.482	0	7.62022e+06	6.35521e+06	997719	0	0	0	0	0	0	0	1.01218e+06	0	0	0	1.14582e+07	6.08623e+06	5.53321e+06	0	0.04356							High			1.76274			High			2.16369			High		High	1.61251
	SYTVYIDPGHGGR	8	1	1	A0A0H3N363		1421.68	0	0	1.61367e+06	535386	0	2.63203e+06	0	1.18742e+06	1.2359e+06	807621	0	0	0	0	0	848738	0	1.47534e+06	0	0.005667								High			3.02532		High	High		3.21245	2.55003		High	High	High	2.54078
	ENLLQYGINVLMTR	1	1	1	A0A0H3N363	M12(Oxidation)	1679.88	0	0	0	0	0	0	0	0	0	0	0	0	0	0	0	664724	0	0	0	5.872e-05																					High
	YVAVLDR	1	1	1	A0A0H3N363		835.463	0	0	0	0	0	0	0	0	0	0	0	0	0	0	0	685012	0	0	0.002	0.04858																					High
	ETFAVLR	2	1	1	A0A0H3N363		835.467	0	0	0	0	0	0	0	0	0	0	0	0	0	0	0	776173	442874	0	0.002	0.05112																					High
	ETAIPAILVELGFMDNPSELQVIK	2	1	1	A0A0H3N363	M14(Oxidation)	2643.39	0	0	0	0	0	0	0	0	0	0	0	0	0	0	0	2.09847e+06	0	0	0.005	0.1265																					High
	VTNVSSPK	1	1	1	A0A0H3N363		831.457	0	0	0	0	0	0	0	0	0	0	0	0	0	0	0	0	395818	0	0.005	0.06367
A0A0H3N036	Putative phosphomannomutase OS=Streptococcus suis (strain BM407) OX=568814 GN=pgmA PE=3 SV=1 - [A0A0H3N036_STRS4]	47.73	1	20	20	205	3.06035e+06	4.31327e+06	6.24453e+06	2.32618e+06	1.27898e+07	1.62766e+07	1.20407e+07	2.22207e+07	1.83075e+07	3.92277e+06	1.07545e+06	747494	4.73137e+06	3.71188e+06	2.33612e+06	3.91804e+06	1.66704e+06	524502	42.1643	26.92	10	14	40.6733	31.47	13	13	52.6158	37.59	15	16	27.5004	20.63	7	7	37.8727	27.62	10	10	47.4196	30.77	11	16	41.3164
	IAESYGATMFNVLTGFK	7	1	1	A0A0H3N036	M9(Oxidation)	1864.91	1.31564e+06	987034	1.4075e+06	0	0	0	0	0	0	0	188846	0	877731	728775	0	668949	0	0	0	5.091e-16	High		High	4.74444		2.74647	High		High	3.94682		3.9436	High			4.46998					High
	YLEELNDLNINPELIAEYGK	16	1	1	A0A0H3N036		2350.18	683544	498635	2.1765e+06	562419	6.97413e+06	5766849	4.66986e+06	1.00923e+07	8.63696e+06	1.03048e+06	0	0	2.33839e+06	980695	1.09236e+06	0	0	0	0	4.06e-13	High	High	High	4.68651	5.70441	5.4081	High	High	High	4.38815	5.62412	4.53221	High	High	High	5.75954	6.23914	4.61487	High	High		4.39488
	VYGEDGGQMPPADADALTNFIR	18	1	1	A0A0H3N036	M9(Oxidation)	2353.07	2.79632e+06	6.52033e+06	1.03533e+07	4.31991e+06	1.90599e+07	2.55703e+07	19000487	3.27124e+07	3.1034e+07	7.1717e+06	2.06774e+06	1.53783e+06	7.07621e+06	5.46894e+06	3.79819e+06	6.01052e+06	2.42826e+06	0	0	8.551e-13	High	High	High	4.50896	4.86692	4.82806	High	High	High	4.63194	5.4811	3.64993	High	High	High	5.08368	5.24542	5.34391	High	High	High	5.17478
	GMTLADGIDEIFK	16	1	1	A0A0H3N036	M2(Oxidation)	1425.69	616583	697622	1.50465e+06	336160	3.20075e+06	2.34316e+06	1.7232e+06	7.44738e+06	3.07291e+06	665652	233957	0	1.6976e+06	472926	470434	1.5873e+06	0	0	0	1.408e-09	High	High	High	4.19632	4.49799	3.99005	High	High	High	3.0744	4.54398	2.98168	High	High	High	4.42605	3.91626	3.19432	High	High	High	4.16457
	ENGLITVLGEETDVK	12	1	1	A0A0H3N036		1616.83	322764	0	883777	0	2.61171e+06	0	1.77199e+06	4.50761e+06	2.15615e+06	0	170607	0	925961	292063	0	830412	0	0	0	0.007299	High	High	High	3.12478	3.00762	3.96899		High	High		3.94516	2.46583	High	High		3.24364	3.87488				High
	GVAIAYDSR	5	1	1	A0A0H3N036		951.491	0	0	0	0	0	0	0	0	0	0	0	0	658190	0	0	870055	0	0	0	0.05905	High	High	High	2.95956	2.55348	2.61762															High
	YTLADDSWFAVRPSGTEPK	19	1	1	A0A0H3N036		2140.02	643029	0	703344	0	0	7796940	0	0	4.28235e+06	0	343733	0	897420	1.02947e+06	0	0	0	0	0	1.007e-06	High		High	2.7834		1.82465		High	High		3.42753	2.80476	High	High		2.847	3.40078				High
	FYIATVGETLAEAEEK	12	1	1	A0A0H3N036		1770.88	0	0	1.063e+06	0	922667	1.83799e+06	0	4.05139e+06	2.54972e+06	724811	0	0	0	0	0	1.54079e+06	0	0	0	8.964e-08	High			2.72894				High			3.89203		High	High		4.02697	4.15042			High	High
	SIVSTELVTK	17	1	1	A0A0H3N036		1076.62	2.9971e+06	3.3849e+06	3.71046e+06	501633	1.14924e+07	1.28063e+07	1.11498e+07	1.96499e+07	1.32708e+07	1.87459e+06	0	598521	4.66683e+06	3.02579e+06	1.95606e+06	2.11594e+06	718071	426999	0	0.000227	High	High	High	2.32781	2.69313	2.72532	High	High	High	2.6825	2.81182	2.5861	High	High	High	2.5894	2.82466	2.44126	High	High	High	2.05485
	QAGTLPANAALAK	11	1	1	A0A0H3N036		1225.69	3.38765e+06	2.30202e+06	2.6971e+06	0	0	7628872	0	1.36402e+06	4.79251e+06	1.05818e+06	0	0	0	2.6409e+06	0	2.21435e+06	1.26525e+06	552773	0	2.209e-06	High			2.32416			High	High	High	2.43372	2.16331	2.10067	High	High		2.05001	2.48637			High	High
	QADGSYWNLSGNQIGAIIAK	17	1	1	A0A0H3N036		2106.07	0	3.0346e+06	4.66982e+06	1.51779e+06	2.01027e+06	1.04531e+07	1.58384e+06	8.33271e+06	1.06177e+07	2.72202e+06	677011	0	1.90712e+06	2.4623e+06	0	3.26277e+06	1.24715e+06	593733	0	1.71435e-05		High	High		4.15836	6.2012	High	High	High	5.06493	5.28126	5.83205	High	High		5.08067	5.49443		High	High	High	5.40618
	EVGADVLLATDPDADR	17	1	1	A0A0H3N036		1656.8	0	1.17457e+06	2.2646e+06	580996	7.81715e+06	8.52618e+06	5.97167e+06	9.66652e+06	8.81254e+06	1.34292e+06	0	0	2.45106e+06	762449	1.03934e+06	2.48081e+06	684650	0	0	0.002468		High	High		4.0872	3.85164	High	High	High	3.90727	3.682	3.43951	High	High	High	4.27954	3.9935	3.57271	High	High	High	3.10909
	AIDNPFAVELADLEASK	10	1	1	A0A0H3N036		1802.91	0	1.04497e+06	0	1.14083e+06	6.50061e+06	0	3.76442e+06	1.42998e+07	0	1.18492e+06	481595	106133	0	1.36597e+06	1.25409e+06	0	0	0	0	6.083e-11		High			4.24429		High	High	High	3.77518	5.48555	5.28105			High			4.09583	High	High		3.19603
	INVFVVR	2	1	1	A0A0H3N036		846.52	0	971547	974265	0	0	0	0	0	0	0	0	0	0	0	0	0	0	0	0	0.04051							High			2.28317			High			2.24014
	GYIGAGTNR	9	1	1	A0A0H3N036		908.459	0	934973	1.00395e+06	0	900954	2.02291e+06	1.03716e+06	0	2.32402e+06	0	0	0	0	418762	0	1.14162e+06	365290	0	0	0.008649		High			1.77117		High		High	1.98053		1.68211	High	High		2.12748	2.18084				High
	TISVTLSGK	4	1	1	A0A0H3N036		905.53	0	2.006e+06	2.18686e+06	0	0	0	0	0	3.26099e+06	0	0	0	0	0	0	0	464951	0	0	0.00429							High			1.473			High	High		1.49409	1.36064
	SYVFESLRPTPELSFAVR	5	1	1	A0A0H3N036		2098.09	0	0	0	0	0	1.83655e+06	0	0	0	0	0	0	997133	1.86828e+06	0	440183	0	0	0	2.864e-07			High			3.20111			High			3.24905									High
	IQEFEEK	2	1	1	A0A0H3N036		922.45	0	1.3055e+06	0	0	0	0	0	0	0	0	0	0	0	0	0	729930	0	0	0.001	0.1288							High			2.50469											High
	EELVAMDEK	3	1	1	A0A0H3N036	M6(Oxidation)	1079.49	0	0	1.65796e+06	0	0	0	0	6.33007e+06	5.69399e+06	0	0	0	0	0	0	0	0	0	0.002	0.0327								High			2.58675		High	High		1.66496	2.20528
	YILEAHK	3	1	1	A0A0H3N036		873.485	0	0	0	0	0	0	0	0	0	0	0	0	0	0	0	1.99085e+06	1.30761e+06	0	0.004	0.03313									High			1.48383									High
A0A0H3MTL0	Extracellular solute-binding protein OS=Streptococcus suis (strain BM407) OX=568814 GN=SSUBM407_0275 PE=3 SV=1 - [A0A0H3MTL0_STRS4]	47.08	1	10	10	29	892979	0	0	0	0	1.12103e+06	0	6.5668e+06	4.38368e+06	1.29663e+06	1.01838e+06	0	734315	0	0	0	0	0	3.27456	4.12	1	1		0				0				0				0			5.88921	12.71	3	3
	YNPTEQGIVMSK	8	1	1	A0A0H3MTL0	M10(Oxidation)	1382.66	892979	0	0	0	0	2.00939e+06	0	1.03522e+07	7.59812e+06	2.30336e+06	1.01838e+06	0	734315	0	0	0	0	0	0	5.03e-07	High		High	3.27456		2.12898		High			3.16603			High			2.8583			High	High
	VATPGTLFPTSYYNDAK	6	1	1	A0A0H3MTL0		1844.91	0	0	0	0	0	729267	0	3.25184e+06	2.23421e+06	991671	0	0	0	0	0	0	0	0	0	2.617e-07								High			3.44936			High			2.98761			High	High
	IQEAGVLK	4	1	1	A0A0H3MTL0		857.508	0	0	0	0	0	624445	0	2.90078e+06	2.05659e+06	594861	0	0	0	0	0	0	0	0	0	0.003429								High			2.26012			High			2.45605			High
	VDISVNNFDMTEAR	2	1	1	A0A0H3MTL0	M10(Oxidation)	1626.75	0	0	0	0	0	0	0	2.07109e+06	1.06222e+06	0	0	0	0	0	0	0	0	0	0	2.488e-05								High			3.5644			High			2.48897
	ELVGYEIDMINEIGK	2	1	1	A0A0H3MTL0	M9(Oxidation)	1738.84	0	0	0	0	0	0	0	0	0	0	0	0	0	0	0	0	0	0	0	0.003237								High			3.27451
	EDGSSGIEAADLSDWTGK	1	1	1	A0A0H3MTL0		1837.81	0	0	0	0	0	0	0	854543	0	0	0	0	0	0	0	0	0	0	0	4.975e-07								High			3.2721
	WANANFPDIK	1	1	1	A0A0H3MTL0		1175.58	0	0	0	0	0	0	0	1.13372e+06	0	0	0	0	0	0	0	0	0	0	0	0.00199								High			3.01735
	TDFIPNDYYTQVMAIK	2	1	1	A0A0H3MTL0	M13(Oxidation)	1934.91	0	0	0	0	0	0	0	4.94062e+06	1.49203e+06	0	0	0	0	0	0	0	0	0	0	0.0008428								High			2.70337			High			2.36161
	IDEALEAMK	2	1	1	A0A0H3MTL0	M8(Oxidation)	1035.5	0	0	0	0	0	0	0	4.40763e+06	3.31871e+06	0	0	0	0	0	0	0	0	0	0	0.0001045								High			2.35351			High			2.69484
	QGAEPVIYDNVTNDVYLR	1	1	1	A0A0H3MTL0		2066.02	0	0	0	0	0	0	0	0	0	0	0	0	0	0	0	0	0	0	0	2.631e-05														High			3.23517
A0A0H3MUS7	Peptidase T OS=Streptococcus suis (strain BM407) OX=568814 GN=pepT PE=3 SV=1 - [A0A0H3MUS7_STRS4]	47.04	1	13	13	112	1.65591e+06	4.43327e+06	1.31416e+07	2.77645e+06	1.06514e+07	1.75659e+07	9.38209e+06	2.15375e+07	2.50267e+07	4.19739e+06	1.84778e+06	186384	5.84504e+06	6.74408e+06	499750	3.64196e+06	1.71938e+06	331961	6.95995	18.97	4	4	15.4977	21.92	5	6	25.7309	30.79	8	9	17.282	21.92	5	6	17.7893	24.14	6	6	22.0595	26.35	7	8	16.3218
	MNANFDTPR	12	1	1	A0A0H3MUS7	M1(Oxidation)	1081.47	2.36105e+06	0	4.56165e+06	0	0	8.70863e+06	0	0	8.30721e+06	1.58127e+06	2.64174e+06	0	638947	5.64174e+06	0	2.38033e+06	1.72415e+06	331961	0	2.448e-05	High		High	2.47739		2.28012			High			2.86335	High	High		2.6565	3.1381			High	High
	IGLQNVHYLPNGFAVGTLPANDPSLTR	17	1	1	A0A0H3MUS7		2864.52	1.88881e+06	6.03995e+06	2.1192e+07	4.03163e+06	1.4975e+06	1.00273e+07	1.3821e+06	7.17949e+06	9.63702e+06	2.74132e+06	2.06975e+06	0	5.90088e+06	6.4721e+06	0	4.93681e+06	2.73279e+06	0	0	0.002403	High	High	High	2.37116	1.91729	2.84766	High	High	High	2.23844	3.37947	2.01566	High	High		3.34316	1.84953		High	High	High	3.69318
	DVMENLGIKPLIEPVR	24	1	1	A0A0H3MUS7	M3(Oxidation)	1839	300371	415452	2.43008e+06	252950	1.68014e+06	5.23065e+06	609290	7.01328e+06	5.81288e+06	865510	345332	186384	1.79976e+06	1.22914e+06	354523	1.02066e+06	0	0	0	4.309e-08	High	High	High	2.11141	2.0719	3.34647	High	High	High	2.31282	4.38267	3.30078	High	High	High	3.7108	3.45679	2.8574	High	High	High	2.24813
	DQMINAFQMAIDFHNALPETDRPEK	17	1	1	A0A0H3MUS7	M3(Oxidation); M9(Oxidation)	2963.37	717867	2.68825e+06	1.10626e+07	2.77093e+06	1.23957e+07	1.6846e+07	6.16688e+06	35558200	2.90724e+07	4.49106e+06	655906	0	5.60733e+06	4.06238e+06	644976	3.60876e+06	701222	0	0	0.002962	High	High	High	1.7268	3.28334	1.82955	High	High	High	2.8498	4.15212	2.10903	High	High	High	4.20235	3.76821	2.18815	High	High	High	3.35495
	DFEEEDFQAR	11	1	1	A0A0H3MUS7		1285.53	0	4.5716e+06	7.17033e+06	1.52679e+06	1.70106e+07	2.58245e+07	2.05973e+07	2.18749e+07	3.63707e+07	5.35979e+06	0	0	6.0269e+06	8.11842e+06	0	0	0	0	0	5.28e-05		High	High		3.08435	2.94433	High	High	High	3.04244	3.23178	3.52749	High	High		2.82532	3.10955		High	High		3.12723
	FEFVSLETMEK	12	1	1	A0A0H3MUS7	M9(Oxidation)	1375.64	0	667537	2520424	487715	731198	8.85952e+06	414555	5.71241e+06	7.34729e+06	1.0117e+06	831844	0	1.35498e+06	2.68621e+06	0	0	0	0	0	7.497e-07		High	High		3.08391	3.16142	High	High	High	2.94556	3.57344	3.08627	High	High		2.98394	2.64979		High	High		2.48107
	ISFMGIPTPNIFAGGENMHGR	2	1	1	A0A0H3MUS7	M4(Oxidation); M18(Oxidation)	2278.08	0	0	2.56731e+06	0	0	0	0	0	1.44241e+06	0	0	0	0	0	0	0	0	0	0	0.007714													High	High		3.04924	2.32969
	VGFGPDEEIGVGADK	5	1	1	A0A0H3MUS7		1489.72	0	0	0	0	0	0	608381	2.36696e+06	1129696	0	0	0	300966	0	0	0	0	0	0	1.171e-09		High	High		3.04905	3.26803		High	High		3.90297	2.56384		High			3.41831
	TEGYEGFFHLMNMEGSVDTASTTYIIR	5	1	1	A0A0H3MUS7	M11(Oxidation); M13(Oxidation)	3101.38	0	0	0	0	0	0	0	524117	0	0	0	0	0	0	0	0	0	0	0	6.216e-06								High			3.68479			High			2.18025
	IDFLGR	1	1	1	A0A0H3MUS7		720.403	0	0	0	0	0	0	0	0	2.6189e+06	0	0	0	0	0	0	0	0	0	0.002	0.03078														High			1.45843
	QLMLDIAEK	2	1	1	A0A0H3MUS7	M3(Oxidation)	1076.57	0	0	0	0	0	2.83109e+06	0	0	2.6258e+06	0	0	0	0	0	0	0	0	0	0.003	0.04188														High			2.03818
	DMTPINIAK	3	1	1	A0A0H3MUS7	M2(Oxidation)	1018.52	0	0	0	0	2.54793e+06	0	0	3.93676e+06	0	0	0	0	0	0	0	0	0	0	0.004	0.03985		High			1.74921			High			2.18102
	FLVYVK	1	1	1	A0A0H3MUS7		768.465	0	0	239046	0	0	0	0	0	0	0	0	0	0	0	0	0	0	0	0.006	0.1987													High			1.29865
A0A0H3MUY5	ATP synthase subunit b OS=Streptococcus suis (strain BM407) OX=568814 GN=atpF PE=3 SV=1 - [A0A0H3MUY5_STRS4]	47.02	1	7	7	19	1.03184e+06	0	776425	0	5.90358e+06	5.96911e+06	3.46658e+06	1.49434e+06	0	0	0	0	197150	0	0	0	0	0	5.54907	14.29	2	2		0			5.79895	23.21	3	3	2.2652	7.74	1	1	5.2084	11.9	2	2	19.9776	47.02	7	7	2.8868
	IANDIDAAEEK	5	1	1	A0A0H3MUY5		1188.58	1.03184e+06	0	0	0	9.21651e+06	9.80656e+06	3.46658e+06	1.49434e+06	0	0	0	0	0	0	0	0	0	0	0	1.109e-10	High	High		3.53349	2.8868			High			2.61561
	ILEQADVEIQGLK	4	1	1	A0A0H3MUY5		1455.8	0	0	0	0	0	1.16321e+06	0	0	0	0	0	0	197150	0	0	0	0	0	0	5.518e-12	High		High	2.01558		2.63402									High			2.34502
	VQVAELAVDLASK	3	1	1	A0A0H3MUY5		1342.76	0	0	726145	0	0	3.49802e+06	0	0	0	0	0	0	0	0	0	0	0	0	0	6.677e-11													High			3.59397			High			2.2652
	IILEDLDQQAHSNLIDR	2	1	1	A0A0H3MUY5		1993.03	0	0	536670	0	0	4.03403e+06	0	0	0	0	0	0	0	0	0	0	0	0	0	3.861e-07													High			1.54679
	EDELVQGR	1	1	1	A0A0H3MUY5		945.463	0	0	0	0	0	3.74122e+06	0	0	0	0	0	0	0	0	0	0	0	0	0.001	0.008242
	AQLEIEAEK	3	1	1	A0A0H3MUY5		1030.54	0	0	1.06646e+06	0	2.59065e+06	2.57327e+06	0	0	0	0	0	0	0	0	0	0	0	0	0.003	0.03455													High			2.20498
	IIQDAVER	1	1	1	A0A0H3MUY5		943.521	0	0	0	0	0	4.06673e+06	0	0	0	0	0	0	0	0	0	0	0	0	0.003	0.0614
A0A0H3MTV8	Response regulator protein OS=Streptococcus suis (strain BM407) OX=568814 GN=SSUBM407_0376 PE=4 SV=1 - [A0A0H3MTV8_STRS4]	46.95	1	7	7	38	289308	522856	825133	0	1.89484e+06	1.57463e+06	2.01299e+06	4.11656e+06	3.25124e+06	1.08117e+06	0	0	0	192698	0	384610	0	0	2.83026	5.63	1	1	2.60587	4.69	1	1	11.9322	23.94	4	4		0			8.09011	19.25	2	2	16.6767	35.21	5	5	12.104
	TSSADEILAAIR	7	1	1	A0A0H3MTV8		1246.66	289308	0	664797	0	0	1.36081e+06	0	2.48581e+06	2.24008e+06	0	0	0	0	192698	0	384610	0	0	0	2.895e-09	High			2.83026				High	High		3.68628	1.80062	High	High		3.02854	4.31919				High
	IADESFISLK	6	1	1	A0A0H3MTV8		1122.6	0	522856	706377	0	0	1.18326e+06	0	3.13101e+06	3.88131e+06	1.00183e+06	0	0	0	0	0	0	0	0	0	3.447e-06							High	High		2.60587	1.83939		High	High		2.82697	3.51445			High
	ALEVKPDVVVMDLVMPK	7	1	1	A0A0H3MTV8	M11(Oxidation); M15(Oxidation)	1915.03	0	0	1.10423e+06	0	0	2.02531e+06	1.91333e+06	5542938	0	1.16051e+06	0	0	0	0	0	0	0	0	0	0.0008034		High			3.516			High			3.72546		High	High		4.35428	4.12087			High
	MTGVEATLALLK	4	1	1	A0A0H3MTV8	M1(Oxidation)	1262.7	0	0	351070	0	0	1.33777e+06	0	1.33617e+06	2.10451e+06	0	0	0	0	0	0	0	0	0	0	7.16e-08								High			3.36074		High	High		1.72239	2.84256
	SYLNLQPDVEVVAEASDGEEGLAK	8	1	1	A0A0H3MTV8		2533.23	0	0	0	0	1.89484e+06	1.1451e+06	2.11266e+06	3.67572e+06	3.49095e+06	0	0	0	0	0	0	0	0	0	0	2.418e-10		High			5.16461			High	High		5.22918	4.31767		High	High		5.96144	4.18006			High
	VALGEYAIETEVEK	3	1	1	A0A0H3MTV8		1550.8	0	0	0	0	0	0	0	1.38484e+06	1.14706e+06	0	0	0	0	0	0	0	0	0	0	1.675e-07		High			3.42341			High			4.31939			High			3.56421
	VMLVDDHEMVR	3	1	1	A0A0H3MTV8	M2(Oxidation); M9(Oxidation)	1375.63	0	0	0	0	0	0	0	1.29596e+06	2.38146e+06	0	0	0	0	0	0	0	0	0	0.003	0.03956								High			2.39317			High			2.27078
A0A0H3MUQ6	3-dehydroquinate dehydratase OS=Streptococcus suis (strain BM407) OX=568814 GN=aroD PE=3 SV=1 - [A0A0H3MUQ6_STRS4]	46.88	1	8	8	42	430222	629659	1.23507e+06	0	2.0407e+06	2.44787e+06	7.43438e+06	2.17634e+06	3.3552e+06	557107	431016	0	853046	952462	768440	773848	0	0	8.77636	18.3	3	3	6.1077	13.84	2	2	8.42378	17.41	3	3		0			8.70887	18.75	3	4	12.9949	21.43	3	4	5.44143
	SLNTEQIFATIAMGELGK	9	1	1	A0A0H3MUQ6	M13(Oxidation)	1938.99	476875	356668	1.40563e+06	0	0	1.12157e+06	0	1.89442e+06	0	0	465176	0	0	672211	0	0	0	0	0	0.0001528	High			3.40166			High	High	High	2.81495	3.27621	3.9013	High			4.21717					High
	LAEADIVEWR	4	1	1	A0A0H3MUQ6		1201.62	615358	0	0	0	0	0	0	1.26947e+06	0	0	396857	0	0	823315	0	0	0	0	0	7.616e-08	High			3.28191				High	High		3.60942	3.46011
	TEQDVLDVMNYTR	16	1	1	A0A0H3MUQ6	M9(Oxidation)	1599.73	198433	902650	1.71278e+06	0	3.00466e+06	4243310	2.90204e+06	3.36512e+06	6.63254e+06	557107	0	0	1.14808e+06	1.32999e+06	768440	773848	0	0	0	1.94e-07	High	High	High	2.09278	3.55031	3.20965	High	High	High	3.29275	4.15088	3.4898	High	High	High	4.20661	4.37342	3.53469		High	High
	EGGHLDLDDQEYVNVIK	4	1	1	A0A0H3MUQ6		1943.93	0	0	0	0	1.07674e+06	1.97872e+06	0	0	1.7025e+06	0	0	0	0	0	0	0	0	0	0	4.324e-05														High			3.46723
	NLEEVEAIDVER	3	1	1	A0A0H3MUQ6		1415.7	0	0	0	0	0	0	11966723	0	0	0	0	0	0	0	0	0	0	0	0	0.0563		High			1.89112
	EVATLYQPDYIDFEYYSYK	3	1	1	A0A0H3MUQ6		2407.1	0	0	0	0	0	0	0	0	1.73057e+06	0	0	0	558014	704085	0	0	0	0	0	1.943e-05			High			3.18778			High			3.17952		High			3.19169
	IVVPIMPR	2	1	1	A0A0H3MUQ6	M6(Oxidation)	940.563	0	0	0	0	0	0	0	0	0	0	0	0	0	0	0	0	0	0	0.001	0.008384			High			1.52797								High			1.72172
	VAPAIFEK	1	1	1	A0A0H3MUQ6		874.504	0	0	586796	0	0	0	0	0	0	0	0	0	0	0	0	0	0	0	0.002	0.1126													High			0.988544
A0A0H3MY01	Putative cell-division protein DivIVA OS=Streptococcus suis (strain BM407) OX=568814 GN=SSUBM407_0426 PE=4 SV=1 - [A0A0H3MY01_STRS4]	46.72	1	9	9	124	1.91648e+06	7.90182e+06	1.11817e+07	3.1333e+06	1.48401e+07	1.98172e+07	1.2996e+07	7.4596e+06	1.49519e+07	4.71756e+06	1.93615e+06	1.91778e+06	2.13654e+06	2.04552e+06	2.84726e+06	1.92769e+06	952917	859812	18.0693	30.13	6	7	19.4632	38.86	7	7	26.2918	42.79	8	8	21.7115	24.45	4	6	29.6101	40.61	8	9	27.9006	36.68	7	8	28.1976
	GYDADEVDDFLDIVTR	19	1	1	A0A0H3MY01		1842.84	645966	951747	2.53787e+06	834666	5.18782e+06	3.91201e+06	4.53154e+06	2.59769e+06	4.04707e+06	1.21142e+06	421495	352626	1.07624e+06	713547	1.10928e+06	1.74569e+06	387681	137534	0	1.556e-14	High	High	High	3.6072	5.11324	4.74108	High	High	High	5.24694	5.54436	4.0727	High	High	High	5.19172	4.47545	4.51169	High	High	High	4.16014
	ALDEELPVEEESLDYTR	20	1	1	A0A0H3MY01		2007.92	1.94006e+06	5.27357e+06	8.89587e+06	5.10767e+06	2.24841e+07	2.52768e+07	2.2617e+07	9.35289e+06	2.61644e+07	8.57965e+06	2.83678e+06	1.38467e+06	3697392	3.38264e+06	3.72575e+06	2.78887e+06	0	1.30925e+06	0	9.196e-09	High	High	High	3.07631	4.14066	3.99643	High	High	High	3.81369	3.68066	3.66498	High	High	High	4.39028	4.82607	3.37162	High	High	High	3.69006
	SVLLAQDTAEK	17	1	1	A0A0H3MY01		1174.63	2.81789e+06	6715210	8.65638e+06	1.34014e+06	3.29541e+06	1.00551e+07	1.92828e+06	2.18197e+06	3.67888e+06	1.15159e+06	1.93192e+06	1.09915e+06	1.63598e+06	1.84417e+06	1.35215e+06	0	1.88408e+06	945752	0	0.008946	High	High	High	2.57908	2.3563	2.29216	High	High	High	2.89388	2.81464	2.5203	High	High	High	3.03627	2.61784	2.3175	High	High		2.88504
	DYEDLIR	15	1	1	A0A0H3MY01		923.447	511117	636375	1.00154e+06	0	823225	2.49571e+06	678531	1164138	1.46352e+06	677207	0	0	519712	0	412477	521294	0	0	0	0.04702	High	High	High	2.30749	2.24625	2.00889	High	High		2.13819	2.30096		High	High	High	2.43679	1.89115	2.15114		High	High
	NHDQELELK	12	1	1	A0A0H3MY01		1125.55	991486	0	2.22647e+06	0	7.40253e+06	6.26098e+06	6.48879e+06	1.72264e+06	2.23424e+06	0	1.03975e+06	939675	919848	909744	1.4119e+06	0	0	0	0	0.04743	High	High	High	1.95745	3.05436	2.05763		High	High		2.10497	2.00415	High	High	High	2.64843	2.26757	2.3649
	VVIETEELK	6	1	1	A0A0H3MY01		1059.59	985674	0	0	0	7.3005e+06	0	5.73649e+06	0	0	0	0	0	0	0	0	0	0	0	0	0.07402	High	High		1.89598	2.61156										High			2.05577
	VAAEDQAANIIK	11	1	1	A0A0H3MY01		1242.67	0	1.17167e+07	1.59929e+07	2.95211e+06	1.46338e+07	2.41197e+07	9882018	1.04282e+07	1.46443e+07	4.36162e+06	0	3.26954e+06	0	0	3.40414e+06	0	0	0	0	0.002765		High			2.91931		High	High		3.34108	3.78748		High	High	High	3.96275	3.84615	3.50049	High	High		3.05663
	QLTPEEIAELTR	10	1	1	A0A0H3MY01		1399.74	0	670183	1.61652e+06	0	2.22162e+06	4.1655e+06	1.47476e+06	0	3837574	680555	0	0	562623	0	0	424745	586984	0	0	3.197e-05		High	High		1.97474	2.3581	High			2.02943			High	High		1.9903	3.1319			High	High
	QADYDAATLLHEAK	5	1	1	A0A0H3MY01		1545.75	0	1.77146e+06	2.38855e+06	0	0	0	0	0	0	0	0	0	0	0	0	1.2485e+06	0	324439	0	0.00199							High			1.74301			High			2.63527					High
	ALDEELPVEEESLDYTR	9	1	1	A0A0H3MY01	D14(Phospho)	2087.9	0	0	0	0	3.56927e+06	1.84763e+06	2.5493e+06	1.3526e+06	0	0	0	0	0	0	205251	0	0	0	0	0.001494		High			3.7812			High			3.69229			High	High		4.00771	2.40121	High			4.26758
A0A0H3MT60	Putative glutamine synthetase OS=Streptococcus suis (strain BM407) OX=568814 GN=glnA PE=3 SV=1 - [A0A0H3MT60_STRS4]	46.43	1	14	14	135	9.76716e+06	1.17902e+07	1.48837e+07	4.28518e+06	2.22079e+07	2.4957e+07	1.71844e+07	2.80021e+07	2.95821e+07	4.08983e+06	5.17164e+06	4.73601e+06	1.52445e+07	9.66253e+06	1.05827e+07	1.58889e+07	8.84022e+06	4.12831e+06	26.9176	24.78	8	8	29.0659	25.89	8	8	29.9624	33.93	10	11	14.5475	16.74	5	5	19.4177	16.74	5	6	31.3624	29.91	9	9	19.9287
	HAYNYTAITNPTVNSYK	11	1	1	A0A0H3MT60		1956.95	2.82429e+06	853485	0	0	0	0	0	631361	0	0	1.01296e+06	0	1.13105e+06	1.067e+06	0	2.99378e+06	0	0	0	3.782e-06	High		High	5.49717		4.78325	High	High	High	4.1768	4.3625	4.4948									High
	IEAPAPVESNIYAMSDEER	21	1	1	A0A0H3MT60	M14(Oxidation)	2136.98	6226312	7.91663e+06	9.95894e+06	3.39056e+06	1.03501e+07	1.33665e+07	6.89929e+06	2.04861e+07	1.65896e+07	5.31201e+06	2.99456e+06	3.39252e+06	9.07123e+06	5.12745e+06	5.29357e+06	1.23464e+07	4.90292e+06	3.61626e+06	0	5.426e-06	High	High	High	4.97324	4.59962	4.78426	High	High	High	4.57627	5.21963	5.04865	High	High	High	4.41897	5.22207	4.62335	High	High	High	2.61737
	MDEQGNPTLEVNDK	18	1	1	A0A0H3MT60	M1(Oxidation)	1605.71	1.10215e+07	1.13197e+07	1.36719e+07	4.4429e+06	2.59807e+07	2.5338e+07	1.95443e+07	2.80825e+07	3.03386e+07	5.15407e+06	5.41286e+06	4.92237e+06	1.74534e+07	9.94572e+06	1.39147e+07	1.27743e+07	5.27706e+06	3.09215e+06	0	0.0002078	High	High	High	4.62161	4.4201	4.78288	High	High	High	4.63307	4.81307	5.0554	High	High	High	5.76148	4.95341	4.31924	High	High	High	4.39317
	GGYFDLAPTDLADNTR	15	1	1	A0A0H3MT60		1725.81	921140	1.11218e+06	2.2219e+06	706088	2.52882e+06	3.41745e+06	1.75294e+06	4.71837e+06	5.21516e+06	889095	250197	0	2.1268e+06	868466	0	3.10046e+06	697703	0	0	0.002109	High	High	High	3.45775	4.26826	2.57312	High	High	High	3.41944	3.63605	2.87083	High	High		3.28229	3.03715		High	High	High	2.8129
	LMFTDIMGVMK	9	1	1	A0A0H3MT60	M2(Oxidation); M7(Oxidation); M10(Oxidation)	1333.62	4.9095e+06	6.09617e+06	6.44678e+06	0	0	9.07857e+06	0	0	6346069	1.8034e+06	0	0	0	0	0	1.39543e+07	9.51889e+06	951971	0	0.0008828	High			3.39963			High			3.05723			High	High		2.90501	3.39382			High	High
	NVEIPATDEQVEK	17	1	1	A0A0H3MT60		1471.73	1.20537e+07	1.61341e+07	2.10201e+07	5.02209e+06	3.02928e+07	36166519	2.51097e+07	3.54377e+07	4.18181e+07	0	7.1075e+06	5.89313e+06	1.9209e+07	1.39144e+07	1.25397e+07	2.0938e+07	1.17247e+07	5.67652e+06	0	2.257e-07	High	High	High	2.81259	2.14951	2.62137	High	High	High	2.79937	2.699	2.46194	High	High	High	2.71081	3.19777	2.84276	High		High	2.19014
	AALGDHIYTNFLEAK	8	1	1	A0A0H3MT60		1662.85	306400	0	337411	0	0	1.01731e+06	0	0	0	0	480637	0	0	439560	0	0	1.0002e+06	0	0	0.003571	High			2.15564					High			1.6456	High			2.0716
	VMFDGSSIEGFVR	13	1	1	A0A0H3MT60	M2(Oxidation)	1459.69	0	2.38182e+06	5.34067e+06	0	0	8.19156e+06	0	3.0265e+06	5.71269e+06	979890	1.41207e+06	410270	4.4713e+06	3487190	0	8.58163e+06	3.58542e+06	0	0	1.198e-10			High			3.21365	High	High	High	3.80371	3.7422	3.8305	High	High	High	3.4128	3.64463	2.5465		High	High
	DGNNAFFDPEDPR	7	1	1	A0A0H3MT60		1493.63	0	724432	649837	248370	474682	0	0	722528	0	0	0	0	1.20034e+06	0	0	742639	0	0	0	0.04043			High			2.73735	High	High		2.60001	2.51637		High			2.71916			High		High	2.53396
	EAGITDLPSTLHNALK	8	1	1	A0A0H3MT60		1679.9	0	0	836852	0	0	2.89768e+06	0	0	1.29006e+06	0	0	0	0	983935	0	0	719193	0	0	3.444e-08								High	High		1.8636	3.11161	High	High		2.6803	2.49649				High
	LVPGFEAPVYIAWAGK	3	1	1	A0A0H3MT60		1717.94	0	0	0	0	0	0	1.14604e+06	0	0	0	387570	0	0	0	0	0	0	0	0	0.0002503		High			2.0814
	HMEEAGFSSFNLGPEPEFFLFK	2	1	1	A0A0H3MT60	M2(Oxidation)	2576.17	0	0	313342	0	0	0	0	0	0	0	0	0	0	0	0	0	0	0	0.001	0.09701													High			1.66554
	GMQLSQTAYHFLGGLIK	1	1	1	A0A0H3MT60	M2(Oxidation)	1879.97	0	0	0	0	0	0	0	0	0	0	0	0	0	0	0	803046	0	0	0.001	0.02528																					High
	YADVLK	2	1	1	A0A0H3MT60		708.393	774093	0	0	0	0	0	0	0	0	0	0	0	0	0	0	924689	0	0	0.004	0.03886	High			1.36961																	High
A0A0H3MWC5	Uracil phosphoribosyltransferase OS=Streptococcus suis (strain BM407) OX=568814 GN=upp PE=3 SV=1 - [A0A0H3MWC5_STRS4]	46.41	1	7	7	102	2.97804e+06	1.06875e+07	2.11613e+07	9.03088e+06	1.06281e+07	8.06268e+06	9.32218e+06	2.11671e+07	1.89703e+07	5.12644e+06	1834605	1.85035e+06	3.58208e+06	2.57555e+06	3.9023e+06	1.09448e+07	3.84109e+06	3.55433e+06	20.3585	34.45	5	6	18.7752	32.54	5	6	28.9166	40.67	6	8	20.4228	26.32	4	6	10.3303	22.49	3	3	11.5566	21.53	3	3	9.98577
	DLPLEDVEIETPITK	19	1	1	A0A0H3MWC5		1711.9	4.66065e+06	1.41878e+07	3.0801e+07	1.35744e+07	1.60194e+07	10274849	1.51845e+07	39693793	2.90507e+07	8.17932e+06	2.78351e+06	2.35827e+06	7.13248e+06	3.85403e+06	5.585e+06	1.5179e+07	6.07897e+06	5.87991e+06	0	0.0004423	High	High	High	4.74783	4.58069	4.48677	High	High	High	4.4097	4.74136	4.42687	High	High	High	4.66635	4.60169	4.6889	High	High	High	5.12245
	DEETLQPVEYLVK	16	1	1	A0A0H3MWC5		1562.8	492490	1.97539e+06	1.85271e+06	1.42378e+06	0	0	0	668341	722974	0	254897	0	448751	0	238593	2.66549e+06	645529	795427	0	0.00121	High		High	2.9341		3.13194	High	High		4.00811	3.35185		High	High	High	3.65059	3.25025	2.83734	High	High	High	4.05269
	FVALVSAPEGVK	2	1	1	A0A0H3MWC5		1216.69	435722	0	0	0	0	0	0	0	0	0	416875	0	0	0	0	0	0	0	0	5.71e-05	High			2.76625
	GYIVPGLGDAGDR	15	1	1	A0A0H3MWC5		1289.65	2.36995e+06	8.38662e+06	1.17243e+07	0	8.10778e+06	9.51534e+06	7.55858e+06	9.04078e+06	1.47929e+07	3.32764e+06	1.66445e+06	1.5203e+06	0	0	2.73699e+06	5.28333e+06	2.50162e+06	0	0	0.01082	High	High		2.68688	2.70018		High	High		3.24005	2.49266		High	High	High	2.28956	3.11331	2.58331		High	High
	ALQDAHPDIDIYTAALDEK	32	1	1	A0A0H3MWC5		2099.02	1.90351e+06	9.488e+06	2.09586e+07	1.20944e+07	7.75696e+06	0	5.22351e+06	1.47666e+07	1.30674e+07	3.87238e+06	1.05586e+06	1.67249e+06	3.16499e+06	1.29706e+06	3.38489e+06	1.23721e+07	2.94267e+06	3.38447e+06	0	1.047e-10	High	High	High	2.57178	2.7049	4.17376	High	High	High	2.59931	5.33337	3.55032	High	High	High	5.23014	4.40439	4.47757	High	High	High	3.16995
	LPEDIDQR	9	1	1	A0A0H3MWC5		985.491	0	6.39553e+06	7.52524e+06	1.07929e+06	0	0	0	6.46086e+06	1.16324e+07	0	0	1.15576e+06	0	0	0	3.8736e+06	2.30217e+06	1.39862e+06	0	0.001168							High	High		2.41801	2.17739		High	High		2.01258	2.26278		High		High	1.71394
	AGVGMVDGLLSLVPAAK	9	1	1	A0A0H3MWC5	M5(Oxidation)	1613.89	0	0	0	0	0	4.39785e+06	0	0	0	913554	0	0	0	0	0	2.14272e+06	2.1437e+06	0	0	2.107e-13								High			3.57393		High	High		4.17755	3.80697			High	High
A0A0H3MUB9	50S ribosomal protein L20 OS=Streptococcus suis (strain BM407) OX=568814 GN=rplT PE=3 SV=1 - [A0A0H3MUB9_STRS4]	46.22	1	4	4	59	7.11154e+06	8.12e+06	1.05309e+07	1.81228e+06	7.88614e+06	3.41369e+07	5.43755e+06	1.08454e+07	1.3578e+07	5.8204e+06	3.25966e+06	1.44676e+06	1.88035e+06	6.03898e+06	1.31277e+06	1.13939e+07	6.94265e+06	1.94554e+06	12.5966	39.5	3	3	10.9701	29.41	2	4	8.84225	29.41	2	2	7.98054	24.37	2	2	16.1495	36.13	3	5	14.0323	29.41	2	5	12.3124
	MLADLAVNDAAAFTALADAAK	29	1	1	A0A0H3MUB9	M1(Oxidation)	2079.04	8.41725e+06	1.20097e+07	1.64033e+07	3.09007e+06	1.61333e+07	0	8.46788e+06	1.98092e+07	2.21359e+07	5.8204e+06	4.18744e+06	1.44676e+06	0	9.22595e+06	2.19955e+06	15242700	9.42851e+06	1.94554e+06	0	5.091e-16	High	High		6.53106	6.11122		High	High	High	5.59316	5.4402	6.00235	High	High	High	6.15191	6.10184	6.33353	High	High	High	5.7326
	MNGLSYSQLMHGLK	23	1	1	A0A0H3MUB9	M1(Oxidation); M10(Oxidation)	1610.77	5.80584e+06	4.23033e+06	4.65847e+06	0	1.11213e+06	3.41369e+07	1.88267e+06	1.88167e+06	5.02017e+06	0	4.54273e+06	0	1.88035e+06	8.29855e+06	425993	7.54505e+06	8.34407e+06	0	0	5.28e-05	High	High	High	3.83331	3.45515	3.52931	High	High	High	2.84884	3.13314	3.98753	High	High	High	2.69034	3.22203	3.25177		High	High
	EQVMNSYYYAYR	4	1	1	A0A0H3MUB9	M4(Oxidation)	1602.69	0	0	0	0	0	0	0	0	0	0	1.04881e+06	0	0	592425	0	0	3.05537e+06	0	0	9.278e-05	High			2.2322					High			2.57023
	LAEIEVNR	3	1	1	A0A0H3MUB9		943.521	0	0	0	534495	6412956	0	5.96211e+06	0	0	0	0	0	0	0	0	0	0	0	0	0.05277		High			2.746														High			2.24794
A0A0H3MTG8	Cell cycle protein GpsB OS=Streptococcus suis (strain BM407) OX=568814 GN=gpsB PE=3 SV=1 - [A0A0H3MTG8_STRS4]	45.95	1	4	4	34	989167	5.61596e+06	2.49494e+06	1.25498e+06	3.39764e+06	3.84402e+06	2.90796e+06	2.93886e+06	2.64917e+06	632104	900871	0	1.61084e+06	1.58759e+06	898377	4.22308e+06	2.74238e+06	1.76132e+06	4.53766	18.92	2	2	2.92458	11.71	1	1	8.58449	33.33	3	3	7.37054	26.13	2	2	6.99562	26.13	2	2	9.81412	31.53	3	4	7.59818
	TTLPTEESNDVLR	17	1	1	A0A0H3MTG8		1474.73	1.59931e+06	5.61596e+06	6.26917e+06	1.01801e+06	5.0538e+06	8.89413e+06	4.13483e+06	3.23984e+06	5755325	807004	900871	0	1.61084e+06	1.58759e+06	898377	4.22308e+06	2.74238e+06	1.76132e+06	0	0.01498	High	High	High	2.31795	2.68308	2.2247	High	High	High	2.92458	2.13655	2.81874	High	High	High	2.79865	2.49283	1.85507	High	High	High	2.24115
	DIFEQDFK	8	1	1	A0A0H3MTG8		1041.49	379026	0	516281	0	0	1.30971e+06	0	0	527328	457205	0	0	0	0	0	0	0	0	0	0.002295	High			2.21971									High	High	High	1.99371	1.60561	1.62243		High	High
	GYDQDEVNDFLDDIMK	6	1	1	A0A0H3MTG8	M15(Oxidation)	1932.81	0	0	699377	1.49195e+06	1.74149e+06	0	1.6811e+06	2.63789e+06	1.66485e+06	0	0	0	0	0	0	0	0	0	0	5.708e-09		High			4.91509			High			5.26068		High	High		3.79213	5.25924		High			5.12939
	TERPSSATNFDILR	3	1	1	A0A0H3MTG8		1606.82	0	0	0	0	0	1.32824e+06	0	0	0	0	0	0	0	0	0	0	0	0	0	9.655e-05														High			2.06902
A0A0H3MYI9	Adenine phosphoribosyltransferase OS=Streptococcus suis (strain BM407) OX=568814 GN=apt PE=3 SV=1 - [A0A0H3MYI9_STRS4]	45.88	1	7	7	64	1.05482e+06	2.54078e+06	4.08526e+06	631964	313546	1.00627e+06	1.09543e+06	2.12862e+06	3.10133e+06	479693	860957	629537	2.11432e+06	1.05079e+06	1.03502e+06	3.56134e+06	1.35447e+06	741332	6.44402	19.41	3	3	6.04988	15.29	3	3	17.9049	45.88	7	7	3.83822	10.59	2	2	4.27807	8.82	1	1	9.82237	24.12	3	3	1.93227
	EIVQYATDK	16	1	1	A0A0H3MYI9		1066.54	1146561	3.46977e+06	4.38279e+06	622732	0	1.52107e+06	0	1.43019e+06	2.46973e+06	418806	1.0882e+06	629537	1.17952e+06	890399	632269	4.54184e+06	2.1146e+06	953636	0	0.003939	High		High	2.31864		2.39523	High	High	High	2.02676	2.08978	2.3484	High	High	High	2.01487	2.49829	2.23638	High	High	High	2.12087
	VLIVDDLLATGGTVK	13	1	1	A0A0H3MYI9		1513.89	0	0	4.24558e+06	0	313546	928571	0	0	2.26641e+06	369209	0	0	675129	325566	282844	3.52694e+06	1.36809e+06	782146	0	1.646e-05	High		High	2.11011		4.19538			High			4.14692	High	High	High	4.13279	4.72714	3.39643		High	High
	ATIEMIEK	11	1	1	A0A0H3MYI9	M5(Oxidation)	950.487	0	1.46743e+06	2.23951e+06	0	0	0	0	0	2.05154e+06	651064	0	0	0	1.09602e+06	1.30378e+06	866360	431693	0	0	0.04201							High		High	1.7781		1.88751	High	High	High	2.31481	2.29051	2.0568		High	High
	DISPLMADGNAYSYAVR	6	1	1	A0A0H3MYI9	M6(Oxidation)	1858.86	0	0	777302	0	0	569168	0	0	1.19881e+06	0	0	0	0	0	0	0	466525	0	0	1.065e-06									High			2.01972	High	High		3.0614	3.4544
	EVISADYEK	9	1	1	A0A0H3MYI9		1053.51	0	2.68515e+06	2.5659e+06	641196	0	0	1.09543e+06	0	3.26798e+06	0	0	0	3.0519e+06	0	0	2.61524e+06	580716	488216	0.001	0.001955		High	High		1.93227	1.49568	High			2.24502			High	High		2.13424	2.48074		High		High	1.71735
	DYIATIPNYPK	1	1	1	A0A0H3MYI9		1294.67	0	0	255028	0	0	0	0	0	0	0	0	0	0	0	0	0	0	0	0.001	0.06749													High			2.25303
	EAIGDYDYK	8	1	1	A0A0H3MYI9		1073.48	963087	0	3.6274e+06	0	0	0	0	2.82705e+06	3.56628e+06	0	633714	0	2.11154e+06	1.16595e+06	1.16902e+06	0	0	0	0.002	0.02598	High		High	2.01527		1.61794		High	High		1.99906	1.69002	High	High	High	1.99372	1.73026	1.94714
A0A0H3MYF3	Peptidyl-prolyl cis-trans isomerase OS=Streptococcus suis (strain BM407) OX=568814 GN=SSUBM407_0612 PE=3 SV=1 - [A0A0H3MYF3_STRS4]	45.69	1	9	9	65	3.41219e+06	2.10712e+06	2.6999e+06	0	1.81734e+06	4.21937e+06	1.39901e+06	1.02827e+07	8.10532e+06	2.86742e+06	2.05604e+06	1.30168e+06	1.28601e+06	2.102e+06	0	2.87114e+06	2.11141e+06	569832	17.6775	31.46	6	6	12.5352	14.61	3	4	14.2262	17.98	4	5		0			11.5087	17.6	3	4	12.4648	17.6	3	4	2.95854
	DFMIQGGDPLGNGTGGESIWAGK	4	1	1	A0A0H3MYF3	M3(Oxidation)	2323.06	794769	0	0	0	0	0	0	4.11198e+06	0	0	0	0	0	0	0	581966	0	0	0	5.091e-16	High		High	5.16008		3.72889		High			4.82471										High
	ATFPQLSNEIGENEAAIK	15	1	1	A0A0H3MYF3		1931.97	5.30091e+06	2.7475e+06	3.59747e+06	0	1.25115e+06	5.97989e+06	1.39901e+06	1.63761e+07	1.05194e+07	4.19731e+06	4098391	1.97345e+06	0	3.20715e+06	0	4.74486e+06	2.11141e+06	719699	0	7.766e-14	High	High		5.12389	2.95854		High	High	High	4.49733	4.74934	4.44734	High	High		4.19242	4.83604			High	High
	HTVFGQVIEGMDIVDK	9	1	1	A0A0H3MYF3	M11(Oxidation)	1803.9	258993	0	0	0	502574	1.91131e+06	0	5.68842e+06	3.37229e+06	0	478838	0	0	467208	0	0	0	0	0	8.486e-09	High		High	3.34814		1.62696		High	High		4.60935	3.52875		High			3.6431
	IASVETDNSDKPK	19	1	1	A0A0H3MYF3		1403.7	2.66232e+06	2.88389e+06	2.31804e+06	0	3.6983e+06	4.76692e+06	0	8.78371e+06	8.05579e+06	1.53753e+06	0	0	1.8483e+06	1.55229e+06	0	2.02305e+06	0	419966	0	1.197e-06	High		High	2.34518		3.39124	High	High	High	3.67005	3.7654	2.46458	High	High		3.65166	3.644			High	High
	IESIEILK	8	1	1	A0A0H3MYF3		944.568	602295	689981	661660	0	0	0	0	2.64642e+06	0	0	0	0	0	0	0	684147	0	0	0	0.02907	High			1.7002			High	High	High	2.2663	2.20098	1.23607	High			1.84748				High	High
	TTEGDITIK	5	1	1	A0A0H3MYF3		977.514	0	0	2.18419e+06	0	0	0	0	0	5.74078e+06	0	0	0	0	1.54656e+06	0	1.84551e+06	0	0	0.001	0.01553									High			1.68543	High	High		2.23286	2.27876				High
	IIDAYK	3	1	1	A0A0H3MYF3		722.409	2.27333e+06	0	0	0	0	0	0	0	0	0	1.5909e+06	629906	0	0	0	0	0	0	0.004	0.03798	High			1.34248
	EGYYNGTIFHR	1	1	1	A0A0H3MYF3		1356.63	0	0	0	0	0	0	0	0	0	0	0	0	0	0	0	0	0	0	0.005	0.06829
	LFPEQAPLTVENFLTHAK	1	1	1	A0A0H3MYF3		2055.09	0	0	0	0	0	0	0	0	0	0	0	0	723717	0	0	0	0	0	0.007	0.2655			High			1.73221
A0A0H3N1I5	Dihydrolipoamide acetyltransferase component of pyruvate dehydrogenase complex OS=Streptococcus suis (strain BM407) OX=568814 GN=pdhC PE=3 SV=1 - [A0A0H3N1I5_STRS4]	45.02	1	12	14	205	2.5547e+06	2.01932e+06	5.90136e+06	4.95636e+06	5.30946e+06	6.097e+06	5.0697e+06	1.15951e+07	9.55707e+06	5.06426e+06	2.13711e+06	1.54279e+06	2.34328e+06	2.5706e+06	2.20624e+06	2.75126e+06	2.85771e+06	2.59495e+06	42.681	28.79	9	13	25.8382	24.03	7	9	38.0945	23.16	7	11	17.3104	11.04	3	5	43.1731	25.97	8	16	58.9377	30.3	10	18	44.5347
	LGVDMQEGEIIEWK	82	2	2	A0A0H3MX35;A0A0H3N1I5	M5(Oxidation)	1662.8	2.49248e+06	531844	8.99464e+06	1.12126e+07	1.10069e+07	1.23045e+06	1.13385e+07	20888957	1.61561e+07	1.05728e+07	4.04984e+06	3.23669e+06	3.26373e+06	3.74984e+06	4.73451e+06	5.63871e+06	3.86634e+06	4.57789e+06	0	1.472e-09	High	High	High	4.3922	4.1779	3.93305	High	High	High	3.51835	5.28846	4.55646	High	High	High	4.73097	3.92934	4.27955	High	High	High	4.21175
	NDVLAVLAPVAVETAAPVPK	15	1	1	A0A0H3N1I5		1974.13	1.48028e+06	1.72956e+06	4.52322e+06	1.86892e+06	1.42046e+06	3.85782e+06	475376	7.41934e+06	4.43374e+06	1.45734e+06	623648	310494	1.81196e+06	863053	473502	0	0	0	0	2.025e-07	High	High	High	3.88701	1.83551	3.73653	High	High	High	2.92843	4.15556	3.41851	High	High	High	3.91955	4.00475	2.97885	High	High		3.06368
	TPVIVAPATAAKPQGSGK	15	1	1	A0A0H3N1I5		1692.96	853610	1.74337e+06	1.93983e+06	0	0	3.33147e+06	0	1.83615e+06	3.25537e+06	0	465352	0	586347	615295	524782	0	0	0	0	4.878e-10	High		High	3.81353		2.88586	High	High	High	3.51018	3.38768	2.91715	High	High	High	3.61035	3.46411	1.95057
	MSLSDFVVASK	20	1	1	A0A0H3N1I5	M1(Oxidation)	1199.6	2.10775e+06	596377	1.06196e+06	0	758277	0	414827	2.5632e+06	1.37722e+06	0	718624	0	1.09533e+06	530724	0	1.16784e+06	0	0	0	5.058e-06	High	High	High	3.42797	3.13084	2.92455	High	High	High	2.27319	3.03712	2.58696	High	High		2.86007	3.02072			High	High
	YMNASLINDAQEIELHK	17	1	1	A0A0H3N1I5	M2(Oxidation)	2004.97	2.00199e+06	0	0	0	1.8636e+06	4.91877e+06	1.10863e+06	6.47694e+06	2.38466e+06	540957	1.09202e+06	565252	140251	1.17812e+06	599970	0	0	0	0	2.257e-11	High	High	High	3.36093	2.32721	3.0285		High	High		2.4886	2.79848		High	High		2.85771	2.15824		High
	GAEMSGSTFSITNLGMFGTK	12	1	1	A0A0H3N1I5	M4(Oxidation); M16(Oxidation)	2067.93	1.23503e+06	0	1.12918e+06	0	0	1.25284e+06	1.30827e+06	2.1433e+06	973175	0	462980	0	625884	0	0	1.03529e+06	0	0	0	0.001227	High	High	High	3.24347	4.23793	3.81467		High			3.93093		High	High		4.09118	3.16694				High
	ELGIDLGLVPGTGANGR	17	1	1	A0A0H3N1I5		1638.88	1.44352e+06	2.24561e+06	4.1862e+06	1787600	2.041e+06	8.52034e+06	0	4.21117e+06	8.08132e+06	3.08271e+06	1.26945e+06	826416	1.95414e+06	2.78384e+06	977890	1.44722e+06	1.89227e+06	612017	0	0.0005913	High		High	2.8707		3.83463	High	High	High	2.74592	3.22309	3.08043	High	High	High	3.59082	3.16018	2.9349	High	High	High	3.83691
	VDVEDFK	13	1	1	A0A0H3N1I5		851.416	522005	542983	912463	0	1.22137e+06	1.85972e+06	0	1.66188e+06	1.76548e+06	0	262560	0	619838	584659	0	659055	0	0	0	6.727e-05	High		High	2.70829		2.24502	High	High	High	2.26026	2.10782	2.32422	High	High		2.27117	2.25425				High
	ELPEGVEIIK	7	1	1	A0A0H3N1I5		1126.63	0	0	0	0	2.88049e+06	4.85188e+06	2.56236e+06	5.2302e+06	0	1.53728e+06	0	0	1.13792e+06	0	906330	0	0	0	0	0.1152		High	High		1.90902	2.11207		High			1.50369				High			1.63817		High
	TSMELEAEESGVLLK	1	2	2	A0A0H3MX35;A0A0H3N1I5	M3(Oxidation)	1651.79	0	0	0	0	0	0	0	0	0	0	0	0	0	0	0	0	0	0	0	0.06473		High			2.09225
	IAADQGVDLSTLTGSGVNGK	1	1	1	A0A0H3N1I5		1902.99	0	0	0	0	0	0	0	0	0	0	0	0	0	0	0	0	2.81453e+06	0	0	0.0002154
	QVLEPIMNK	1	1	1	A0A0H3N1I5	M7(Oxidation)	1087.58	3.06388e+06	0	0	0	0	0	0	0	0	0	0	0	0	0	0	0	0	0	0.001	0.01923	High			1.76743
	FVNLGIAVGLDDGLVVPVVHGADK	3	1	1	A0A0H3N1I5	D11(Phospho)	2484.29	0	2.06899e+06	0	0	0	0	0	0	0	0	0	0	0	0	0	0	0	0	0.002	0.139							High			2.49438
	FMVDLK	1	1	1	A0A0H3N1I5	M2(Oxidation)	768.397	0	0	0	0	0	0	0	0	0	0	0	0	0	0	0	0	0	0	0.002	0.01602
A0A0H3MXX6	Putative fumarate reductase flavoprotein subunit OS=Streptococcus suis (strain BM407) OX=568814 GN=SSUBM407_1998 PE=4 SV=1 - [A0A0H3MXX6_STRS4]	44.95	1	20	20	249	122340351	1.4349e+08	4.21675e+07	2.06263e+07	4.28221e+07	4.3508e+07	3.65004e+07	4.56038e+07	2.52013e+07	2.5436e+07	4.01594e+07	3.75892e+07	3.25184e+07	1.64081e+07	1.67682e+07	2.3341e+07	1.11141e+07	6.94252e+06	59.762	34.26	15	20	74.5769	35.84	16	25	40.7283	29.9	14	15	27.19	25.94	12	12	29.8813	20.99	10	10	34.8788	25.15	11	13	36.1368
	EIGVPADALQTTLDTWNK	21	1	1	A0A0H3MXX6		1972	1.2047e+08	1.98229e+08	6.28151e+07	2.45731e+07	3.60635e+07	5.54494e+07	2.66098e+07	5.82417e+07	2.92964e+07	3.60484e+07	3.81065e+07	3.42762e+07	3.27316e+07	1.70874e+07	1.65046e+07	3.0658e+07	1.44365e+07	8.61947e+06	0	5.091e-16	High	High	High	5.26191	4.08953	4.35423	High	High	High	5.20326	4.68258	4.25142	High	High	High	4.4293	4.59346	4.46117	High	High	High	4.0242
	VSAAINSLDPNYAYVIFDDALK	3	1	1	A0A0H3MXX6		2399.21	2.79079e+06	0	0	0	0	0	0	0	0	0	0	0	1.38326e+06	0	0	0	0	0	0	3.938e-13	High		High	4.37001		3.31572
	TSGMDHALNTGSYHAIK	21	1	1	A0A0H3MXX6	M4(Oxidation)	1818.85	1.48066e+07	7.15805e+07	5.47871e+06	0	0	18387958	502102	8.76178e+06	0	9.25162e+06	0	0	2.96125e+06	7.75918e+06	0	1.07496e+07	1.02404e+06	1.69161e+06	0	0.0008407	High	High	High	4.09447	2.3149	4.01784	High	High	High	4.43734	3.67803	3.90648	High	High		3.10537	2.35347		High	High	High	1.74753
	GEGAILVNSK	24	1	1	A0A0H3MXX6		987.547	1.35215e+08	1.31317e+08	3.39791e+07	5.74229e+06	63804980	0	5.49159e+07	4.68824e+07	2.80763e+07	2.23937e+07	4.17121e+07	4.21982e+07	3.79197e+07	1.70833e+07	2.0719e+07	1.95901e+07	7.10278e+06	5495584	0	5.28e-05	High	High	High	3.67977	3.24276	2.51419	High	High	High	3.31746	3.49889	3.694	High	High	High	3.25536	3.30039	3.66182	High	High	High	3.66787
	FQEAEGIADTNDK	6	1	1	A0A0H3MXX6		1437.65	1.726e+06	4.22714e+06	0	0	4.9286e+06	0	5.1288e+06	1.2844e+06	0	0	0	903377	0	0	0	0	0	0	0	1.645e-05	High	High		3.63853	3.36365		High	High		3.54718	2.28847
	DAGASVALLEK	19	1	1	A0A0H3MXX6		1073.59	2.20007e+06	3.63136e+07	1.02817e+07	2.91147e+06	4.10847e+06	6.22914e+06	3.56714e+06	0	3.34e+06	2.36729e+06	1.72764e+06	3.16628e+06	1.53994e+06	1.32013e+06	0	8.25879e+06	4.95377e+06	3.85813e+06	0	1.246e-07	High	High	High	3.22022	3.33418	3.26126	High		High	3.73388		3.53054	High	High		3.48983	3.18607		High	High	High	3.04409
	DGAVTGVEVK	14	1	1	A0A0H3MXX6		974.516	8.2034e+06	3.39715e+07	9.66705e+06	3.08849e+07	4.20471e+06	0	2.60328e+06	0	0	832524	2.60619e+06	3544756	0	0	2.01978e+06	4.63052e+06	1.63343e+06	997287	0	1.114e-07	High	High	High	3.19542	2.9199	1.82683	High			2.10441			High		High	2.96272		3.05889	High	High	High	1.51919
	FVNELETR	22	1	1	A0A0H3MXX6		1007.51	6.28232e+07	8.9768e+07	2.22375e+07	2.46623e+06	7.61066e+06	2.30504e+07	7.1141e+06	1.21934e+07	1.30664e+07	8.38437e+06	2.76938e+07	1.4743e+07	2.20828e+07	1.06922e+07	4.52985e+06	1.03486e+07	6.05054e+06	1.94956e+06	0	0.02088	High	High	High	3.05018	2.63736	2.94172	High	High	High	3.2384	3.07495	3.04507	High	High	High	3.15533	2.75276	2.66115	High	High	High	2.89663
	TGATLADLAK	27	1	1	A0A0H3MXX6		960.537	1.11336e+08	1.00924e+08	2.72843e+07	3.5923e+06	2.29478e+07	4.47526e+07	21700283	3.16873e+07	1.82161e+07	0	3.72164e+07	3.04289e+07	2.6904e+07	1.50536e+07	8.7642e+06	1.45747e+07	7.90031e+06	0	0	0.0002532	High	High	High	2.65919	2.58588	2.48136	High	High	High	2.72464	2.47395	2.31383	High	High	High	2.38033	2.65635	2.41129	High	High	High	2.43455
	EVPIFVNADVTK	11	1	1	A0A0H3MXX6		1331.72	2.88277e+06	1.85633e+07	8.0102e+06	0	0	6.25927e+06	0	772666	2.02566e+06	1.77118e+06	2.62767e+06	2.50659e+06	678272	1.08862e+06	0	0	0	0	0	0.001023	High		High	2.64257		2.45821	High	High	High	2.5582	2.36033	2.08836	High	High		2.68627	2.9237			High
	INTNTEVLK	12	1	1	A0A0H3MXX6		1031.57	7.65224e+07	9.05797e+07	29708272	0	1.95676e+07	0	1.38612e+07	0	0	1.46608e+07	2.85312e+07	3.2551e+07	1.30694e+07	0	0	1.97749e+07	1.04279e+07	6.7125e+06	0	0.03524	High	High	High	2.49313	2.73907	2.92565	High			2.63816			High			2.82434				High	High
	GTNDPELLR	17	1	1	A0A0H3MXX6		1014.52	4.10188e+06	1.4182e+07	5.81825e+06	758941	1.44216e+07	1.24311e+07	1.34401e+07	4.1644e+06	6.64731e+06	2.15697e+06	3.49357e+06	3.09056e+06	0	2.50916e+06	2.88623e+06	1.08685e+07	5.58731e+06	3.09111e+06	0	0.0003031	High	High		2.37906	2.53991		High	High	High	2.60791	2.41254	2.37816	High	High	High	2.48803	2.71287	2.30039	High	High	High	2.24288
	AIAQYEEK	18	1	1	A0A0H3MXX6		951.478	1.03935e+08	8.76724e+07	2.68211e+07	6.42085e+06	2.85978e+07	3.03219e+07	2.07331e+07	2.65152e+07	1.82313e+07	1.78658e+07	4.06596e+07	3.62932e+07	2.58305e+07	1.25473e+07	1.30808e+07	17166374	8.42164e+06	4.47727e+06	0	0.0869	High	High	High	2.37357	2.40624	1.67084	High	High	High	1.90461	2.28888	2.28659	High	High	High	2.39334	2.33325	2.67873	High	High	High	2.45824
	VYTDPSELK	10	1	1	A0A0H3MXX6		1051.53	2.07044e+07	2.29909e+07	0	1.62172e+06	0	4.93963e+06	7.59469e+06	0	0	2.43727e+06	0	7.77673e+06	7.15996e+06	1.45411e+06	3.09676e+06	0	0	0	0	0.00814	High	High	High	2.18731	1.77471	1.83928	High		High	1.89646		2.08264			High			2.31688	High	High		1.67334
	IGGNAAADIIVFGR	2	1	1	A0A0H3MXX6		1373.75	0	393527	0	0	0	0	0	0	0	0	0	0	0	0	0	0	0	0	0	0.02102							High			2.93744
	VAPGVHHTMGGVK	4	1	1	A0A0H3MXX6	M9(Oxidation)	1305.67	0	6.31196e+07	9.11336e+06	0	0	0	0	0	0	3.71426e+06	0	0	1.20852e+07	0	0	0	0	0	0	0.02305			High			2.05939	High			2.84268			High			2.19325				High
	MPVIGGNTAK	9	1	1	A0A0H3MXX6	M1(Oxidation)	1003.52	0	9.11747e+07	2.33314e+07	3.60581e+06	0	0	2.79755e+07	7.53965e+06	7.4761e+06	0	0	0	0	0	0	1.47196e+07	8.47797e+06	5.32766e+06	0	0.03122		High			2.18869		High	High		2.80325	2.46719		High	High		2.80425	2.17354		High		High	2.50955
	QAGEQAAGFAK	5	1	1	A0A0H3MXX6		1077.53	0	0	0	5.16841e+06	0	1.04665e+07	0	0	0	0	0	0	0	0	0	1.03143e+07	5.95855e+06	3.2999e+06	0	0.0002307																			High		High	2.23867
	LNPALK	3	1	1	A0A0H3MXX6		655.413	0	0	3.5876e+06	0	0	0	0	0	0	0	0	1524020	0	0	0	0	2144306	0	0.004	0.04034													High			1.23069
	FYEETLK	1	1	1	A0A0H3MXX6		929.456	3.10445e+06	0	0	0	0	0	0	0	0	0	0	0	0	0	0	0	0	0	0.005	0.04452	High			1.61865
A0A0H3MWI9	HPr kinase/phosphorylase OS=Streptococcus suis (strain BM407) OX=568814 GN=ptsK PE=3 SV=1 - [A0A0H3MWI9_STRS4]	44.84	1	10	10	90	2.04926e+06	3.34749e+06	6.58862e+06	1.02629e+06	3.41453e+06	1.29853e+07	2.66477e+06	1.27166e+07	1.40951e+07	2.76497e+06	699974	0	3.17117e+06	3.01621e+06	1.15916e+06	3.41594e+06	1.6035e+06	744724	16.9825	28.06	5	6	9.56137	18.71	3	3	15.9063	24.84	4	4	9.82949	14.19	2	3	18.3209	30	6	6	24.6202	33.23	7	9	19.8274
	LGNSGDTIEIAGIAIPQIR	15	1	1	A0A0H3MWI9		1938.06	1.00556e+06	1.38908e+06	3.19695e+06	278590	723517	4700831	316210	7.8015e+06	7.44381e+06	1.28718e+06	410381	0	1.83294e+06	1.22485e+06	0	1.9127e+06	804248	0	0	5.28e-05	High	High	High	4.35256	3.30648	3.97992	High	High	High	3.67457	4.27649	4.74414	High	High		4.03612	3.75249		High	High	High	3.41379
	QITTADITRPGLEMTGYFDYYAPER	24	1	1	A0A0H3MWI9	M14(Oxidation)	2924.37	2.98512e+06	7.34356e+06	1.35892e+07	1.77399e+06	5.10611e+06	2.191e+07	3.21656e+06	1.90532e+07	2.63415e+07	5.64699e+06	0	0	5.76067e+06	5.14826e+06	1.15916e+06	6.07514e+06	2.91604e+06	744724	0	0.0009115	High	High	High	3.2243	2.97943	2.15586	High	High	High	2.47095	3.3695	2.96074	High	High	High	3.94761	3.12467	1.43304	High	High	High	3.40262
	DDVTLWGEPAEILR	13	1	1	A0A0H3MWI9		1613.82	1.07256e+06	1.30982e+06	2.97972e+06	0	2.24788e+06	3.64374e+06	0	9.30109e+06	6.06958e+06	966823	482269	0	1.41783e+06	910168	0	1.59345e+06	0	0	0	7.065e-08	High	High	High	2.41669	3.99487	4.22739	High	High	High	3.41584	4.02595	3.79608	High	High		4.09414	3.7233			High	High
	GLEIPEEMYK	11	1	1	A0A0H3MWI9	M8(Oxidation)	1224.58	2.0901e+06	0	0	0	0	1.10869e+07	4.2188e+06	9.79549e+06	8.49992e+06	1.36076e+06	1.20727e+06	0	1.9199e+06	2.52073e+06	0	2.25999e+06	1.09022e+06	0	0	0.05979	High	High	High	2.37959	2.38128	2.61004		High	High		1.70185	1.99069		High			2.03214			High	High
	YQVLSQMFQPETPVVIVAR	14	1	1	A0A0H3MWI9	M7(Oxidation)	2221.16	201572	0	1.48224e+06	0	292516	3.727e+06	327352	4.60481e+06	5.91545e+06	435300	0	0	595599	973205	0	0	256286	0	0	2.319e-08	High	High	High	2.03144	4.11941	4.24899		High	High		4.45998	4.11332	High	High		3.82839	4.86664			High	High
	IQLIGMK	3	1	1	A0A0H3MWI9	M6(Oxidation)	818.479	0	0	0	0	0	4.00608e+06	0	0	2.58013e+06	0	0	0	0	1.37964e+06	0	0	0	0	0	0.003327									High			1.82077		High			2.17131
	LSGELSSYLDSR	1	1	1	A0A0H3MWI9		1326.65	0	0	0	0	0	0	558959	0	0	0	0	0	0	0	0	0	0	0	0	0.01536		High			3.04591
	GVGIIDIMSLYGASAVK	2	1	1	A0A0H3MWI9	M8(Oxidation)	1709.92	0	0	0	0	0	0	0	164864	0	0	0	0	0	660221	0	0	0	0	0	5.28e-05								High	High		2.18014	3.45853
	SETGLELVK	4	1	1	A0A0H3MWI9		975.536	0	0	0	0	2.88961e+06	5.95888e+06	0	0	0	0	0	0	0	0	0	1.30582e+06	0	0	0.001	0.08129			High			2.23838															High
	DLVDNLR	3	1	1	A0A0H3MWI9		844.452	0	0	0	0	377160	0	0	1.60008e+06	1.68219e+06	0	0	0	0	0	0	0	0	0	0.001	0.0124								High			1.73258			High			1.76017
A0A0H3MU20	Putative glutamine-binding protein OS=Streptococcus suis (strain BM407) OX=568814 GN=SSUBM407_0596 PE=4 SV=1 - [A0A0H3MU20_STRS4]	44.8	1	9	9	68	2.69441e+06	940716	1.44795e+06	0	1.06681e+06	2.35517e+06	836192	1.62865e+06	1.54976e+06	983744	2.1543e+06	855597	1.18134e+06	1.20261e+06	498058	1.57989e+06	719812	350419	19.7448	35.48	7	7	16.4172	19.71	4	5	13.8902	21.86	4	4		0			3.55298	5.73	1	1	17.8225	24.73	5	6	3.52067
	DLNNYLNSLVEK	10	1	1	A0A0H3MU20		1421.73	1.9749e+06	972849	1.6546e+06	0	0	1.61346e+06	0	1.04099e+06	0	538658	1.21155e+06	682313	1.07645e+06	887222	0	0	0	0	0	5.28e-05	High		High	4.26439		4.07778	High	High	High	3.94653	4.00279	4.63772	High			4.53306				High
	NPDTGEFEGMEIDIAR	18	1	1	A0A0H3MU20	M10(Oxidation)	1809.8	3.26608e+06	1.05403e+06	1.32807e+06	0	1.06681e+06	2.87491e+06	836192	2.39734e+06	1.80697e+06	1.40456e+06	2.27616e+06	1.20933e+06	1.88356e+06	1.33557e+06	627117	2.14154e+06	719812	350419	0	0.0001596	High	High	High	4.09239	3.52067	3.3056	High	High	High	4.98514	4.04837	3.65962	High	High	High	3.86759	4.35451	3.70811		High	High
	SELMDFSFSASDYGIVTK	3	1	1	A0A0H3MU20	M4(Oxidation)	2012.91	358552	0	0	0	0	0	0	0	0	521869	0	0	0	0	0	0	0	0	0	5.642e-13	High			4.05728																High
	TIGVAQGSITR	5	1	1	A0A0H3MU20		1102.62	1.22061e+06	0	0	0	0	0	0	0	0	517212	2.01911e+06	0	0	1.17086e+06	0	1.09799e+06	0	0	0	0.001167	High			2.74582					High			2.47428								High	High
	TLISELADK	10	1	1	A0A0H3MU20		989.55	1.43411e+06	795275	624068	0	0	1.11708e+06	0	934062	0	0	1.16214e+06	544211	545102	792775	0	709461	0	0	0	4.038e-07	High		High	2.65371		1.84992	High	High	High	1.5325	1.87872	1.83243	High			1.81014					High
	WTADGSLQSIYDANGLKPVTETDE	12	1	1	A0A0H3MU20		2610.22	2.84226e+06	0	1.36118e+06	0	0	0	0	1.44764e+06	1.29256e+06	1.00802e+06	570205	675152	521227	1.10141e+06	368998	0	0	0	0	0.003996	High		High	1.9312		2.47081		High	High		2.90399	3.01105	High	High	High	3.67938	3.02994	1.65443		High
	TDAFSVDQSILAGYISSK	5	1	1	A0A0H3MU20		1901.95	0	544671	0	0	0	0	0	0	0	498350	0	337577	583996	809622	0	0	0	0	0	5.28e-05			High			3.48289	High		High	3.96466		4.35154								High
	TFTDLDGK	3	1	1	A0A0H3MU20		896.451	0	0	0	0	0	2.57713e+06	0	0	0	0	2.16763e+06	0	0	0	0	0	0	0	0.001	0.1218
	QDVPNFGYK	2	1	1	A0A0H3MU20		1067.52	1.67702e+06	0	0	0	0	0	0	0	0	0	0	0	0	0	0	1500154	0	0	0.002	0.07258	High			1.38346																	High
A0A0H3N154	Dps-like peroxide resistance protein Dpr OS=Streptococcus suis (strain BM407) OX=568814 GN=dpr PE=3 SV=1 - [A0A0H3N154_STRS4]	44.77	1	6	6	34	1.74652e+06	0	1.63735e+06	0	1.28312e+06	3.21784e+06	1.42798e+06	5.9479e+06	6.10598e+06	543784	355003	0	1.1453e+06	920041	592017	1.10923e+06	455257	0	5.60707	12.21	1	1	2.69877	10.47	1	1	13.395	22.67	2	3	1.87787	10.47	1	1	10.3173	22.67	2	2	10.4119	22.67	2	2	9.43845
	GFDVSDEEGDSVTNDIFNVAK	15	1	1	A0A0H3N154		2258.01	1.74652e+06	0	2.49733e+06	0	2.09051e+06	3.26445e+06	2.46313e+06	5.3016e+06	5.58164e+06	652169	0	0	1.1453e+06	1.9004e+06	592017	1.47114e+06	455257	0	0	2.039e-11	High	High	High	5.60707	4.7078	5.12234		High	High		5.69999	5.45272	High	High	High	5.18998	5.4269	5.22886		High	High
	MDEYMEEIDGYLDEMSER	13	1	1	A0A0H3N154	M1(Oxidation); M5(Oxidation); M15(Oxidation)	2302.87	0	0	777376	0	475733	3.17123e+06	392829	6594192	6.63033e+06	435398	219559	0	0	607509	0	0	0	0	0	3.514e-13		High			4.73065		High	High	High	2.69877	4.21404	4.09535	High	High		4.65064	5.47333		High	High		1.87787
	LITLGGAPFSTLK	2	1	1	A0A0H3N154		1317.78	0	0	0	0	0	0	0	0	0	0	148409	0	0	0	0	385685	0	0	0	0.0009316																					High
	YLAALFQK	2	1	1	A0A0H3N154		953.544	0	0	0	0	0	0	0	0	0	0	0	0	0	252212	0	320322	0	0	0.001	0.01828									High			2.06572									High
	GFMIWHPK	1	1	1	A0A0H3N154	M3(Oxidation)	1031.51	0	0	0	0	0	0	0	0	0	0	697041	0	0	0	0	0	0	0	0.002	0.02365
	EFSENSQLK	1	1	1	A0A0H3N154		1081.52	0	0	0	0	0	0	0	0	0	0	0	0	0	0	0	1.47088e+06	0	0	0.006	0.1528																					High
A0A0H3MXV3	DNA-directed RNA polymerase subunit omega OS=Streptococcus suis (strain BM407) OX=568814 GN=rpoZ PE=3 SV=1 - [A0A0H3MXV3_STRS4]	44.66	1	3	3	44	972904	1.56122e+06	1.6332e+06	0	3.85282e+06	4.87943e+06	3.52158e+06	3.72486e+06	2.83716e+06	0	657316	601902	1.00204e+06	931983	1.00597e+06	1.03707e+06	346815	216243	6.27288	35.92	2	3	6.3232	18.45	1	3	3.69478	18.45	1	3		0			19.3412	35.92	2	6	6.65622	18.45	1	2	10.3821
	ALEEIESGNVVIHPDPEAK	34	1	1	A0A0H3MXV3		2047.03	972904	1.56122e+06	1.6332e+06	0	4.3983e+06	4.87943e+06	3.96503e+06	3.72486e+06	2.83716e+06	0	657316	601902	1.00204e+06	650225	1.00597e+06	1.62632e+06	328322	216243	0	0.0009379	High	High	High	3.87985	4.23198	4.74597	High	High	High	3.36939	4.50381	4.44894	High	High	High	3.69478	4.30425	4.03859		High	High
	AHELEAGAKPTQEFTSVK	7	1	1	A0A0H3MXV3		1942.99	0	0	0	0	3.30733e+06	0	3.07814e+06	0	0	0	0	0	0	1.21374e+06	0	0	0	0	0	0.001223	High	High		1.49995	2.136				High			1.59797
	YSLVILEAK	3	1	1	A0A0H3MXV3		1035.61	0	0	0	0	0	0	0	0	0	0	0	0	0	0	0	447819	365309	0	0	0.001016									High			2.73714									High
A0A0H3MUE4	UPF0342 protein SSUBM407_0692 OS=Streptococcus suis (strain BM407) OX=568814 GN=SSUBM407_0692 PE=3 SV=1 - [A0A0H3MUE4_STRS4]	44.64	1	4	4	28	632374	2.12135e+06	1.42151e+06	0	7.41251e+06	2.5908e+06	6.40825e+06	6.7326e+06	7.1936e+06	653558	601608	0	1.60767e+06	1.03871e+06	2.21272e+06	1.2725e+06	667150	352583	2.95991	11.61	1	1	5.7755	23.21	2	2	6.45378	23.21	2	2		0			4.21321	11.61	1	1	10.7575	34.82	3	3	3.86448
	VQGNPLLTEYFSK	8	1	1	A0A0H3MUE4		1495.78	632374	0	727465	0	0	2.30133e+06	0	0	0	500922	601608	0	0	871612	0	0	867277	0	0	1.289e-09	High			2.95991			High		High	2.26245		2.73815	High			2.07843				High
	LQAGEIPTEADQK	14	1	1	A0A0H3MUE4		1399.7	0	2.12135e+06	2.11556e+06	0	7.41251e+06	4.53374e+06	6.40825e+06	6.7326e+06	7.1936e+06	806194	0	0	2.94132e+06	1.20582e+06	2.21272e+06	1.2725e+06	467024	352583	0	0.001044		High	High		3.86448	3.87283	High	High	High	3.51305	3.77968	3.17698	High	High	High	4.37535	3.4718	3.72874		High	High
	QQQLGTYVADLER	5	1	1	A0A0H3MUE4		1520.77	0	0	0	0	0	937321	0	0	0	0	0	0	0	0	0	0	0	0	0	7.689e-06									High			2.98238
	EILESYISFQK	1	1	1	A0A0H3MUE4		1356.7	0	0	0	0	0	0	0	0	0	0	0	0	274025	0	0	0	0	0	0.001	0.08537			High			1.75528
A0A0H3MVY1	Putative lipoprotein OS=Streptococcus suis (strain BM407) OX=568814 GN=SSUBM407_1037 PE=4 SV=1 - [A0A0H3MVY1_STRS4]	44.58	1	8	8	108	2.51324e+07	1.52354e+07	1.09645e+07	3.94685e+06	4.09441e+07	4.38976e+07	3.73512e+07	1.94117e+07	1.19919e+07	1.14177e+07	1.58362e+07	1.29131e+07	10905034	7.6098e+06	9.23774e+06	2.86581e+06	1.26264e+06	860698	28.9349	41.37	7	8	17.9259	23.69	4	5	13.6486	23.69	4	4	17.877	28.92	5	6	28.9521	31.33	6	8	29.7873	32.13	6	8	29.748
	GTQANTTETDTTDSTR	17	1	1	A0A0H3MVY1		1698.74	3.54558e+07	1.17368e+07	7.75248e+06	2.9046e+06	4.02084e+07	25757239	3.54313e+07	8.87023e+06	9.51014e+06	6540078	1.76261e+07	1.48732e+07	9.69093e+06	5.71551e+06	9.31363e+06	0	0	0	0	0.0005775	High	High	High	4.70713	5.24897	4.51052	High	High	High	5.16096	4.94848	5.13126	High	High	High	4.72928	4.79725	5.12267	High	High		4.94771
	GLVADSQSLLGR	19	1	1	A0A0H3MVY1		1215.67	1.2274e+07	1.5187e+07	1.03505e+07	1.22046e+06	8.55604e+06	3.97859e+07	8.90927e+06	1.18799e+07	9.44025e+06	7.69387e+06	1.37371e+07	9.8918e+06	1.08292e+07	8.49921e+06	2.66756e+06	2.66801e+06	1.27286e+06	359949	0	1.121e-09	High	High	High	4.37638	4.48879	3.41254	High	High	High	3.95364	4.01899	4.06228	High	High	High	3.73698	4.53415	4.15353	High	High	High	3.69908
	TIDYANSILGENNWR	19	1	1	A0A0H3MVY1		1765.85	1.20452e+07	1.03152e+07	7.41276e+06	1.4914e+06	0	2.80136e+07	0	6.52758e+06	4.93524e+06	5.39974e+06	7.26981e+06	2.21699e+06	5.15619e+06	4.38099e+06	0	1.4353e+06	758832	0	0	3.494e-13	High		High	4.16583		4.44959	High	High	High	2.85218	3.94067	4.46632	High	High		2.27744	3.9835		High	High	High	3.42619
	NTETGVQLDSGPK	10	1	1	A0A0H3MVY1		1345.66	1.99582e+07	0	0	0	2.74132e+07	0	18612749	1.83659e+07	7.84793e+06	7.03295e+06	6.95143e+06	8.9188e+06	1.2195e+07	0	9.59552e+06	0	0	0	0	9.931e-14	High	High	High	4.09612	4.06715	3.83268		High			3.92573			High	High		3.48147	3.75326		High
	LTNSATSGIDPLK	12	1	1	A0A0H3MVY1		1316.7	1.99833e+07	0	0	1.62662e+06	1.9412e+07	2.27054e+07	1.67664e+07	1.28251e+07	8.02636e+06	7.05406e+06	6.83294e+06	5.72664e+06	0	0	4.05374e+06	3.25977e+06	0	0	0	1.463e-08	High	High		3.77586	3.67218			High			3.84871			High	High		3.58128	3.47743	High	High	High	2.12995
	TESIPYNILEGDDNAR	25	1	1	A0A0H3MVY1		1806.85	1.91307e+07	18782282	1.47904e+07	7.30933e+06	5.52109e+07	6.38933e+07	5.80094e+07	2.70441e+07	1.70252e+07	1.95053e+07	1.61453e+07	1.39744e+07	9.57813e+06	8.61468e+06	8.80406e+06	2.66965e+06	1.75623e+06	1.36145e+06	0	0.002057	High	High	High	2.83511	3.37869	3.05506	High	High	High	3.44583	3.30367	2.24264	High	High	High	2.90494	2.79944	2.70281	High	High	High	1.93105
	MIVISQETTADVVDVYYR	1	1	1	A0A0H3MVY1	M1(Oxidation)	2118.04	0	0	0	0	0	0	0	0	0	0	0	0	0	0	0	0	0	0	0	2.049e-08	High			2.06956
	VIEGNYTR	5	1	1	A0A0H3MVY1		951.491	0	0	0	0	4.44988e+06	0	5.61778e+06	0	0	0	0	0	2.52993e+06	2.73299e+06	0	0	0	0	0	0.05991		High	High		2.40395	2.09433			High			2.12713
A0A0H3MXQ6	Glutamyl-tRNA(Gln) amidotransferase subunit A OS=Streptococcus suis (strain BM407) OX=568814 GN=gatA PE=3 SV=1 - [A0A0H3MXQ6_STRS4]	44.47	1	16	16	166	2.46289e+06	7.03081e+06	8.19504e+06	2.20802e+06	9.57341e+06	1.07938e+07	8.65945e+06	1.32177e+07	1.7457e+07	2.93634e+06	1.79956e+06	1.30194e+06	3.52299e+06	2.84511e+06	3.45116e+06	5.59236e+06	2.33746e+06	2646144	24.1745	20.08	7	7	33.4032	21.93	8	11	39.3288	33.2	12	13	9.01165	11.89	4	6	27.9075	23.98	8	9	48.7085	33.81	13	16	31.8243
	GIDADNVMAGIPLAVK	16	1	1	A0A0H3MXQ6	M8(Oxidation)	1599.84	2.44444e+06	4.52197e+06	7.16836e+06	1.75667e+06	4.51356e+06	8.42264e+06	4.64768e+06	1.54538e+07	1.42926e+07	2.87689e+06	1.80004e+06	1.03536e+06	4.30606e+06	0	2.40632e+06	6.36471e+06	2.86444e+06	0	0	0.0008248	High	High	High	4.69367	3.4905	3.07184	High	High		4.06869	3.66664		High	High	High	4.81553	3.33804	4.44581	High	High	High	4.14681
	DATSTINEIADFTSK	14	1	1	A0A0H3MXQ6		1612.77	760297	0	0	0	5.45535e+06	5.72447e+06	4.44289e+06	8.71112e+06	8636014	2.95761e+06	596568	505293	1.81915e+06	2.0812e+06	1.49643e+06	3.94045e+06	1.103e+06	0	0	3.044e-09	High	High	High	4.48972	3.85936	4.97956		High	High		4.91422	4.34662		High	High		4.70883	4.54493		High	High
[truncated: 4,268 more rows]
[truncated: 50 more columns]
